# Supplementary material for: Genes associated with hot defensive bee ball in the Japanese honeybee, Apis cerana japonica
Source: BMC Ecol Evol. 2022 Mar 16;22:31. doi: 10.1186/s12862-022-01989-9 (PMC8925055; doi:10.1186/s12862-022-01989-9)
Supplement: Supplementary file 1 — Additional file 1. RNA-seq count data obtained in the current study. Under three conditions of balling, heated, and control, the gene expression levels of 3 tissues of brain, fat body, and flight muscle were measured by RNA-seq. The count data for each condition and tissue are shown in separate worksheets. [file 12862_2022_1989_MOESM1_ESM.xlsx]

## Sheet: balling brain
Supplementary File 1. RNA-seq count data obtained in the current study. Under three conditions of balling, heat, and control, the gene expression levels of 3 tissues of brain, fat body, and flight muscle were measured by RNA-seq. The count data for each condition and tissue are shown in separate worksheets.
Trinity_ID	Ball_1	Ball_2	Ball_3	Ball_4
TRINITY_DN100133_c0_g1_i1	0	2	0	0
TRINITY_DN100150_c0_g1_i1	3	2	1	3
TRINITY_DN100432_c0_g1_i1	0	1	0	0
TRINITY_DN100457_c0_g1_i1	1	0	2	0
TRINITY_DN100475_c0_g1_i1	0	0	0	0
TRINITY_DN100522_c0_g1_i1	0	0	0	1
TRINITY_DN100594_c0_g1_i1	1	7	4	0
TRINITY_DN100612_c0_g1_i1	0	0	1	0
TRINITY_DN10065_c0_g1_i1	0	0	4.65	0
TRINITY_DN100755_c0_g1_i1	2	0	0	1
TRINITY_DN100930_c0_g1_i1	2	1	2	0
TRINITY_DN1010_c1_g1_i1	21	38	18	21
TRINITY_DN10131_c0_g1_i1	0	1	1	0
TRINITY_DN101321_c0_g1_i1	0	0	0	0
TRINITY_DN10133_c0_g1_i1	57	105	77	82
TRINITY_DN101403_c0_g1_i1	0	0	0	0
TRINITY_DN10150_c0_g1_i1	18.7	41.52	4.48	6.82
TRINITY_DN1016_c0_g1_i1	301	335	258	283
TRINITY_DN10173_c0_g1_i2	4	2	0	0
TRINITY_DN101767_c0_g1_i1	0	0	0	0
TRINITY_DN101782_c0_g1_i1	0	0	0	0
TRINITY_DN10182_c0_g1_i1	442.46	491.71	394.75	383.1
TRINITY_DN101856_c0_g1_i1	0	0	0	0
TRINITY_DN101978_c0_g1_i1	0	0	0	0
TRINITY_DN10201_c0_g1_i1	0	0	0	0
TRINITY_DN102024_c0_g1_i1	0	0	1	0
TRINITY_DN10204_c0_g2_i1	852.07	927.64	708.69	815.48
TRINITY_DN102164_c0_g1_i1	1	1	0	1
TRINITY_DN10222_c0_g1_i1	566.83	650.96	587.49	596.68
TRINITY_DN102528_c0_g1_i1	1	0	0	0
TRINITY_DN102862_c0_g1_i1	1	0	0	1
TRINITY_DN10299_c0_g2_i1	0	0	5	0
TRINITY_DN10307_c0_g1_i1	242	355	226	284
TRINITY_DN103091_c0_g1_i1	1	0	0	1
TRINITY_DN1030_c0_g1_i1	1028.68	966.73	711.45	905.92
TRINITY_DN103215_c0_g1_i1	0	0	0	0
TRINITY_DN103282_c0_g1_i1	0	0	1	0
TRINITY_DN1032_c0_g3_i1	29.98	69.98	47.71	60.22
TRINITY_DN1032_c0_g4_i1	522.11	574.92	512.79	539.15
TRINITY_DN104378_c0_g1_i1	1	10	4	5
TRINITY_DN10441_c0_g1_i1	10.39	25.23	23.19	13.12
TRINITY_DN10441_c0_g2_i1	2849.61	2958.77	2273.81	2958.88
TRINITY_DN1045_c0_g2_i1	792.84	913.44	573.73	741.7
TRINITY_DN104744_c0_g1_i1	0	0	0	0
TRINITY_DN1047_c0_g1_i1	1664.04	1563.1	1298.6	1521.29
TRINITY_DN10480_c0_g1_i1	110	177	108	159
TRINITY_DN10484_c0_g1_i1	0	2	0	1
TRINITY_DN104914_c0_g1_i1	1	2	0	0
TRINITY_DN105209_c0_g1_i1	0	2	1	2
TRINITY_DN105773_c0_g1_i1	1	0	0	0
TRINITY_DN10595_c0_g1_i4	2467.32	1.81	1.16	1.66
TRINITY_DN106119_c2_g1_i1	1485	1441.68	1182.58	1432.16
TRINITY_DN106122_c1_g5_i1	1616.94	1686.71	1289.55	1505.4
TRINITY_DN106130_c0_g1_i1	2322	2140	2334	2446
TRINITY_DN106132_c0_g1_i1	586	562	468	580
TRINITY_DN106142_c0_g1_i1	1339	1191	1474.24	1699
TRINITY_DN106146_c0_g1_i1	1050	1094	932	931
TRINITY_DN106147_c0_g1_i1	1074	1165	718	990
TRINITY_DN106151_c1_g2_i1	12402	11337	11000	12890
TRINITY_DN106152_c0_g1_i1	9601	10469	8435	9017
TRINITY_DN106157_c0_g3_i1	7522	10874	6947	8637.95
TRINITY_DN106170_c0_g1_i1	1139	921	548	698
TRINITY_DN106180_c0_g1_i1	3058	3230	2261	2673
TRINITY_DN106183_c0_g1_i1	695	853	617	792
TRINITY_DN106185_c0_g2_i1	8475.64	7700.3	6476.93	7088.7
TRINITY_DN106186_c0_g1_i1	5458	5286	4336	4542
TRINITY_DN106192_c0_g1_i1	388	456	284	335
TRINITY_DN106193_c0_g1_i1	1879	1892	1401	1744
TRINITY_DN106198_c0_g1_i1	2027	2492	1728	1784
TRINITY_DN106204_c0_g1_i1	3963	3548	3206	3422
TRINITY_DN106206_c0_g1_i1	499	821	620	2365
TRINITY_DN106207_c0_g1_i1	598	574	447	628
TRINITY_DN106219_c0_g1_i1	999	1219	737	914
TRINITY_DN10621_c0_g1_i1	58	55	29	31
TRINITY_DN106224_c0_g1_i1	6780	6107	5172	6057
TRINITY_DN106229_c0_g1_i1	1591	1983	1356	1732
TRINITY_DN106237_c0_g1_i1	914.53	818.52	708.1	776.79
TRINITY_DN106243_c0_g1_i1	5438	5273	3973	4741
TRINITY_DN106257_c0_g1_i1	5389	6113	4510	5182
TRINITY_DN106258_c0_g1_i1	577	224	2933	3496
TRINITY_DN106258_c0_g2_i1	605	812	521	632
TRINITY_DN106259_c0_g1_i1	1384.75	1582.4	1138.2	1335.45
TRINITY_DN10625_c0_g2_i1	3	4	0	2
TRINITY_DN106262_c0_g1_i1	9387	8859	7392	8250
TRINITY_DN106275_c0_g1_i1	8319	9237	8050	8330
TRINITY_DN106318_c0_g1_i1	1022.22	965.77	767.3	656.42
TRINITY_DN106319_c0_g1_i1	622	739	468	583
TRINITY_DN106324_c0_g1_i1	456	392	333	408
TRINITY_DN106334_c0_g1_i1	604	502	515	529
TRINITY_DN106342_c0_g1_i1	1360	1640	1267	1575
TRINITY_DN106353_c0_g1_i1	121	163	106	117
TRINITY_DN106354_c0_g1_i1	2888	2824	2351	2491
TRINITY_DN106358_c0_g1_i1	25	13	41	25.4
TRINITY_DN106359_c0_g1_i1	557	560	710	669
TRINITY_DN106360_c0_g1_i1	2472	3151	2042	2444
TRINITY_DN106365_c0_g1_i1	0	1	4	0
TRINITY_DN106369_c0_g1_i1	0	2	0	0
TRINITY_DN106377_c0_g22_i1	0.01	0.01	0.01	0.01
TRINITY_DN106379_c0_g1_i1	1218	1357	961	1098
TRINITY_DN106400_c0_g1_i1	50	67	81	101
TRINITY_DN106403_c0_g1_i1	447	634	450	478
TRINITY_DN106410_c0_g1_i1	1042	1164	820	1022
TRINITY_DN106413_c0_g1_i1	2	0	0	2
TRINITY_DN106426_c0_g1_i1	1607	2066	1274	1782
TRINITY_DN106430_c0_g1_i1	142	252	148	176
TRINITY_DN106432_c0_g1_i1	357.16	290.76	246.07	261.76
TRINITY_DN106434_c1_g1_i1	929	878	676	848
TRINITY_DN10643_c0_g1_i1	2111	2291	1671	1966
TRINITY_DN106440_c0_g1_i1	330	452	314	440
TRINITY_DN106445_c0_g1_i1	4294	5159	3861	4281
TRINITY_DN106448_c0_g1_i1	569	601	524	538
TRINITY_DN106458_c0_g1_i1	875	926	606	761
TRINITY_DN106479_c0_g1_i1	557.01	638.1	472.58	572.4
TRINITY_DN106491_c0_g1_i1	733	635	515	576
TRINITY_DN106520_c0_g1_i1	1745	1720.04	1644.08	1665.82
TRINITY_DN106582_c0_g1_i1	702	876	700	892
TRINITY_DN106628_c0_g1_i1	103	161	144	159
TRINITY_DN106636_c0_g1_i1	854	925	710	788
TRINITY_DN106651_c0_g1_i1	355	463	312	348
TRINITY_DN106667_c0_g1_i1	781	843	624	788
TRINITY_DN106679_c0_g1_i1	536	611	419	522
TRINITY_DN106682_c0_g1_i1	497	580	552	632
TRINITY_DN1066_c0_g2_i1	237.65	320.36	213.2	263.49
TRINITY_DN106741_c0_g1_i1	647	878	694	743
TRINITY_DN106744_c0_g1_i1	434	488	338	465
TRINITY_DN106760_c0_g1_i1	310	369	400	399
TRINITY_DN106785_c0_g1_i1	644	923	604	765
TRINITY_DN106791_c0_g1_i1	687	531	493	585
TRINITY_DN106793_c0_g1_i1	227	153	190	212
TRINITY_DN106796_c0_g1_i1	1	0	0	0
TRINITY_DN10679_c0_g2_i1	0	0	0	0
TRINITY_DN106800_c1_g1_i1	1440	1603	1186	1407
TRINITY_DN106806_c1_g1_i1	1136	1287	911	1094
TRINITY_DN106809_c0_g2_i1	252	57	479	392
TRINITY_DN10682_c0_g2_i1	0	0	0	0
TRINITY_DN106845_c0_g1_i1	1904	2429	1705	1965
TRINITY_DN106847_c0_g1_i1	1003.8	1145.57	799.44	1005.21
TRINITY_DN106872_c0_g1_i1	1131	1236	913	1022
TRINITY_DN106879_c1_g1_i1	367	609	399	508
TRINITY_DN106936_c0_g1_i1	141	231	203	177
TRINITY_DN106951_c0_g1_i1	239	207	180	228
TRINITY_DN106966_c0_g1_i1	424	478	356	422
TRINITY_DN106973_c1_g1_i1	555	701	509	519
TRINITY_DN106988_c0_g1_i1	392	453	328	446
TRINITY_DN107034_c0_g1_i1	438	434	339	415
TRINITY_DN107046_c0_g1_i1	368	447	284	379
TRINITY_DN107055_c1_g1_i1	0	35	0	0
TRINITY_DN107062_c0_g1_i1	258	315	252	314
TRINITY_DN10706_c0_g1_i1	0	0	0	0
TRINITY_DN10718_c0_g1_i1	10631.9	13345.1	10349.7	9546.13
TRINITY_DN107203_c0_g1_i1	9	5	2	0
TRINITY_DN107217_c0_g1_i1	220	208	163	242
TRINITY_DN107233_c0_g1_i1	1159	1450	1006	1260
TRINITY_DN107284_c0_g1_i1	0	0	0	0
TRINITY_DN107314_c0_g1_i1	724	834	655	810
TRINITY_DN107325_c0_g1_i1	5	5	0	0
TRINITY_DN107354_c0_g1_i1	0	0	0	1
TRINITY_DN107420_c0_g1_i1	344	398	352	371
TRINITY_DN107421_c0_g2_i1	91.63	128.82	78	104.54
TRINITY_DN107459_c0_g1_i1	1164	1747	1121	1618
TRINITY_DN107493_c0_g1_i1	93	87	49	82
TRINITY_DN107498_c1_g14_i1	0.02	0.01	0.01	0.01
TRINITY_DN107508_c0_g1_i1	738	745	564	674
TRINITY_DN10751_c0_g1_i1	775.04	930.38	572.68	746.15
TRINITY_DN107552_c0_g1_i1	720	699	535	624
TRINITY_DN107560_c0_g1_i1	672	799	532	679
TRINITY_DN107572_c1_g1_i1	518	575	464	457
TRINITY_DN107573_c0_g1_i1	346	461	349	474
TRINITY_DN107576_c0_g1_i1	265.06	290.42	242.69	290.66
TRINITY_DN107584_c0_g1_i1	0	1	0	0
TRINITY_DN107587_c0_g1_i1	1178	1628	1142	1373
TRINITY_DN1075_c0_g1_i1	880	921	705	844
TRINITY_DN10764_c0_g1_i1	263	266	198	213
TRINITY_DN107787_c0_g1_i1	1	3	2	3
TRINITY_DN107837_c0_g1_i1	0	0	0	0
TRINITY_DN107856_c0_g1_i1	462	597	480	545
TRINITY_DN107864_c0_g1_i1	2	0	0	2
TRINITY_DN107916_c0_g1_i1	47.04	107.15	66.9	78.03
TRINITY_DN107948_c0_g1_i1	0	0	0	0
TRINITY_DN10794_c2_g1_i1	1198	1535	1144	1366
TRINITY_DN107954_c0_g5_i1	49	56	0	41
TRINITY_DN108006_c0_g1_i1	0	2	1	2
TRINITY_DN108008_c0_g1_i1	207	319	233	288
TRINITY_DN10804_c0_g1_i1	1023.92	1136.08	1226.61	1208.45
TRINITY_DN108051_c0_g1_i2	0	0	0	0
TRINITY_DN108068_c0_g1_i1	0	2	0	1
TRINITY_DN10806_c0_g2_i1	1118.4	1159.76	844.87	939.89
TRINITY_DN108123_c0_g1_i1	36	47	34	38
TRINITY_DN108224_c0_g1_i1	263	468	352	407
TRINITY_DN108229_c0_g1_i1	52	47	56	55
TRINITY_DN108242_c1_g1_i1	63	36	43	48
TRINITY_DN108308_c0_g1_i1	0	0	0	0
TRINITY_DN108349_c0_g1_i1	701	806	501	562
TRINITY_DN108373_c0_g1_i1	0	0	0	0
TRINITY_DN108416_c0_g1_i1	170	172	138	152
TRINITY_DN10843_c0_g1_i2	751.61	683.49	557.38	569.61
TRINITY_DN108499_c1_g1_i1	397	571	429	469
TRINITY_DN108516_c0_g1_i1	385	465	271	340
TRINITY_DN10852_c1_g1_i1	623	577	444	515
TRINITY_DN108553_c0_g1_i1	220	150	39	63
TRINITY_DN108600_c0_g1_i1	519	575	464	559
TRINITY_DN108634_c0_g1_i1	0	0	0	0
TRINITY_DN108785_c0_g3_i1	581	779	515	525.25
TRINITY_DN108823_c0_g8_i1	0	0	0	0
TRINITY_DN108841_c0_g1_i1	0	0	1	0
TRINITY_DN108843_c0_g1_i1	455	579	430	501
TRINITY_DN108990_c0_g1_i1	241	313	185	238
TRINITY_DN109073_c1_g1_i1	34	40	37	24
TRINITY_DN109195_c0_g2_i1	125	106	135	148
TRINITY_DN109221_c0_g1_i1	0	0	0	0
TRINITY_DN10925_c0_g1_i1	0	1	8	10
TRINITY_DN109261_c0_g1_i1	0	0	0	0
TRINITY_DN109319_c0_g1_i1	0	1	0	0
TRINITY_DN109325_c0_g1_i1	5	1	0	0
TRINITY_DN10939_c0_g2_i1	457	510	351	415
TRINITY_DN109460_c0_g1_i1	315	339	242	299
TRINITY_DN109465_c0_g1_i1	138	129	110	127
TRINITY_DN10961_c0_g1_i1	1	2	1	1
TRINITY_DN109905_c0_g1_i1	415	536	434	452
TRINITY_DN10994_c0_g1_i1	1383	1641	1087	1286
TRINITY_DN11009_c0_g1_i1	43	64	24	45
TRINITY_DN110168_c0_g1_i1	127	79	102	69
TRINITY_DN110193_c0_g1_i1	54	45	51	36
TRINITY_DN110213_c0_g1_i1	0	0	0	0
TRINITY_DN110299_c0_g1_i1	154	209	143	168
TRINITY_DN11036_c0_g2_i1	31	40	15	25
TRINITY_DN110512_c0_g1_i1	1	0	0	1
TRINITY_DN110650_c0_g1_i1	0	0	0	0
TRINITY_DN110751_c0_g1_i1	0	0	0	0
TRINITY_DN11079_c0_g1_i1	8	20	24	27
TRINITY_DN11103_c0_g1_i1	0	2	1	2
TRINITY_DN111188_c0_g1_i1	0	0	0	0
TRINITY_DN111320_c0_g1_i1	0	0	0	0
TRINITY_DN111322_c0_g1_i1	0	0	0	0
TRINITY_DN111368_c0_g1_i1	135	153	143	131
TRINITY_DN11138_c0_g1_i1	0	0	0	0
TRINITY_DN111428_c0_g1_i1	135	198	130	126
TRINITY_DN111478_c0_g1_i1	23	25	19	25
TRINITY_DN111522_c0_g1_i1	0	1	0	0
TRINITY_DN111568_c0_g1_i1	75	79	69	61
TRINITY_DN11166_c0_g1_i1	1	4	4	1
TRINITY_DN1116_c0_g2_i1	316.05	331.39	259.2	241.78
TRINITY_DN111715_c0_g1_i1	0	0	0	0
TRINITY_DN111718_c0_g1_i1	97	73	107	136
TRINITY_DN11177_c0_g2_i1	34.25	32.45	11.38	32.44
TRINITY_DN11184_c0_g2_i1	784	799	681.93	657.05
TRINITY_DN11197_c0_g1_i1	127	128	122	151
TRINITY_DN112013_c0_g1_i1	0	1	0	0
TRINITY_DN112024_c0_g1_i1	0	0	0	0
TRINITY_DN112220_c0_g1_i1	0	0	0	0
TRINITY_DN11225_c0_g1_i1	119.03	162.69	102.54	111.91
TRINITY_DN11227_c0_g1_i1	61	60	50	57
TRINITY_DN112420_c0_g1_i1	0	0	0	0
TRINITY_DN112894_c0_g1_i1	109	115	129	102
TRINITY_DN113119_c0_g1_i1	1	0	0	0
TRINITY_DN113192_c0_g1_i1	0	0	0	0
TRINITY_DN113428_c0_g1_i1	1	0	0	0
TRINITY_DN113517_c0_g1_i1	0	0	0	0
TRINITY_DN113612_c0_g1_i1	0	1	0	0
TRINITY_DN113652_c0_g1_i1	0	0	0	0
TRINITY_DN113710_c0_g1_i1	0	0	0	0
TRINITY_DN113737_c0_g1_i1	0	0	0	0
TRINITY_DN113871_c0_g1_i1	0	0	0	0
TRINITY_DN114053_c0_g1_i1	1	1	0	0
TRINITY_DN114279_c0_g1_i1	0	0	4	0
TRINITY_DN114320_c0_g1_i1	0	0	0	0
TRINITY_DN11443_c0_g1_i1	0	0	0	1
TRINITY_DN114556_c0_g1_i1	39	31	49	42
TRINITY_DN114581_c0_g1_i1	1	1	2	1
TRINITY_DN11469_c0_g1_i1	236.07	248.05	191.99	174.94
TRINITY_DN114742_c0_g1_i1	24	31	20	37
TRINITY_DN114772_c0_g1_i1	0	0	3	0
TRINITY_DN114831_c0_g1_i1	1	1	1	0
TRINITY_DN11503_c0_g1_i1	525	620	292	457
TRINITY_DN115180_c0_g2_i1	0	0	0	0
TRINITY_DN11524_c0_g2_i1	304.37	373.24	367	388.55
TRINITY_DN115371_c0_g1_i1	0	0	1	0
TRINITY_DN115483_c0_g1_i1	0	0	1	0
TRINITY_DN115605_c0_g1_i1	0	0	0	0
TRINITY_DN115617_c0_g1_i1	0	0	0	0
TRINITY_DN115626_c0_g1_i1	1	0	0	0
TRINITY_DN115667_c0_g2_i1	0	4	0	0
TRINITY_DN115669_c0_g1_i1	0	0	0	1
TRINITY_DN11586_c0_g2_i1	122	101	40	55
TRINITY_DN11589_c0_g2_i1	0	0	0	2
TRINITY_DN115999_c0_g1_i1	0	0	1	1
TRINITY_DN116508_c0_g1_i1	2	0	1	0
TRINITY_DN116570_c0_g1_i1	0	1	1	0
TRINITY_DN116619_c0_g1_i1	3	0	0	0
TRINITY_DN116642_c0_g1_i1	1	1	0	0
TRINITY_DN116653_c0_g1_i1	0	1	0	1
TRINITY_DN116832_c0_g1_i1	0	2	0	0
TRINITY_DN116868_c0_g1_i1	0	0	0	0
TRINITY_DN117145_c0_g1_i1	1	0	0	4
TRINITY_DN117443_c0_g1_i1	0	0	0	0
TRINITY_DN117942_c0_g1_i1	0	0	0	0
TRINITY_DN117962_c0_g1_i1	0	0	0	0
TRINITY_DN11801_c0_g1_i1	4	6	3	4
TRINITY_DN118028_c0_g1_i1	0	2	0	0
TRINITY_DN11822_c0_g1_i1	1145	1815	1180	1349
TRINITY_DN118280_c0_g1_i1	0	0	0	0
TRINITY_DN11829_c0_g2_i1	322.36	389.12	277.78	297.15
TRINITY_DN1182_c0_g1_i1	0	0	1	6
TRINITY_DN118555_c0_g1_i1	0	0	1	1
TRINITY_DN118851_c0_g1_i1	0	0	0	0
TRINITY_DN118873_c0_g1_i1	0	0	1	0
TRINITY_DN119196_c0_g1_i1	1	0	0	0
TRINITY_DN119679_c2_g1_i1	6186	5847	10624	9760
TRINITY_DN119680_c0_g1_i1	279	115	1166	656
TRINITY_DN119685_c0_g1_i1	4890	4861	6578	4163
TRINITY_DN119690_c0_g1_i1	1083	1534	641	962
TRINITY_DN119694_c0_g1_i1	12709	13809	11949	13224
TRINITY_DN119696_c0_g2_i1	1189.72	1696.41	662.76	1027.99
TRINITY_DN119700_c0_g35_i1	0	0	0	0
TRINITY_DN119702_c0_g1_i1	6299	6723	4880	5528
TRINITY_DN119703_c0_g1_i1	14	10	25	19
TRINITY_DN119714_c0_g1_i1	20	7	185	113
TRINITY_DN119721_c0_g1_i1	0	0	0	0
TRINITY_DN119727_c0_g2_i1	420.92	497.76	421.02	456.68
TRINITY_DN119731_c0_g1_i1	0	1	4	3
TRINITY_DN119746_c0_g1_i1	7217	7079	6389	7363
TRINITY_DN119754_c0_g1_i1	1015	1691	1236	1349
TRINITY_DN119762_c1_g1_i1	935	582	1301	1292
TRINITY_DN119779_c0_g1_i1	838	875	736	773
TRINITY_DN119781_c0_g1_i1	1832	1800	1559	1835
TRINITY_DN119782_c0_g1_i1	2973	3922	2725	3065
TRINITY_DN119789_c0_g2_i1	8713.55	9948.83	6460.41	7844.83
TRINITY_DN119802_c0_g6_i1	1261.11	529.2	0	26.25
TRINITY_DN119813_c0_g1_i1	1302	1367	1071	1208
TRINITY_DN119838_c0_g1_i1	2240	2648	1978	2329
TRINITY_DN119839_c0_g1_i1	1215	1207	931	1125
TRINITY_DN119840_c0_g1_i1	1524.29	1183.5	916.41	1075.42
TRINITY_DN119841_c0_g1_i1	2705	2653	2349	2846
TRINITY_DN119845_c0_g1_i1	808	936	648	726
TRINITY_DN119853_c0_g1_i1	438	491	453	472
TRINITY_DN119857_c0_g1_i1	428.18	472.27	352.19	389.59
TRINITY_DN119866_c0_g1_i1	2924	2918	2227	2616
TRINITY_DN119881_c0_g1_i1	3820	4133	2996	3456
TRINITY_DN119886_c0_g1_i1	15704	15366	13512	15630
TRINITY_DN119904_c1_g1_i1	1679	1588	1382	1601
TRINITY_DN119915_c0_g8_i1	628.07	865.89	658.44	768.78
TRINITY_DN119916_c0_g1_i1	1604	2080	1573	1987
TRINITY_DN119924_c0_g1_i1	480	507	369	465
TRINITY_DN119930_c0_g1_i1	1306	1481	968	1350
TRINITY_DN119934_c0_g1_i1	1788	2058	1655	1658
TRINITY_DN119935_c0_g1_i1	465	515	440	555
TRINITY_DN119986_c0_g1_i1	1454	1668	1130	1234
TRINITY_DN120011_c0_g1_i1	462	452	406	415
TRINITY_DN120016_c0_g1_i1	327	271	250	230
TRINITY_DN120018_c0_g1_i1	5360	4914	4414	5189
TRINITY_DN120037_c0_g1_i1	1492	1712	1178	1372
TRINITY_DN120038_c0_g1_i1	2143.82	2035.13	2321.15	2669.38
TRINITY_DN120112_c0_g1_i1	574	629	509	522
TRINITY_DN120148_c0_g1_i1	204	287	199	217
TRINITY_DN120154_c0_g2_i1	112	31.87	139	157
TRINITY_DN120155_c0_g1_i1	614	690	571	687
TRINITY_DN120172_c0_g1_i1	899	865	677	722
TRINITY_DN120198_c0_g1_i1	0	0	0	0
TRINITY_DN120201_c0_g1_i1	0	0	0	0
TRINITY_DN120206_c0_g1_i1	2372	3495	1995	2750
TRINITY_DN120220_c0_g1_i1	678.99	795	617	696
TRINITY_DN120221_c0_g1_i1	960	829	728	789
TRINITY_DN120235_c0_g1_i1	177	220	170	200
TRINITY_DN120239_c0_g1_i1	259	246	223	236
TRINITY_DN120258_c0_g1_i1	548	877	574	709
TRINITY_DN120259_c0_g1_i1	0	0	0	1
TRINITY_DN120267_c0_g1_i1	794.72	858.51	616.4	906.54
TRINITY_DN120290_c1_g1_i1	61	72	71	44
TRINITY_DN120295_c0_g1_i1	676	702	582	594
TRINITY_DN120311_c0_g1_i1	819	1057	711	816
TRINITY_DN120346_c0_g1_i1	1095	1136	909	1027
TRINITY_DN120355_c1_g1_i1	213	219	148	198
TRINITY_DN120387_c0_g1_i1	555	525	401	464
TRINITY_DN120400_c0_g1_i1	1078	1319	1039	1172
TRINITY_DN120424_c0_g1_i2	806	797	651.83	756
TRINITY_DN120452_c1_g1_i1	300	370	285	319
TRINITY_DN120460_c0_g1_i1	326	347	323	402
TRINITY_DN120472_c0_g1_i1	465.15	489.98	345.65	445.77
TRINITY_DN12047_c0_g2_i1	194.07	256.25	239.57	253.84
TRINITY_DN120530_c0_g1_i1	19	18	16	17
TRINITY_DN120530_c1_g1_i1	2036	1851	1665	1977
TRINITY_DN120572_c0_g1_i1	454	149	545	344
TRINITY_DN120602_c0_g1_i1	366	403	315	393
TRINITY_DN120630_c0_g1_i1	0	0	2	0
TRINITY_DN120663_c0_g1_i1	531	676	478	596
TRINITY_DN120704_c0_g1_i1	1	1	0	2
TRINITY_DN120728_c0_g1_i1	382	470	333	396
TRINITY_DN12075_c0_g1_i1	2751	2571	2542	2972
TRINITY_DN120788_c0_g1_i1	840	891	614	814
TRINITY_DN120856_c0_g1_i1	664	748	575	722
TRINITY_DN120887_c0_g1_i1	1066	1160	843	1118
TRINITY_DN120889_c0_g1_i1	0	0	0	0
TRINITY_DN120966_c0_g1_i1	576	658	509	592
TRINITY_DN121046_c0_g1_i1	0	0	0	0
TRINITY_DN121093_c0_g1_i1	243	243	177	229
TRINITY_DN121146_c0_g1_i1	260	250	272	270
TRINITY_DN12115_c0_g1_i1	1713	1958	1545	1524
TRINITY_DN121171_c0_g1_i1	1139	976	970	1154
TRINITY_DN121177_c0_g1_i1	770	751	561	625
TRINITY_DN121211_c0_g1_i1	457	490	427	437
TRINITY_DN121230_c1_g1_i1	733	918	697	616
TRINITY_DN121232_c0_g1_i1	195	223	226	238
TRINITY_DN121247_c0_g1_i1	0	2	0	0
TRINITY_DN121251_c0_g1_i1	444.85	497.05	428.88	739.88
TRINITY_DN121346_c0_g1_i1	0	0	0	0
TRINITY_DN121351_c0_g1_i1	12	7	4	15
TRINITY_DN121367_c0_g1_i1	261	234	205	232
TRINITY_DN121410_c0_g1_i1	1	0	0	0
TRINITY_DN121413_c0_g1_i1	213	210	188	171
TRINITY_DN121431_c0_g1_i1	49	73	28	36
TRINITY_DN121542_c0_g1_i1	0	0	0	0
TRINITY_DN121617_c0_g2_i1	3	7	1	0.06
TRINITY_DN121646_c0_g1_i1	646	546	485	480
TRINITY_DN121672_c0_g1_i1	0	0	0	0
TRINITY_DN121690_c0_g1_i1	741.17	861.49	683.6	733.81
TRINITY_DN121694_c0_g1_i1	782	997	695	827
TRINITY_DN121718_c0_g1_i1	43	78	60	55
TRINITY_DN121791_c0_g1_i1	119	97	81	130
TRINITY_DN1217_c0_g1_i1	135	1601	1715	3778
TRINITY_DN121828_c0_g1_i1	508	511	273	413
TRINITY_DN1218_c0_g1_i1	193.64	255.62	210	229.95
TRINITY_DN121931_c0_g1_i1	340	354	296	289
TRINITY_DN121976_c0_g1_i1	225	368	242	313
TRINITY_DN122008_c0_g1_i1	179	226	186	195
TRINITY_DN122030_c0_g1_i1	0	0	1	0
TRINITY_DN122199_c0_g2_i1	239	276	224.5	269.5
TRINITY_DN122217_c0_g1_i1	901	874	772	953
TRINITY_DN122248_c0_g1_i1	0	0	0	0
TRINITY_DN122265_c0_g2_i1	151.5	175.74	131.54	160.85
TRINITY_DN122281_c0_g1_i1	193	261	188	287
TRINITY_DN122297_c0_g1_i1	495	618	455	541
TRINITY_DN122306_c0_g1_i1	0	3	0	0
TRINITY_DN122317_c0_g1_i1	310	428	308	321
TRINITY_DN122365_c0_g1_i1	0	1	0	0
TRINITY_DN122631_c0_g1_i1	161	190	173	135
TRINITY_DN122696_c0_g1_i1	11	2	5	6
TRINITY_DN122731_c0_g1_i1	1	0	0	4
TRINITY_DN122824_c0_g1_i1	0	0	0	0
TRINITY_DN122851_c0_g1_i1	85	99	65	104
TRINITY_DN122902_c0_g1_i1	0	1	4	0
TRINITY_DN122909_c0_g1_i1	1	0	0	1
TRINITY_DN122942_c0_g1_i1	0	0	0	0
TRINITY_DN122987_c0_g1_i1	136	238	205	227
TRINITY_DN123003_c0_g1_i1	0	0	3	1
TRINITY_DN123010_c1_g1_i1	285	292	287	278
TRINITY_DN123023_c0_g1_i1	0	2	0	0
TRINITY_DN123082_c0_g1_i1	0	0	0	0
TRINITY_DN12312_c0_g5_i1	831	968	642	823.97
TRINITY_DN123194_c0_g1_i1	0	2	1	4
TRINITY_DN123247_c0_g1_i1	27	51	28	47
TRINITY_DN12328_c0_g1_i1	634	643	449	588
TRINITY_DN123344_c0_g1_i1	349	307	187	253
TRINITY_DN123474_c0_g1_i1	321	402	256	388
TRINITY_DN123517_c0_g1_i1	0	0	0	0
TRINITY_DN12354_c0_g1_i1	5	2	6	6
TRINITY_DN123600_c0_g1_i1	0	0	0	0
TRINITY_DN123699_c0_g1_i1	0	0	0	0
TRINITY_DN12373_c0_g1_i1	23.49	14.28	19.58	0
TRINITY_DN12373_c0_g2_i1	75.51	72.72	98.42	46
TRINITY_DN123828_c0_g1_i1	0	0	0	0
TRINITY_DN123887_c0_g1_i1	0	3	2	5
TRINITY_DN124455_c0_g1_i1	2	0	0	1
TRINITY_DN12450_c0_g1_i1	0	2	5	0
TRINITY_DN124648_c0_g1_i1	0	0	0	1
TRINITY_DN124751_c0_g1_i1	0	0	2	0
TRINITY_DN12491_c0_g1_i2	187.13	245.52	158.28	151.99
TRINITY_DN124930_c0_g1_i1	67	87	46	39
TRINITY_DN125123_c0_g1_i1	0	0	0	0
TRINITY_DN125229_c0_g1_i1	0	0	0	3
TRINITY_DN125269_c0_g1_i1	1	0	0	1
TRINITY_DN125307_c0_g1_i1	2	2	5	7
TRINITY_DN125396_c0_g1_i1	0	3	1	0
TRINITY_DN12571_c0_g2_i1	1405.51	1537.79	1210.14	1249.16
TRINITY_DN125804_c0_g1_i1	5	8	6	6
TRINITY_DN125864_c0_g1_i1	0	2	0	0
TRINITY_DN125984_c0_g1_i1	6	6	4	14
TRINITY_DN126043_c0_g1_i1	118	97	89	86
TRINITY_DN126130_c0_g1_i1	0	0	0	0
TRINITY_DN126263_c0_g1_i1	0	0	0	1
TRINITY_DN12628_c0_g1_i1	55	40	27	23
TRINITY_DN126483_c0_g2_i1	0	3	0	0
TRINITY_DN126529_c0_g1_i1	0	0	0	0
TRINITY_DN126551_c0_g1_i1	4	5	2	4
TRINITY_DN126747_c0_g1_i1	0	0	0	0
TRINITY_DN126791_c0_g1_i1	4	0	3	1
TRINITY_DN126886_c0_g1_i1	0	1	0	0
TRINITY_DN127206_c0_g1_i1	0	0	0	1
TRINITY_DN12724_c0_g1_i1	7	5	4	2
TRINITY_DN127256_c0_g1_i1	0	3	0	0
TRINITY_DN127445_c0_g1_i1	0	0	0	0
TRINITY_DN127663_c0_g1_i1	2	0	0	0
TRINITY_DN12770_c0_g1_i1	81	66	65	70
TRINITY_DN128014_c0_g1_i1	1	0	1	0
TRINITY_DN128143_c0_g1_i1	24	24	20	18
TRINITY_DN12822_c0_g2_i1	0	0	0	0
TRINITY_DN12825_c0_g1_i1	536.93	619.94	495.61	488.98
TRINITY_DN12829_c0_g1_i1	0	0	0	0
TRINITY_DN128383_c0_g1_i1	0	0	0	0
TRINITY_DN128546_c0_g1_i1	107	95	75	112
TRINITY_DN12864_c0_g2_i1	6	0	4	1
TRINITY_DN128650_c0_g1_i1	0	0	0	0
TRINITY_DN128662_c0_g1_i1	0	0	1	0
TRINITY_DN128724_c0_g1_i1	0	1	0	0
TRINITY_DN12878_c0_g2_i1	50.48	35.65	50.68	40.34
TRINITY_DN128800_c0_g1_i1	1	2	0	1
TRINITY_DN128824_c0_g1_i1	0	0	0	0
TRINITY_DN128825_c0_g1_i1	0	0	0	0
TRINITY_DN12895_c0_g2_i1	606.39	753.1	508.32	539
TRINITY_DN129317_c0_g1_i1	0	0	0	0
TRINITY_DN12945_c0_g2_i1	305.47	445.13	390.2	413.01
TRINITY_DN12953_c0_g1_i1	923	902	726	771
TRINITY_DN129646_c0_g1_i1	14	13	14	12
TRINITY_DN12966_c0_g1_i1	0	0	0	0
TRINITY_DN130103_c0_g1_i1	0	0	0	0
TRINITY_DN13053_c0_g1_i1	0	0	0	0
TRINITY_DN130726_c0_g1_i1	0	0	0	0
TRINITY_DN13133_c0_g1_i1	514	588	406	498
TRINITY_DN131383_c0_g1_i1	0	0	0	0
TRINITY_DN13164_c0_g1_i1	304	250	254	321
TRINITY_DN13174_c0_g1_i1	4	0	0	2
TRINITY_DN132064_c0_g1_i1	0	0	0	3
TRINITY_DN132170_c0_g1_i1	0	0	0	0
TRINITY_DN132352_c2_g1_i1	23252	21121	17405	21051
TRINITY_DN132357_c0_g1_i1	1252	1495	1208	1143
TRINITY_DN132362_c0_g1_i1	1634.89	1779.65	1339.86	1472.58
TRINITY_DN132365_c0_g4_i1	17538.8	15627.7	11385.7	13663.5
TRINITY_DN132379_c0_g1_i1	7903	7839	7482	10139
TRINITY_DN132380_c0_g2_i1	38343	31519	38982	38160
TRINITY_DN132381_c0_g1_i1	1879	2697	1672	2153
TRINITY_DN132383_c0_g1_i1	561	568	472	525
TRINITY_DN132386_c0_g1_i1	2921	3175	2551	2994
TRINITY_DN132404_c0_g1_i1	12693	10146	6721	7850
TRINITY_DN132411_c0_g2_i1	2081	1967	1694	1834
TRINITY_DN132431_c0_g1_i1	1124	1444	1139	1168
TRINITY_DN132454_c0_g2_i1	4754	4445	4294	4880
TRINITY_DN132455_c0_g1_i1	3109	3544	2660	3028
TRINITY_DN132459_c0_g1_i1	2669	3152	2267	2608
TRINITY_DN132460_c0_g1_i1	1728	1886	1316	1534
TRINITY_DN132464_c0_g1_i1	770	1013	711	837
TRINITY_DN132467_c0_g1_i1	1369	1781	3417	3447
TRINITY_DN132470_c0_g1_i1	43.63	14	538.73	599.83
TRINITY_DN132475_c0_g1_i1	3310	3883	2928	3459
TRINITY_DN132489_c0_g1_i1	727	872	724	832
TRINITY_DN132490_c0_g1_i1	369	566	413	523
TRINITY_DN132501_c0_g1_i1	842	847	838	784
TRINITY_DN132506_c0_g1_i1	2679	2541	1997	1752
TRINITY_DN132509_c1_g6_i1	175.4	189.12	1023.97	1190.79
TRINITY_DN132513_c0_g1_i1	322	221	154	236
TRINITY_DN132513_c1_g1_i1	43	40	28	65
TRINITY_DN132544_c0_g1_i1	259	338	240	216
TRINITY_DN132545_c0_g1_i1	412	454	366	444
TRINITY_DN132546_c0_g1_i1	1892	2841	3118	1817
TRINITY_DN132550_c0_g1_i1	596	689	470	532
TRINITY_DN132552_c0_g1_i1	1992	2802	2102	2459
TRINITY_DN132554_c0_g1_i1	633	726	585	645
TRINITY_DN132559_c0_g1_i1	231	244	183	214
TRINITY_DN132568_c0_g1_i1	593	660	526	546
TRINITY_DN132569_c0_g1_i1	1877	2232	1521	1844
TRINITY_DN132577_c0_g1_i1	1904	1862	1536	1672
TRINITY_DN132584_c0_g1_i1	1907	2289	1579	1786
TRINITY_DN132595_c0_g1_i1	2	0	0	5
TRINITY_DN132597_c0_g1_i1	345	297	293	429
TRINITY_DN132599_c0_g2_i1	1224.89	1497.74	1289.25	1318.09
TRINITY_DN132603_c0_g1_i1	1752	2106	1587	1880
TRINITY_DN132607_c0_g1_i1	0	2	0	1
TRINITY_DN132622_c0_g1_i1	1718	2115	1575	1613
TRINITY_DN132628_c0_g1_i1	727	795	637	737
TRINITY_DN132630_c0_g1_i1	73	30	193	79
TRINITY_DN132637_c0_g1_i1	61	39	63	72
TRINITY_DN132646_c1_g1_i1	261	340	246	289
TRINITY_DN132654_c0_g1_i1	248	224	205	265
TRINITY_DN132657_c0_g1_i1	3191	3245	2550	2989
TRINITY_DN132659_c0_g1_i1	3	0	0	0
TRINITY_DN132661_c0_g1_i1	1069	1306	939	1110
TRINITY_DN13266_c0_g1_i1	121.33	157.16	110.49	103.32
TRINITY_DN132684_c0_g1_i1	632	740	444	541
TRINITY_DN132741_c0_g1_i1	694	704	793	966
TRINITY_DN132760_c0_g1_i1	379	438	433	403
TRINITY_DN132777_c0_g1_i1	66	72	40	55
TRINITY_DN132789_c0_g1_i1	332	339	260	273
TRINITY_DN132795_c0_g2_i1	0	0	0	0
TRINITY_DN132815_c0_g1_i1	1218	1242	1087	1348
TRINITY_DN132848_c0_g2_i1	200.6	246.48	201.14	259.15
TRINITY_DN132851_c0_g9_i1	0	0	0	0
TRINITY_DN13285_c0_g2_i1	896.44	1017.27	630.63	830.57
TRINITY_DN132895_c0_g1_i1	206	306	236	247
TRINITY_DN132937_c0_g1_i1	216	210	133	155
TRINITY_DN132966_c0_g1_i1	541	730	671	659
TRINITY_DN132967_c0_g1_i1	3026	3586	2125	2261
TRINITY_DN132968_c0_g1_i1	1349	1787	1364	1549
TRINITY_DN132975_c0_g1_i1	0	1	0	0
TRINITY_DN132979_c0_g1_i1	2317	2354	1641	1906
TRINITY_DN133030_c0_g1_i1	0	0	0	0
TRINITY_DN133077_c0_g1_i1	475	450	431	412
TRINITY_DN133092_c0_g1_i1	52	74	64	39.62
TRINITY_DN133097_c0_g3_i1	0	0	0	0
TRINITY_DN133108_c0_g2_i1	368.34	831.7	544.06	754.35
TRINITY_DN133114_c0_g1_i1	426	524	436	449
TRINITY_DN133133_c0_g1_i1	571	650	462	536
TRINITY_DN133175_c0_g1_i2	0.22	888.67	896.91	271.09
TRINITY_DN133235_c0_g1_i1	2311.2	2331.7	2149.51	2416.83
TRINITY_DN133281_c0_g1_i1	1	0	0	0
TRINITY_DN133298_c1_g1_i1	632	557	484	507
TRINITY_DN133311_c0_g1_i1	330	541	795	422
TRINITY_DN133312_c0_g1_i1	498	559	458	519
TRINITY_DN133324_c0_g1_i1	506	523	383	486
TRINITY_DN13334_c0_g1_i1	0	0	0	0
TRINITY_DN133379_c0_g1_i1	1364	1386	1070	1271
TRINITY_DN133385_c0_g2_i1	109	109.5	94.5	119
TRINITY_DN133391_c0_g1_i1	290	303	242	296
TRINITY_DN133404_c0_g1_i1	464	586	384	492
TRINITY_DN133442_c0_g1_i1	696	810.23	734	860.52
TRINITY_DN133494_c0_g1_i1	167	189	159	156
TRINITY_DN133537_c0_g1_i1	930	1054	714	900
TRINITY_DN133543_c0_g1_i1	485	565	296	410
TRINITY_DN133555_c0_g1_i1	298	326	235	298
TRINITY_DN133563_c0_g1_i1	322	355	292	351
TRINITY_DN133564_c0_g1_i1	476	402	401	444
TRINITY_DN133595_c0_g1_i1	498	494	352	372
TRINITY_DN133623_c0_g1_i2	108	117	80	109
TRINITY_DN133706_c0_g1_i1	84	124	86	107
TRINITY_DN133720_c0_g1_i1	0	6	2	0
TRINITY_DN133727_c0_g1_i1	237	254	194	204
TRINITY_DN133755_c1_g1_i1	329	271	258	275
TRINITY_DN133767_c0_g1_i1	261.76	316.6	259.97	286.07
TRINITY_DN133787_c0_g1_i1	0	0	0	0
TRINITY_DN133788_c0_g1_i1	0	1	1	0
TRINITY_DN133820_c0_g1_i1	0	0	0	2
TRINITY_DN133883_c0_g1_i1	86	107	51	73
TRINITY_DN133978_c0_g1_i1	36	79	68	40
TRINITY_DN133986_c0_g1_i1	529	631	484	482
TRINITY_DN134076_c0_g1_i1	250	300	234	230
TRINITY_DN134091_c0_g1_i1	0	0	0	0
TRINITY_DN134129_c0_g1_i1	5	4	2	4
TRINITY_DN134144_c0_g1_i1	738	782	664	817
TRINITY_DN134158_c0_g1_i1	0	0	0	0
TRINITY_DN13415_c0_g1_i1	4	3	1	3
TRINITY_DN134164_c0_g2_i1	113.5	100	94.5	107
TRINITY_DN134201_c0_g1_i1	59	6	58	16
TRINITY_DN134285_c0_g1_i1	34	33	35	40
TRINITY_DN134293_c0_g1_i1	139	292	277	346
TRINITY_DN134306_c0_g1_i1	0	0	0	0
TRINITY_DN13441_c0_g1_i1	493.94	397.74	445.29	364.47
TRINITY_DN134437_c0_g1_i1	114.59	132.53	109.3	127
TRINITY_DN134481_c0_g1_i1	86	50	55	50
TRINITY_DN134515_c0_g1_i1	1395	1886	1094	1442
TRINITY_DN134524_c0_g1_i1	41.66	52.65	42.02	53
TRINITY_DN134584_c0_g1_i1	257	299	159	266
TRINITY_DN134594_c0_g1_i1	2725	2709	2410	2520
TRINITY_DN134610_c0_g1_i1	196	177	133	213
TRINITY_DN134642_c0_g1_i1	227	267	233	260
TRINITY_DN134703_c0_g1_i1	0	2	3	1
TRINITY_DN134737_c0_g9_i1	0	0	0	0
TRINITY_DN135037_c0_g1_i1	160	197	158	168
TRINITY_DN135067_c0_g1_i1	14	67	6	3
TRINITY_DN13509_c0_g1_i1	10	13	10	10
TRINITY_DN135152_c0_g1_i1	0	0	0	0
TRINITY_DN135251_c0_g1_i1	11	12	24	32
TRINITY_DN135325_c0_g1_i1	0	2	0	0
TRINITY_DN135432_c0_g1_i1	0	0	0	0
TRINITY_DN135509_c0_g1_i1	0	4	2	1
TRINITY_DN135560_c0_g1_i1	0	0	0	0
TRINITY_DN135564_c0_g2_i1	640.24	657.49	557.04	630.25
TRINITY_DN135585_c0_g1_i1	281	429	275	351
TRINITY_DN135634_c0_g1_i1	0	0	0	0
TRINITY_DN135681_c0_g1_i1	0	0	0	0
TRINITY_DN135761_c0_g1_i1	133	136	107	117
TRINITY_DN135801_c0_g1_i1	0	0	1	0
TRINITY_DN135832_c0_g1_i1	1	0	1	1
TRINITY_DN135839_c0_g1_i1	280	383	318	317
TRINITY_DN13584_c0_g1_i1	96.66	95.39	84.06	106.62
TRINITY_DN135850_c0_g1_i1	91	146	172	173
TRINITY_DN135877_c1_g1_i1	287	277	232	235
TRINITY_DN135898_c0_g1_i1	79	72.73	86	96
TRINITY_DN135913_c0_g1_i1	264	459	313	464
TRINITY_DN135916_c0_g1_i1	28	27	47	59
TRINITY_DN135952_c0_g1_i1	0	0	0	2
TRINITY_DN135958_c0_g1_i1	0	0	0	0
TRINITY_DN135976_c0_g1_i1	146	137	160	144
TRINITY_DN136063_c0_g1_i1	78	78	109	91
TRINITY_DN136167_c2_g1_i1	596	481	380	510
TRINITY_DN136189_c0_g1_i1	159	173	143	157
TRINITY_DN136401_c0_g1_i1	0	0	0	2
TRINITY_DN136501_c0_g1_i1	105	145	116	129
TRINITY_DN136719_c0_g1_i1	0	0	0	0
TRINITY_DN136782_c0_g1_i1	0	0	1	0
TRINITY_DN137034_c0_g1_i1	0	0	0	0
TRINITY_DN137111_c0_g1_i1	1	0	0	0
TRINITY_DN137114_c0_g1_i1	0	0	0	0
TRINITY_DN137133_c0_g1_i1	102	76	59	90
TRINITY_DN137214_c0_g1_i1	1	0	0	0
TRINITY_DN137380_c0_g1_i1	0	0	0	0
TRINITY_DN137440_c0_g1_i1	0	0	0	0
TRINITY_DN13764_c0_g3_i1	0	0	2.3	0
TRINITY_DN137777_c0_g1_i1	0	0.02	0	0
TRINITY_DN13779_c0_g1_i1	0	0	0	0
TRINITY_DN137840_c0_g1_i1	0	0	0	0
TRINITY_DN137865_c0_g1_i1	0	0	0	0
TRINITY_DN137959_c0_g1_i1	0	0	0	2
TRINITY_DN137964_c0_g1_i1	0	0	4	1
TRINITY_DN138050_c0_g1_i1	0	0	0	0
TRINITY_DN138097_c0_g1_i1	0	0	0	0
TRINITY_DN13811_c0_g2_i1	186.65	238.27	132.18	191.2
TRINITY_DN138409_c0_g1_i1	0	0	0	0
TRINITY_DN13852_c0_g1_i1	987.56	1159.2	842.99	961.74
TRINITY_DN138589_c0_g1_i1	2	0	0	0
TRINITY_DN138680_c0_g1_i1	0	0	0	0
TRINITY_DN138698_c0_g1_i1	0	0	1	1
TRINITY_DN13888_c0_g2_i1	199.94	225.28	286	287.44
TRINITY_DN139089_c0_g1_i1	0	0	0	0
TRINITY_DN139133_c0_g1_i1	0	0	0	0
TRINITY_DN139270_c0_g1_i1	0	1	0	0
TRINITY_DN139283_c0_g1_i1	167	116	111	140
TRINITY_DN13934_c0_g1_i1	4	1	1	2
TRINITY_DN139381_c0_g1_i1	4	12	2	6
TRINITY_DN139416_c0_g1_i1	0	0	0	0
TRINITY_DN139553_c0_g1_i1	0	0	0	0
TRINITY_DN139680_c0_g1_i1	0	0	0	0
TRINITY_DN14010_c0_g1_i1	636.64	895	534.31	649.82
TRINITY_DN140130_c0_g1_i1	0	0	1	0
TRINITY_DN14017_c0_g1_i1	2540	2677	2178	2417
TRINITY_DN140183_c0_g1_i1	0	0	0	1
TRINITY_DN140550_c0_g1_i1	3	0	0	2
TRINITY_DN140654_c0_g1_i1	0	0	0	0
TRINITY_DN14071_c0_g1_i1	94.74	133.03	75.13	96.89
TRINITY_DN140905_c0_g1_i1	0	0	3	0
TRINITY_DN140964_c0_g1_i1	0	0	0	0
TRINITY_DN14099_c0_g2_i1	1	2	0	0
TRINITY_DN141010_c0_g1_i1	0	0	0	0
TRINITY_DN141096_c0_g1_i1	0	1	1	0
TRINITY_DN141206_c0_g1_i1	0	2	0	0
TRINITY_DN141230_c0_g1_i1	0	0	0	0
TRINITY_DN141374_c0_g1_i1	0	0	0	0
TRINITY_DN14145_c0_g1_i1	0	1	0	0
TRINITY_DN141526_c0_g1_i1	1	2	0	0
TRINITY_DN14183_c0_g6_i1	2.5	0.79	0	0.5
TRINITY_DN141875_c0_g1_i1	0	1	0	0
TRINITY_DN141931_c0_g1_i1	0	0	0	2
TRINITY_DN141937_c0_g1_i1	0	0	0	0
TRINITY_DN142095_c0_g1_i1	0	0	2	0
TRINITY_DN14223_c0_g1_i1	1	1	3	1
TRINITY_DN142255_c0_g1_i1	0	0	0	0
TRINITY_DN142408_c0_g1_i1	1	0	1	0
TRINITY_DN142450_c0_g1_i1	0	1	0	0
TRINITY_DN142632_c0_g1_i1	1	0	0	0
TRINITY_DN142817_c0_g1_i1	0	0	0	0
TRINITY_DN142994_c0_g2_i1	0	0	0	2
TRINITY_DN143206_c0_g1_i1	0	0	0	0
TRINITY_DN14356_c0_g1_i1	0	0	0	0
TRINITY_DN14362_c0_g1_i1	0	0	0	0
TRINITY_DN14387_c0_g1_i1	394.48	417.54	430.48	448.91
TRINITY_DN143968_c0_g1_i1	0	0	0	0
TRINITY_DN144142_c0_g1_i1	0	0	0	0
TRINITY_DN14421_c0_g2_i1	455.72	622.5	524.15	508.22
TRINITY_DN144370_c0_g1_i1	0	1	0	0
TRINITY_DN14457_c0_g1_i1	336	354	179	191
TRINITY_DN1450_c0_g2_i1	1172.29	1821.91	1281.08	1509.31
TRINITY_DN14523_c0_g1_i1	0	0	0	0
TRINITY_DN14696_c0_g1_i1	20	25	26	43
TRINITY_DN1471_c0_g1_i1	484	638	425	523
TRINITY_DN14723_c0_g2_i1	2640.74	3188.59	2300.5	2581.71
TRINITY_DN14735_c0_g1_i1	367.29	282.53	333.64	342.34
TRINITY_DN1474_c1_g1_i1	113	3244	1834	4342
TRINITY_DN14753_c0_g1_i1	1	0	0	0
TRINITY_DN14768_c0_g2_i1	40.27	8.26	7.48	40.11
TRINITY_DN14778_c0_g1_i1	0	1	0	0
TRINITY_DN14788_c0_g1_i1	805	883	659	895
TRINITY_DN14794_c0_g1_i1	444	472	368	425
TRINITY_DN14855_c0_g1_i1	2084.51	2580.57	1607.52	1997.47
TRINITY_DN14957_c0_g1_i1	13	10	15	10.57
TRINITY_DN14983_c0_g1_i1	0	0	0	0
TRINITY_DN1502_c0_g1_i1	71.7	106.23	97.97	126
TRINITY_DN15076_c0_g1_i1	1316	1181	1072	1361
TRINITY_DN15106_c0_g1_i1	445	492	417	445
TRINITY_DN1512_c0_g2_i1	352	347	256	307
TRINITY_DN15173_c0_g2_i1	683.27	720.81	772.53	661.05
TRINITY_DN15174_c0_g1_i1	1407	1606	1111	1376
TRINITY_DN15342_c0_g1_i1	13880	13921	13197	12737
TRINITY_DN1535_c0_g1_i1	2	0	1	1
TRINITY_DN15369_c0_g1_i1	2	1	0	1
TRINITY_DN15371_c0_g1_i1	4	2	2	3
TRINITY_DN1541_c0_g1_i1	1862	2222	1572	1752
TRINITY_DN15450_c1_g1_i1	9	13	4	4
TRINITY_DN15523_c0_g2_i1	786.53	1312.16	1363.77	1096.41
TRINITY_DN15527_c0_g1_i1	0	0	0	0
TRINITY_DN15533_c0_g2_i1	0	0	0	1
TRINITY_DN15572_c0_g2_i1	745	692.5	0	6.36
TRINITY_DN15573_c0_g1_i1	866	1108	724	887
TRINITY_DN15574_c0_g2_i1	379.4	507.81	353.54	404.73
TRINITY_DN15589_c0_g2_i1	0	0	1	0
TRINITY_DN15592_c0_g2_i1	104.26	172.23	57.98	105.54
TRINITY_DN15602_c0_g2_i1	233.6	284.66	230.73	310
TRINITY_DN15621_c0_g1_i1	88	99	78	46
TRINITY_DN15644_c0_g1_i1	0	0	1	0
TRINITY_DN15683_c0_g2_i1	441.84	560.95	446.65	584.35
TRINITY_DN15716_c0_g2_i1	256.26	344.33	243.12	214.13
TRINITY_DN1582_c0_g1_i1	0	0	0	0
TRINITY_DN15848_c0_g1_i1	0	2	0	0
TRINITY_DN15909_c0_g1_i1	3	0	0	0
TRINITY_DN15954_c0_g2_i1	475	461	362	360
TRINITY_DN15970_c0_g2_i1	50.4	72.13	23.84	57.93
TRINITY_DN1600_c0_g1_i1	0	0	0	0
TRINITY_DN16018_c0_g1_i1	731	931	742	755
TRINITY_DN16287_c0_g1_i1	531	691	528	682
TRINITY_DN1628_c0_g1_i1	564	1016	552	743
TRINITY_DN16337_c0_g2_i1	681.72	837.56	556.22	834.47
TRINITY_DN16348_c0_g1_i1	231	277	216	223
TRINITY_DN16363_c0_g2_i1	352.9	565	259.18	241.48
TRINITY_DN16394_c0_g1_i1	8	2	5	4
TRINITY_DN1640_c0_g1_i1	146	268	206	247
TRINITY_DN16468_c0_g1_i1	396	515	330	383
TRINITY_DN16493_c0_g1_i1	23.65	72.64	21	32.76
TRINITY_DN16495_c0_g1_i1	71	81	25	19
TRINITY_DN16702_c0_g1_i1	500.37	499.47	379.03	394.85
TRINITY_DN16767_c0_g1_i1	0	0	0	0
TRINITY_DN16811_c0_g1_i1	1396.31	1313.43	1037.02	1289.35
TRINITY_DN1681_c0_g1_i1	383.83	343.93	230.77	237.56
TRINITY_DN1681_c0_g2_i1	797.17	782.07	721.23	801.44
TRINITY_DN16850_c0_g2_i1	0	0	0	0
TRINITY_DN16893_c0_g1_i2	284.06	407.5	241.87	319.94
TRINITY_DN16945_c0_g1_i1	1	0	6	0
TRINITY_DN16954_c0_g2_i1	288.58	325.86	255.56	308.17
TRINITY_DN17018_c0_g1_i1	2	5	1	4
TRINITY_DN17024_c0_g1_i1	173.64	247.65	217	214.59
TRINITY_DN17061_c0_g1_i1	1	2	0	3
TRINITY_DN17085_c0_g1_i1	41	19.23	14.68	22
TRINITY_DN17094_c0_g2_i1	1375.09	1815.85	1238.44	1427
TRINITY_DN1709_c0_g2_i1	1	0	6	0
TRINITY_DN17103_c0_g1_i1	0	1	1	1
TRINITY_DN17151_c0_g1_i1	172	259	174	199
TRINITY_DN17170_c0_g1_i1	120	25	216	106
TRINITY_DN17174_c0_g2_i1	530.67	589.21	433.35	452.96
TRINITY_DN17188_c0_g1_i1	1064	1210	940	1132
TRINITY_DN17195_c0_g1_i1	0	0	0	0
TRINITY_DN17202_c0_g1_i1	3	7	0	6
TRINITY_DN17210_c0_g1_i1	922	1246	950	1135
TRINITY_DN17222_c0_g1_i1	308	380	281	282
TRINITY_DN17234_c0_g1_i1	240.36	226.28	250.01	270.5
TRINITY_DN17242_c0_g1_i1	0	2	4	4
TRINITY_DN17284_c0_g2_i1	924.98	784.85	839.09	825.98
TRINITY_DN17293_c0_g1_i1	516	475	402	482
TRINITY_DN17302_c0_g1_i1	127	187	114	143
TRINITY_DN17307_c0_g1_i1	486	579	394	495
TRINITY_DN17314_c0_g2_i1	172	362	818	258.27
TRINITY_DN17356_c0_g1_i1	164	220	189	230
TRINITY_DN17386_c0_g2_i1	153.37	137.67	136.76	138.25
TRINITY_DN17399_c0_g1_i1	408	443	408	343
TRINITY_DN17412_c0_g1_i1	187.6	254.06	243.18	270.83
TRINITY_DN17413_c0_g1_i1	2244	1886	1513	1752
TRINITY_DN17460_c0_g1_i1	0	0	0	0
TRINITY_DN17465_c0_g1_i1	377	654	329	467
TRINITY_DN17485_c0_g1_i1	0	0	0	0
TRINITY_DN17487_c0_g1_i1	1	1	1	3
TRINITY_DN17523_c0_g1_i1	64.05	80.93	55.41	64.19
TRINITY_DN17583_c0_g1_i1	7277	7823	7658	7529
TRINITY_DN17618_c0_g1_i1	1275	1196	1205	1313
TRINITY_DN17648_c0_g1_i1	182.75	209.01	169.73	202.54
TRINITY_DN17677_c0_g1_i1	149	151	80	124
TRINITY_DN17719_c0_g1_i1	1032	1306	806	1003
TRINITY_DN17727_c0_g1_i1	391.86	425.12	322.49	338.39
TRINITY_DN17746_c0_g1_i1	394	478	356	375
TRINITY_DN17756_c0_g1_i1	402	493	381	453
TRINITY_DN17762_c0_g1_i1	1	2	2	1
TRINITY_DN17781_c0_g2_i1	536.3	704.78	510.55	678.18
TRINITY_DN17782_c0_g1_i1	168.35	204.55	116.55	170.07
TRINITY_DN17793_c0_g1_i1	993	1135.2	859.84	1137.53
TRINITY_DN17822_c0_g1_i1	374	285	739	590
TRINITY_DN17841_c0_g1_i1	2906	2894	2814	3264
TRINITY_DN17848_c0_g1_i1	330.83	492.55	270.85	324.77
TRINITY_DN17849_c0_g1_i1	296.74	371	269.6	262.75
TRINITY_DN17850_c0_g2_i1	3902.02	4488.08	3394.84	3919.87
TRINITY_DN17861_c0_g1_i1	345	405	305	386
TRINITY_DN17862_c0_g1_i1	496	605	426	484
TRINITY_DN17864_c0_g1_i1	233	265	225	203
TRINITY_DN17868_c0_g2_i1	33	38	32	48
TRINITY_DN17869_c0_g2_i1	225.61	197	300.57	219.15
TRINITY_DN17870_c0_g2_i1	235	81	514	1222
TRINITY_DN17873_c0_g1_i1	13	7	1	5
TRINITY_DN17900_c0_g2_i1	0	75.3	79.9	34.37
TRINITY_DN17903_c0_g1_i1	737.98	748.75	590.51	702.15
TRINITY_DN17910_c0_g1_i1	272.96	399.51	241.92	330.87
TRINITY_DN17915_c0_g1_i1	315	366.94	308	330.97
TRINITY_DN17917_c0_g2_i1	348.14	538.62	419.28	409.31
TRINITY_DN17935_c0_g1_i1	824	1197	816	932
TRINITY_DN17951_c0_g1_i4	512.92	520.44	281	408.99
TRINITY_DN17957_c0_g1_i1	3706.19	3125.1	3175.52	3653.06
TRINITY_DN17991_c0_g1_i1	380	633.77	535.48	384
TRINITY_DN17996_c0_g2_i1	120.67	0	0	0
TRINITY_DN17997_c1_g1_i1	1839	1718	1210	1550
TRINITY_DN18003_c0_g1_i1	947	1027	667	825
TRINITY_DN18011_c0_g1_i1	2155	2628	1851	2354
TRINITY_DN18018_c0_g1_i1	1906.83	1923.92	990.33	1759.72
TRINITY_DN18019_c0_g1_i1	2	3	10	5
TRINITY_DN18020_c0_g1_i1	958	1022	725	944
TRINITY_DN18023_c0_g1_i1	929.33	1106.65	911.13	960.88
TRINITY_DN18024_c0_g1_i1	868.51	978.98	785.47	849.83
TRINITY_DN18029_c0_g1_i1	516	652	448	543
TRINITY_DN18033_c0_g1_i1	1552	1772	1096	1352
TRINITY_DN18034_c0_g1_i1	157	142.32	122.2	143.23
TRINITY_DN18035_c0_g1_i1	493	581	403	476
TRINITY_DN18039_c0_g1_i1	3472.59	3092.52	3062.09	2962.99
TRINITY_DN18049_c0_g2_i1	872.7	1049.47	723.44	840.44
TRINITY_DN18054_c0_g11_i1	444.67	649.93	197.12	526.7
TRINITY_DN18055_c0_g1_i1	1588	1814	1366	1525
TRINITY_DN18064_c0_g2_i1	1993.26	2746.89	1715	2250.98
TRINITY_DN18068_c0_g2_i1	915.38	793.47	691.13	818.79
TRINITY_DN18068_c1_g1_i1	1877	2065	1753	2572
TRINITY_DN18071_c0_g2_i1	56167.1	71130.4	47349.1	51338.8
TRINITY_DN18074_c0_g1_i1	4720.51	5181.13	4195.32	4591.78
TRINITY_DN1807_c0_g1_i1	1854.55	2067.14	1614.35	1878.23
TRINITY_DN18080_c0_g1_i1	1784.35	2470.58	2056	2025.71
TRINITY_DN18083_c4_g1_i1	184432	188093	225535	184434
TRINITY_DN18094_c0_g1_i1	3104.65	3408.78	1954.65	2226.07
TRINITY_DN18095_c0_g2_i1	8007.08	7479.56	7373.83	8487.16
TRINITY_DN18106_c0_g1_i1	387.15	357.82	324.02	330.13
TRINITY_DN18111_c0_g1_i1	495	463	424	455
TRINITY_DN18120_c2_g1_i1	1011	1333	847	1078
TRINITY_DN18143_c0_g1_i1	646.65	605.34	539.07	561.36
TRINITY_DN18159_c0_g1_i1	2130	2865	1695	2190
TRINITY_DN18164_c0_g1_i1	299.2	298.74	251.4	235.09
TRINITY_DN18170_c0_g1_i1	592.77	781.63	550	590.09
TRINITY_DN18178_c0_g1_i1	924	1187	926	1169
TRINITY_DN18179_c0_g1_i1	434	540	419	495
TRINITY_DN18193_c0_g2_i1	245	153.09	97.42	152.98
TRINITY_DN18197_c0_g1_i1	356	487	334	411
TRINITY_DN18198_c0_g2_i1	493.82	727.73	582.02	703.66
TRINITY_DN18202_c0_g1_i1	2212.01	1882.49	1811.13	1912.48
TRINITY_DN18209_c0_g1_i1	54	43	39	39
TRINITY_DN18210_c0_g1_i1	876	995	710	854.02
TRINITY_DN18223_c0_g1_i1	1739.62	2232.06	1854.07	1996.65
TRINITY_DN18233_c0_g2_i1	1078	1500.65	811	1032.71
TRINITY_DN18236_c0_g1_i1	332	411	246	340
TRINITY_DN18238_c0_g2_i1	551.47	709.46	500.36	608.17
TRINITY_DN18245_c0_g2_i1	797.58	852.27	630.87	777.06
TRINITY_DN18263_c0_g1_i1	796	718	603	687
TRINITY_DN18264_c0_g1_i1	205	271	224	251
TRINITY_DN18265_c0_g1_i1	2559	2800	2122	2346
TRINITY_DN18267_c0_g1_i1	224	127	317	249
TRINITY_DN18283_c0_g1_i4	74.38	52.12	45.23	75.98
TRINITY_DN18323_c0_g1_i1	252.74	269.82	227.37	241.8
TRINITY_DN18327_c0_g1_i1	1415.14	1495.59	1028.81	1253.61
TRINITY_DN18341_c0_g1_i1	192	244	173	249
TRINITY_DN1834_c0_g1_i1	428.64	439.84	437.82	372.41
TRINITY_DN18357_c0_g2_i1	57	53	17.3	46
TRINITY_DN18389_c0_g1_i1	34	34	20	29
TRINITY_DN18413_c0_g1_i1	29	27	20	22
TRINITY_DN18424_c0_g2_i1	668.88	749.27	612.91	595.65
TRINITY_DN18446_c0_g2_i1	903.01	826.49	722.87	685.01
TRINITY_DN18458_c0_g1_i1	894	823	777	626
TRINITY_DN18474_c0_g1_i1	252	267	241	217
TRINITY_DN18478_c0_g1_i1	120	40	24	41
TRINITY_DN18483_c0_g1_i1	0	1	0	1
TRINITY_DN18490_c0_g1_i1	78.83	112.47	106.01	75.83
TRINITY_DN18506_c0_g1_i1	4713	4723	3959	4437
TRINITY_DN18512_c0_g1_i1	409.22	575.41	416.24	479.56
TRINITY_DN18514_c0_g1_i1	521	538	421	499
TRINITY_DN18524_c1_g1_i1	262	279	232	242
TRINITY_DN18527_c0_g1_i1	295.8	341.92	206.04	245.49
TRINITY_DN18540_c0_g2_i1	522	687	525	561
TRINITY_DN18548_c0_g1_i1	829	962	751	841
TRINITY_DN18561_c0_g1_i1	25	49	32	30
TRINITY_DN18572_c0_g1_i1	292	273	248	290
TRINITY_DN1858_c0_g1_i1	1165	1748	1214	1329
TRINITY_DN18608_c0_g1_i1	301.98	372.37	240.53	308.53
TRINITY_DN18609_c0_g1_i1	1481	1407	1126	1358
TRINITY_DN18650_c0_g1_i1	723	1011	593	810
TRINITY_DN18927_c0_g1_i1	0	0	0	0
TRINITY_DN18978_c0_g1_i2	148.76	427.43	279.34	336.84
TRINITY_DN19002_c0_g2_i1	5536.39	5518.99	4720.34	5514.59
TRINITY_DN19053_c0_g27_i1	1571	1206	1075	1334.87
TRINITY_DN1905_c0_g1_i1	846	820	818	965
TRINITY_DN19116_c0_g1_i1	797.02	773.52	640.66	722.62
TRINITY_DN19154_c0_g1_i1	156	151.63	145	132.29
TRINITY_DN19218_c1_g1_i1	0	0	0	0
TRINITY_DN19337_c0_g1_i1	569	741	564.98	623
TRINITY_DN19499_c0_g1_i1	0	1	0	0
TRINITY_DN19535_c0_g1_i1	1	0	0	0
TRINITY_DN19561_c0_g1_i1	0	0	1	1
TRINITY_DN19593_c0_g1_i1	0	0	0	0
TRINITY_DN19630_c0_g1_i1	1770	1868	1733	1794
TRINITY_DN19764_c0_g1_i1	0	3	0	2
TRINITY_DN19786_c0_g1_i1	393	483	416	432
TRINITY_DN19842_c0_g2_i1	42	61.13	348	64.09
TRINITY_DN19912_c0_g1_i1	168	56	321	227
TRINITY_DN1991_c0_g1_i1	0	0	0	1
TRINITY_DN19946_c1_g1_i1	648	745	542	681
TRINITY_DN19970_c0_g2_i1	95.95	48.72	22	32.91
TRINITY_DN19975_c0_g1_i1	0	3	0	1
TRINITY_DN19993_c0_g1_i1	102	141	103	106
TRINITY_DN20026_c0_g1_i1	901	921	683	747
TRINITY_DN20030_c0_g2_i1	0	0	0	0
TRINITY_DN20056_c1_g1_i1	297	326	267	267
TRINITY_DN20067_c0_g1_i1	2402	3155	2257	2738
TRINITY_DN20141_c0_g2_i1	1033	1009.49	874	1040.24
TRINITY_DN20148_c0_g1_i1	0	0	0	0
TRINITY_DN2014_c0_g1_i1	1480	1453	1478	1836
TRINITY_DN20166_c0_g1_i1	1781	2531	1659	1879
TRINITY_DN20173_c0_g2_i1	139.82	120.16	146.49	145.96
TRINITY_DN20187_c0_g1_i1	841	1047	833	1073
TRINITY_DN20305_c0_g2_i1	127.38	104.74	93.3	97.29
TRINITY_DN20318_c0_g1_i1	778	896	623	722
TRINITY_DN20329_c0_g1_i1	844	1159	788	865
TRINITY_DN2035_c0_g1_i1	6.38	0.07	74.45	71.32
TRINITY_DN20419_c0_g1_i1	171	226	245	207
TRINITY_DN2042_c0_g1_i1	0	0	2	2
TRINITY_DN20433_c2_g1_i1	188	300	214	216
TRINITY_DN20486_c0_g3_i1	56.48	83.29	76	68.08
TRINITY_DN2056_c0_g4_i1	612.32	846.8	650.27	783.13
TRINITY_DN20581_c0_g1_i1	0	0	0	0
TRINITY_DN20589_c0_g2_i1	8.96	4.13	0	6.16
TRINITY_DN20648_c0_g1_i1	27.04	25	5	14.23
TRINITY_DN20660_c0_g1_i1	337	426	260	355
TRINITY_DN20710_c0_g1_i1	1	3	1	3
TRINITY_DN20787_c0_g2_i1	285.2	287.42	175.58	223.52
TRINITY_DN20799_c0_g1_i1	569	766	535	557
TRINITY_DN20940_c0_g1_i1	274.24	354.61	264	287.77
TRINITY_DN21011_c0_g1_i1	0	0	0	0
TRINITY_DN21054_c0_g1_i1	197.37	169.32	124.97	146.58
TRINITY_DN21072_c0_g1_i1	59	70	50	57
TRINITY_DN21094_c0_g2_i1	0	0	0	0
TRINITY_DN21138_c0_g1_i1	312	298	203	207
TRINITY_DN21181_c0_g1_i1	16	11	15	10
TRINITY_DN21241_c0_g1_i1	1	0	0	1
TRINITY_DN21249_c0_g1_i1	39	51	28	35
TRINITY_DN21271_c0_g19_i1	502.72	647.3	0	527.71
TRINITY_DN21315_c0_g1_i2	0	0	2	0
TRINITY_DN21346_c0_g2_i1	0	0	0	0
TRINITY_DN21355_c0_g2_i1	8	2.68	9.84	16
TRINITY_DN2137_c0_g1_i1	81.01	87.95	118.09	94.3
TRINITY_DN2157_c0_g2_i1	0	1.33	1	1
TRINITY_DN21589_c0_g2_i1	170.68	222.42	171.89	289.96
TRINITY_DN21634_c0_g1_i2	60.5	63	50.5	70
TRINITY_DN21659_c0_g1_i1	677.29	901.35	634.9	744.35
TRINITY_DN21664_c0_g1_i1	642	812	591	798
TRINITY_DN21703_c0_g1_i1	4447	4261	4063	4907
TRINITY_DN21733_c0_g1_i1	376.76	206	480	181
TRINITY_DN2192_c0_g1_i1	1	6	2	0
TRINITY_DN21931_c0_g1_i1	12	12	20	20
TRINITY_DN21951_c0_g2_i1	346.12	323.83	231.1	296.88
TRINITY_DN22128_c0_g1_i1	95	105	95	106
TRINITY_DN22206_c0_g1_i1	0	0	0	0
TRINITY_DN22222_c0_g2_i1	152.77	106.42	135.6	116.06
TRINITY_DN22228_c0_g2_i1	0	2	0	3
TRINITY_DN22230_c0_g1_i1	900	1145	805	1070
TRINITY_DN22230_c1_g1_i1	159	139	161	169
TRINITY_DN22272_c0_g2_i1	152.03	207.7	121.06	74.12
TRINITY_DN22313_c0_g2_i1	0	0	1	0
TRINITY_DN22325_c0_g1_i1	8	14	4	6
TRINITY_DN22348_c0_g1_i1	0.05	0	0.1	0
TRINITY_DN2235_c0_g1_i1	2078	2603	2056	2270
TRINITY_DN22392_c0_g1_i1	173.97	304.94	278.62	302.91
TRINITY_DN22392_c1_g1_i1	295	399	243	317
TRINITY_DN22444_c0_g1_i1	0	0	0	1
TRINITY_DN22487_c0_g1_i1	358.77	386.01	414.41	460.87
TRINITY_DN22562_c0_g1_i1	0	1	2	0
TRINITY_DN2258_c0_g1_i1	282	268	216	251
TRINITY_DN22750_c0_g1_i1	1793.99	2079.11	1380.82	1496.27
TRINITY_DN22777_c0_g2_i1	2237.46	2143.17	1640.78	1903.69
TRINITY_DN22777_c0_g3_i1	1716	1848	1522	1662
TRINITY_DN22849_c0_g1_i1	250	190.02	186	152
TRINITY_DN22913_c0_g2_i1	0	0	0	0
TRINITY_DN22966_c0_g2_i1	2	0	0	1.46
TRINITY_DN2297_c0_g1_i1	697	824	684	766
TRINITY_DN22985_c0_g1_i1	412	458	368	438
TRINITY_DN22996_c0_g1_i1	978	1148	795	976
TRINITY_DN23016_c0_g1_i1	130	106.51	74.24	81.55
TRINITY_DN23020_c0_g2_i1	516.32	518.51	409.81	448.32
TRINITY_DN23041_c0_g1_i1	0	0	0	0
TRINITY_DN23094_c0_g2_i1	611	59	501.66	913.78
TRINITY_DN23122_c0_g1_i1	1612.89	1550.73	1232.91	1287.82
TRINITY_DN23122_c1_g1_i1	334	353	281	285
TRINITY_DN23125_c0_g2_i1	455.43	401.19	264.86	304.99
TRINITY_DN23128_c0_g1_i1	4618	4779	4018	4448
TRINITY_DN23151_c0_g1_i1	785	1044	671	755
TRINITY_DN23160_c0_g1_i1	0	0	0	0
TRINITY_DN23170_c1_g1_i1	917	1067	828	962
TRINITY_DN23193_c0_g1_i1	379.04	666.34	442.12	572.12
TRINITY_DN23203_c0_g2_i1	612.08	651.29	461.22	558.48
TRINITY_DN23214_c0_g1_i1	738	791.78	665	666.75
TRINITY_DN23219_c0_g1_i1	1407.39	1223.72	1230.62	1427.34
TRINITY_DN23235_c0_g2_i1	827.96	758.49	545.57	616.12
TRINITY_DN23272_c0_g1_i1	0	1	0	0
TRINITY_DN23285_c0_g2_i1	837.63	781	832.97	976
TRINITY_DN23298_c0_g1_i1	0	1	0	0
TRINITY_DN23299_c0_g1_i1	1029.76	999.29	735.64	859.32
TRINITY_DN23310_c0_g1_i1	0	0	0	1
TRINITY_DN23353_c0_g2_i1	178.07	263.75	177.33	170.42
TRINITY_DN23440_c0_g1_i1	554	698	512	655
TRINITY_DN23464_c0_g2_i1	190.99	266.23	108.35	121.36
TRINITY_DN23465_c0_g1_i1	149	133	118	115
TRINITY_DN23477_c0_g1_i1	189	148	122	193
TRINITY_DN23501_c0_g2_i1	172.53	246.19	126.07	127.18
TRINITY_DN23507_c0_g1_i1	58	302	610	173
TRINITY_DN23523_c0_g1_i1	20.67	20.57	17.5	46.28
TRINITY_DN23537_c0_g2_i1	1.56	0	0	0
TRINITY_DN23548_c0_g2_i1	304.28	331.13	297	324.26
TRINITY_DN23558_c0_g1_i2	174.19	314	191.79	256.55
TRINITY_DN23568_c0_g1_i1	57.09	44.94	62.69	47.18
TRINITY_DN2360_c0_g1_i1	383	477	344	372
TRINITY_DN23617_c0_g1_i1	450.19	506.65	441.07	399.15
TRINITY_DN2362_c0_g2_i1	0	0	0	2.88
TRINITY_DN23645_c0_g1_i1	402.78	512.04	412.06	476.54
TRINITY_DN2366_c0_g3_i1	0	0	0	0
TRINITY_DN23703_c1_g1_i1	1718	1902	1351	1672
TRINITY_DN23709_c0_g1_i1	946	992	863	1073
TRINITY_DN23724_c0_g1_i1	623.01	720.21	572.12	752.6
TRINITY_DN23747_c0_g1_i1	252	339	226	265
TRINITY_DN23751_c0_g2_i1	1089.71	1442	1075.51	1126.63
TRINITY_DN23757_c0_g1_i2	842.03	1172.49	865.74	1037.8
TRINITY_DN23773_c0_g1_i1	540	573	412	487
TRINITY_DN23790_c0_g1_i1	578.04	807.92	645.03	666.9
TRINITY_DN23807_c0_g1_i1	0	0	0	1
TRINITY_DN23810_c0_g1_i1	2422	2519	2292	2454
TRINITY_DN23820_c0_g1_i1	1162	1077	964	1175
TRINITY_DN23826_c0_g2_i1	506.93	544.54	428.86	415.55
TRINITY_DN23829_c0_g1_i1	1311	1300	1092	1229
TRINITY_DN23837_c0_g1_i1	8514.07	8161.57	8384.05	9274.63
TRINITY_DN23844_c0_g1_i1	3533	3990	3685	4165
TRINITY_DN23847_c0_g2_i1	652.21	729.11	543.83	571.92
TRINITY_DN23866_c0_g2_i1	141.56	128.8	114.09	127.75
TRINITY_DN23875_c0_g1_i1	3422	3877	3605	3202
TRINITY_DN23885_c0_g2_i1	496.36	696.7	519.19	532.15
TRINITY_DN23893_c0_g1_i1	0	1	0	0
TRINITY_DN23898_c0_g1_i1	257.31	327.98	286.44	323.73
TRINITY_DN23910_c0_g1_i1	0	0	0	0
TRINITY_DN23923_c0_g1_i1	0	16	23	15
TRINITY_DN23929_c0_g1_i1	312	280	296	288
TRINITY_DN23936_c0_g1_i1	335	552	383	429
TRINITY_DN23950_c0_g2_i1	2728.65	2477.1	1825	2228
TRINITY_DN23960_c0_g1_i1	240.71	211.47	189.66	188.69
TRINITY_DN23973_c0_g1_i1	191	0	64.32	68.46
TRINITY_DN23974_c0_g1_i1	0	5	0	0
TRINITY_DN23984_c0_g1_i1	1	0	0	1
TRINITY_DN2398_c0_g1_i1	797.63	999.95	782.58	698.19
TRINITY_DN23992_c0_g1_i1	36.86	102.99	20.96	72.06
TRINITY_DN23993_c0_g1_i1	825	786	798	835
TRINITY_DN24029_c0_g2_i1	52.39	63.06	35.95	139.46
TRINITY_DN24030_c0_g2_i1	317.43	209.55	155.22	363.76
TRINITY_DN24047_c0_g1_i1	378.97	544.9	439	493.31
TRINITY_DN24071_c0_g1_i1	848	1043	746	794
TRINITY_DN24074_c0_g1_i1	526	568	434	473
TRINITY_DN24083_c0_g1_i2	1197.78	621.29	593.71	639.8
TRINITY_DN24097_c0_g1_i1	11480.8	11137.9	7796.63	10558.3
TRINITY_DN24181_c0_g1_i1	306.6	464.72	378.88	394.03
TRINITY_DN24217_c0_g1_i1	11	17	13	11
TRINITY_DN24254_c0_g1_i1	214.09	201.61	180.46	181.6
TRINITY_DN24267_c0_g1_i1	3	2	0	1
TRINITY_DN24269_c0_g1_i1	38	59	37	38
TRINITY_DN24289_c0_g1_i1	3004	2829	3146	3385
TRINITY_DN24326_c0_g1_i1	549	506	527	505
TRINITY_DN24358_c0_g2_i1	2494	2446	2053	2547
TRINITY_DN24358_c0_g3_i1	3299.47	3145.12	2880.79	3621.69
TRINITY_DN24371_c0_g2_i1	392.42	349.5	329.95	270.09
TRINITY_DN24376_c0_g1_i1	170.42	198.36	134.65	190.62
TRINITY_DN24377_c0_g1_i1	162	257	180	221
TRINITY_DN24383_c0_g1_i1	0	0	1	2
TRINITY_DN24477_c0_g1_i1	5	15	20	8
TRINITY_DN24490_c0_g1_i1	0	0	0	0
TRINITY_DN24512_c0_g2_i1	0	0	0	0
TRINITY_DN24545_c0_g1_i1	0	1	0	0
TRINITY_DN24592_c0_g1_i1	25.72	53.13	60.7	93.41
TRINITY_DN24632_c0_g1_i1	45.14	35.66	28.45	40.99
TRINITY_DN24634_c0_g1_i1	215	277	224	281
TRINITY_DN24655_c0_g1_i1	75.96	55	74.78	78.55
TRINITY_DN24672_c0_g1_i1	2	1	2	3
TRINITY_DN24690_c0_g1_i1	242.32	329.84	218.01	268.64
TRINITY_DN24700_c0_g2_i1	654	747.5	677.58	614.52
TRINITY_DN24700_c1_g1_i1	511	545	396	470
TRINITY_DN24702_c0_g1_i1	26	11	25	27
TRINITY_DN24704_c0_g1_i1	200	271	245	256
TRINITY_DN24708_c2_g1_i1	114	153	90	120
TRINITY_DN24724_c0_g1_i1	698.69	724.38	497.35	581.15
TRINITY_DN24741_c0_g1_i1	311.97	378.5	222.19	314.61
TRINITY_DN24758_c1_g1_i1	1484	2057	1277	1426
TRINITY_DN2477_c0_g1_i1	5	4	8	2.55
TRINITY_DN24827_c1_g1_i1	1183	1425	1126	1179
TRINITY_DN24845_c0_g1_i1	736	766	634	759
TRINITY_DN24846_c0_g1_i1	179.42	279.09	222.28	294.43
TRINITY_DN24854_c0_g1_i1	780.22	886.75	624.44	858.8
TRINITY_DN24867_c0_g2_i1	99.06	138.31	114.93	120.3
TRINITY_DN24872_c0_g1_i1	771	768	597	722
TRINITY_DN24893_c0_g1_i1	51	50	30	40
TRINITY_DN24911_c0_g2_i1	39	45	27	34
TRINITY_DN24928_c0_g2_i1	129.22	80.66	86.34	94.96
TRINITY_DN24946_c0_g1_i1	309	309	277	314
TRINITY_DN24980_c0_g2_i1	0	0	0	0
TRINITY_DN25019_c0_g1_i1	3	0	0	0
TRINITY_DN25029_c0_g1_i1	1002.7	1216.45	921.69	957.25
TRINITY_DN25038_c0_g2_i1	0	0	0	0
TRINITY_DN25098_c0_g1_i1	156.04	311.79	155.77	254.38
TRINITY_DN25108_c0_g1_i1	204	207	209	237
TRINITY_DN25112_c0_g2_i1	94.97	80	30.02	72.07
TRINITY_DN25113_c0_g1_i1	1	1	3	1
TRINITY_DN25131_c0_g1_i1	413	401	314	357
TRINITY_DN25135_c0_g1_i1	0	0	0	0
TRINITY_DN25155_c0_g2_i1	89.26	116.93	111.07	105.36
TRINITY_DN25188_c0_g1_i1	278	298	243	319
TRINITY_DN25211_c0_g1_i1	28	27	6.49	21.33
TRINITY_DN25224_c0_g1_i1	1	1	0	0
TRINITY_DN25234_c0_g1_i1	4	0	0	0
TRINITY_DN25252_c0_g1_i1	0	0	0	0
TRINITY_DN25253_c0_g1_i1	689.57	947.67	544.11	671.81
TRINITY_DN25268_c0_g1_i1	362.26	457.12	307.15	373.83
TRINITY_DN25268_c1_g1_i1	2359	3252	2373	2790
TRINITY_DN25324_c0_g1_i1	0	0	0	0
TRINITY_DN25382_c0_g1_i2	33	34.31	33.16	13
TRINITY_DN25471_c0_g2_i1	2	1	3.74	5
TRINITY_DN25518_c0_g1_i1	10	3	14	10
TRINITY_DN25524_c0_g1_i1	0	3	1	5
TRINITY_DN25663_c0_g1_i1	711	746	644	646
TRINITY_DN25670_c0_g1_i1	2	0	0	1
TRINITY_DN25699_c0_g1_i1	598	620	1129	969
TRINITY_DN25705_c0_g1_i1	846	1152	781	912
TRINITY_DN25708_c0_g1_i1	149	202.75	185.7	166.98
TRINITY_DN25709_c0_g2_i2	0	0	115.4	121.58
TRINITY_DN25719_c0_g1_i1	390	432	335	380
TRINITY_DN25724_c0_g1_i4	332	482.43	328.89	290.08
TRINITY_DN25740_c0_g2_i1	1843.6	2450.33	1539.07	2100.09
TRINITY_DN25753_c0_g2_i1	167.36	244.81	236.89	149.15
TRINITY_DN25753_c1_g1_i1	526	646	491	600
TRINITY_DN25762_c0_g1_i1	1443.44	1880	1279.91	1284.1
TRINITY_DN25765_c0_g1_i1	17285	16615	14375	17033
TRINITY_DN25769_c0_g2_i1	40.98	34.78	58.52	42.28
TRINITY_DN25782_c0_g2_i1	240.76	227.15	175.5	170.58
TRINITY_DN25792_c0_g1_i1	123	128	125	144
TRINITY_DN25792_c0_g2_i1	4187	4222	3899	4523
TRINITY_DN25807_c0_g1_i1	1644	2162	1307	1679
TRINITY_DN25808_c0_g1_i1	1867.3	2302.97	1615.57	1887.02
TRINITY_DN25812_c0_g1_i1	0	1	0	0
TRINITY_DN25843_c0_g2_i1	905	1142	793	901
TRINITY_DN25843_c0_g3_i1	42331.2	47041.7	39447.9	45719.1
TRINITY_DN25843_c1_g1_i1	307	477	350	411
TRINITY_DN25867_c1_g1_i1	5605	4975	4438	4640
TRINITY_DN25867_c1_g2_i1	213	292	180	200
TRINITY_DN25872_c0_g1_i1	11985.1	14359.1	9748.15	10775.6
TRINITY_DN25888_c0_g1_i1	443	533	374	506
TRINITY_DN25896_c0_g2_i1	528.12	449.7	491.42	412.71
TRINITY_DN25897_c0_g2_i1	532.46	565.41	415.76	563.94
TRINITY_DN25898_c1_g2_i1	1153.1	1134.04	839.05	1012.48
TRINITY_DN25914_c0_g1_i2	184.85	199.62	80.25	209.51
TRINITY_DN25920_c0_g1_i1	3381	2681	2117	2342
TRINITY_DN25921_c0_g1_i1	138	154	118	139
TRINITY_DN25930_c0_g1_i1	875	696	630	673
TRINITY_DN25942_c0_g1_i1	376	417	297	378
TRINITY_DN25953_c0_g1_i2	700.74	705.88	671.77	646.11
TRINITY_DN25963_c0_g1_i1	2795	2488	2361	2930
TRINITY_DN25966_c0_g1_i1	9372	6318	3908	4146
TRINITY_DN25966_c2_g1_i1	214	241	222	271
TRINITY_DN25973_c0_g1_i1	569.04	699.89	513.05	589.36
TRINITY_DN25982_c0_g2_i1	1282.02	1893.95	1262.06	1406.57
TRINITY_DN26005_c0_g1_i1	438.64	508.62	306.38	397.88
TRINITY_DN26008_c0_g1_i1	1568.45	1728.99	1390.34	1723.51
TRINITY_DN26023_c0_g1_i1	2866	2774	2254	2436
TRINITY_DN26027_c0_g2_i1	7.68	0	22.04	14.26
TRINITY_DN26028_c0_g1_i1	1600	1593	1303	2093
TRINITY_DN26056_c0_g1_i1	928.89	1242.02	1006.36	960.39
TRINITY_DN26061_c1_g1_i1	343	289	311	322
TRINITY_DN26090_c0_g1_i2	2235.86	2686.31	1862.18	2223.91
TRINITY_DN26090_c0_g2_i1	630	742	519	678
TRINITY_DN26094_c0_g2_i2	779.11	1061.11	526.99	802.61
TRINITY_DN2609_c0_g1_i1	3710	4259	3087	3605
TRINITY_DN26115_c0_g2_i1	0	6	1	2
TRINITY_DN26117_c0_g1_i1	1116	1060	871	998
TRINITY_DN26123_c0_g1_i1	1188	1424	972	1176
TRINITY_DN26128_c0_g2_i1	0	1	0	0
TRINITY_DN26139_c0_g1_i1	1466	1504	1097	1210
TRINITY_DN26166_c0_g1_i1	16962.2	16996.3	13882.1	15161
TRINITY_DN26315_c0_g1_i1	663	966.81	703.3	880.76
TRINITY_DN26378_c0_g1_i1	269	255	235	271
TRINITY_DN26387_c0_g2_i1	559.74	638.79	480.54	490.21
TRINITY_DN26391_c0_g1_i1	77	33	297	380
TRINITY_DN26391_c1_g1_i1	157	159	90	165
TRINITY_DN26396_c2_g1_i1	3072	2390	2931	3053
TRINITY_DN26409_c0_g1_i1	116.41	78.28	334.66	126.61
TRINITY_DN26427_c0_g1_i1	97	42	182	94
TRINITY_DN26435_c0_g2_i1	543	400	10241	7243
TRINITY_DN26549_c0_g1_i1	0	0	0	0
TRINITY_DN26681_c0_g1_i1	0	2	0	0
TRINITY_DN26709_c0_g1_i1	397.54	546.13	301.63	469.87
TRINITY_DN26722_c0_g1_i1	70	122	93	151
TRINITY_DN2685_c0_g2_i1	89.18	157.86	103.36	107.65
TRINITY_DN26868_c0_g1_i1	1328.17	1324.9	1202.73	1250.74
TRINITY_DN26888_c0_g2_i1	0	1	0	1
TRINITY_DN26921_c0_g1_i1	254.41	336.47	371.79	354.65
TRINITY_DN26942_c0_g1_i1	0	3	0	0
TRINITY_DN26963_c0_g1_i1	86	80	66	80
TRINITY_DN26995_c0_g1_i1	0	0	0	0
TRINITY_DN27029_c0_g1_i1	0	0	0	0
TRINITY_DN27067_c0_g1_i1	0	1	0	0
TRINITY_DN27098_c0_g1_i1	477	653	492	541
TRINITY_DN27119_c0_g1_i1	157.35	65.96	200.75	118.41
TRINITY_DN27152_c0_g1_i1	128.87	200	128.02	139.09
TRINITY_DN27180_c0_g1_i1	340	322	273	290
TRINITY_DN27206_c0_g1_i1	280	310	204	188
TRINITY_DN27243_c0_g1_i1	0	0	0	1
TRINITY_DN27245_c0_g1_i1	2086.27	2848.08	2157.56	2201
TRINITY_DN27256_c0_g2_i1	0	0	0	0
TRINITY_DN27280_c0_g1_i1	0	1	0	1
TRINITY_DN27327_c0_g1_i1	437	504	372	460
TRINITY_DN27338_c0_g1_i1	0	1	1	3
TRINITY_DN27341_c0_g1_i1	209.37	196.85	177.91	214.12
TRINITY_DN27383_c0_g1_i1	98.08	58.34	55.18	81.24
TRINITY_DN27460_c0_g2_i1	371.52	504.11	314.16	418.46
TRINITY_DN27502_c1_g1_i1	1	0	0	1
TRINITY_DN27531_c0_g1_i1	0	0	0	0
TRINITY_DN27582_c0_g1_i1	1446.52	2075.9	1389.54	1800.24
TRINITY_DN2758_c0_g1_i1	1014	1283	778	1071
TRINITY_DN27593_c0_g1_i1	10	19	24	16
TRINITY_DN27695_c0_g1_i1	644.39	774.29	616.58	690.72
TRINITY_DN27741_c0_g2_i1	0	0	2	1
TRINITY_DN27795_c1_g1_i1	1	1	4	0
TRINITY_DN27827_c0_g1_i1	668	875	548	603
TRINITY_DN2784_c0_g1_i1	859	1018	766	975
TRINITY_DN27864_c0_g1_i1	135	117	383	439
TRINITY_DN27979_c0_g1_i1	1	0	0	0
TRINITY_DN27992_c0_g3_i1	0	0	0.3	0
TRINITY_DN28015_c0_g1_i1	468	423	350	381
TRINITY_DN28060_c0_g1_i1	0	0	0	0
TRINITY_DN28194_c0_g1_i2	775	794	662	770
TRINITY_DN28217_c0_g1_i1	88.29	253.66	139.22	194.4
TRINITY_DN28221_c0_g2_i1	226	301	213	260
TRINITY_DN28221_c0_g3_i1	190.83	125.65	209.12	201.91
TRINITY_DN28293_c1_g1_i1	2590	49673	34947	110560
TRINITY_DN28389_c0_g1_i1	165	222	174	202
TRINITY_DN28447_c0_g1_i1	2	3	2	0
TRINITY_DN28459_c0_g1_i1	2	0	0	0
TRINITY_DN28562_c0_g1_i1	80.46	103.68	47.72	101.46
TRINITY_DN28571_c1_g1_i1	0	1	0	0
TRINITY_DN28584_c0_g1_i1	118.73	110.53	122	130.32
TRINITY_DN28605_c0_g1_i2	1483.09	2576.39	1817.45	1897.27
TRINITY_DN28622_c0_g1_i1	0	1	0	0
TRINITY_DN28647_c0_g1_i1	346	438	271	345
TRINITY_DN28650_c0_g2_i1	306	413.18	297.43	280.81
TRINITY_DN2866_c0_g2_i1	769.52	927.4	533.75	766.91
TRINITY_DN28699_c0_g1_i1	543	563	378	393
TRINITY_DN28740_c0_g1_i1	37	39	82	96
TRINITY_DN28743_c0_g1_i1	1	1	0	0
TRINITY_DN28757_c0_g1_i1	1794	2251	1721	2036
TRINITY_DN28769_c0_g1_i1	28005	30197	20096	22780
TRINITY_DN28806_c0_g2_i1	430.74	493.42	273.91	402.3
TRINITY_DN28936_c0_g2_i1	368.07	477.62	316.98	433.39
TRINITY_DN29006_c0_g1_i2	2018	2090.61	1276.71	1849
TRINITY_DN29042_c0_g1_i1	777	758	620	702
TRINITY_DN29095_c0_g1_i1	688	802	625	731
TRINITY_DN29106_c0_g1_i1	0	0	0	1
TRINITY_DN29159_c0_g1_i1	81	75	51	74
TRINITY_DN29192_c0_g1_i1	465	590	412	462
TRINITY_DN29270_c0_g1_i1	0	1	0	0
TRINITY_DN29351_c0_g2_i1	116.34	143.76	119.3	125.41
TRINITY_DN29384_c0_g2_i1	111.47	112.47	59.32	122.16
TRINITY_DN29423_c0_g1_i1	302.07	358.83	328.58	395.14
TRINITY_DN2946_c0_g1_i1	0	0	0	0
TRINITY_DN29518_c0_g1_i1	2	2	0	0
TRINITY_DN29527_c0_g1_i1	36578	42284	28630	27295
TRINITY_DN29536_c0_g1_i2	503.25	889.96	569.67	611.4
TRINITY_DN2953_c0_g1_i1	564	736	533	634
TRINITY_DN29554_c0_g1_i1	1368	1568	1366	1363
TRINITY_DN29568_c0_g2_i1	0	7	0	0
TRINITY_DN2958_c0_g1_i2	128.06	288.04	181.2	233
TRINITY_DN29607_c0_g1_i1	744	804	593	680
TRINITY_DN29633_c2_g1_i1	3871	4537	3957	4116
TRINITY_DN29634_c0_g1_i1	0	0	1	1
TRINITY_DN29680_c0_g2_i1	980.88	1051.58	859.86	967.4
TRINITY_DN29701_c0_g1_i1	0	2	0	0
TRINITY_DN29726_c0_g2_i1	0	0	1.92	0
TRINITY_DN29868_c0_g1_i1	0	0	0	0
TRINITY_DN30065_c0_g2_i1	376.79	346.14	264.61	325.76
TRINITY_DN30096_c0_g1_i1	0	0	0	0
TRINITY_DN30189_c0_g1_i1	0	0	0	0
TRINITY_DN30199_c0_g1_i1	1	3	2	4
TRINITY_DN30201_c0_g1_i1	257	408	288	332
TRINITY_DN30235_c0_g1_i1	1	0	0	1
TRINITY_DN30342_c0_g1_i1	0	0	0	0
TRINITY_DN30353_c0_g1_i2	244.42	224.92	188.09	354.32
TRINITY_DN3049_c0_g1_i1	0	0	0	0
TRINITY_DN30510_c0_g1_i1	0	2	0	0
TRINITY_DN30588_c0_g1_i1	0	0	0	0
TRINITY_DN30608_c0_g1_i1	23.47	8.5	19.22	15.53
TRINITY_DN30762_c0_g4_i1	323.44	362.49	294.48	312.47
TRINITY_DN307_c0_g1_i1	0	0	0	0
TRINITY_DN30811_c0_g1_i1	627	634	553	523
TRINITY_DN3083_c0_g1_i1	262.75	208.68	164.84	207.81
TRINITY_DN30882_c0_g1_i1	431	495	347	414
TRINITY_DN30896_c0_g1_i1	0	0	0	2
TRINITY_DN30904_c0_g1_i1	0	0	0	0
TRINITY_DN3095_c0_g1_i1	196	308	275	265
TRINITY_DN31055_c0_g1_i1	633	869	607	823
TRINITY_DN31122_c0_g1_i1	0	0	1	3
TRINITY_DN31135_c0_g1_i1	907	978	747	802
TRINITY_DN31307_c0_g1_i1	0	0	0	0
TRINITY_DN31431_c0_g1_i1	53.44	98.92	63.75	77.18
TRINITY_DN31501_c0_g1_i1	271.15	296.97	298.63	289.5
TRINITY_DN31545_c0_g1_i1	401	371	389	400
TRINITY_DN31645_c0_g1_i1	587	641	512	673
TRINITY_DN31647_c0_g1_i1	3	0	0	0
TRINITY_DN31721_c0_g2_i1	99.22	94.66	103.17	85.38
TRINITY_DN31745_c0_g1_i1	176	271	196	242
TRINITY_DN31809_c0_g2_i1	545.61	612.84	456.52	583.95
TRINITY_DN31811_c0_g1_i1	200.28	270.6	193.86	208.5
TRINITY_DN31844_c0_g3_i1	547.35	617.98	428.05	517.77
TRINITY_DN31875_c0_g2_i1	353.64	404.11	307.06	313.72
TRINITY_DN31943_c0_g1_i1	207	232.34	165.07	186.61
TRINITY_DN3199_c0_g1_i1	1	0	0	2
TRINITY_DN32166_c0_g1_i1	148	147	106	111
TRINITY_DN32193_c0_g1_i1	0	0	2.36	0
TRINITY_DN32488_c0_g1_i1	188	300	196	211
TRINITY_DN32615_c0_g1_i1	2.3	0	0	12
TRINITY_DN32690_c0_g3_i1	1958.47	2388.04	1672.66	2273.78
TRINITY_DN32690_c1_g2_i1	623.34	883.8	574.39	613.4
TRINITY_DN32717_c0_g2_i1	416.6	351.31	392	389.09
TRINITY_DN32734_c0_g1_i1	361	421	309	351
TRINITY_DN32776_c0_g1_i1	1	7	2	3
TRINITY_DN32809_c0_g2_i1	178.21	217	122	182.25
TRINITY_DN32966_c0_g1_i1	78.18	96.62	98.15	123.28
TRINITY_DN32997_c0_g2_i1	41.19	17.02	16.23	10.33
TRINITY_DN33025_c0_g1_i1	9.67	0	25.12	17.14
TRINITY_DN33052_c0_g2_i1	74.3	61.5	115.05	105.06
TRINITY_DN33095_c0_g1_i1	1	0	0	2
TRINITY_DN33119_c0_g1_i1	50.52	136.32	44.48	111.91
TRINITY_DN33135_c0_g1_i1	66.36	83.67	71	73
TRINITY_DN33170_c0_g1_i1	4	4	7	6
TRINITY_DN33191_c0_g1_i1	701.97	752.72	568.95	672.24
TRINITY_DN33384_c0_g1_i1	444	565	403	400
TRINITY_DN33385_c0_g1_i1	8165.71	8729.88	6990.21	7718.24
TRINITY_DN33424_c0_g1_i1	9.03	27.87	15.42	20
TRINITY_DN33451_c0_g1_i1	115.64	159.46	95.6	124.81
TRINITY_DN33529_c0_g1_i1	394	444	386	404
TRINITY_DN33589_c0_g1_i1	0	0	0	0
TRINITY_DN33598_c0_g1_i1	188.89	210.6	189.98	232.63
TRINITY_DN33628_c0_g1_i1	315	415	329	349
TRINITY_DN33667_c0_g2_i1	1	0	0	0
TRINITY_DN33726_c0_g1_i1	227	346	153	268
TRINITY_DN33758_c0_g2_i1	67.74	54.47	40.97	0
TRINITY_DN33765_c0_g1_i1	42	21.4	27	24
TRINITY_DN33808_c0_g2_i1	2	3	0	3
TRINITY_DN34067_c0_g7_i1	181.7	227.95	137.5	228.98
TRINITY_DN34223_c0_g1_i1	170	160	138	146
TRINITY_DN34225_c0_g1_i1	122	121	102	108
TRINITY_DN34243_c0_g2_i1	0	0	0	0
TRINITY_DN34248_c0_g1_i1	0	0	4	0
TRINITY_DN34365_c0_g1_i1	1217	1433	1014	1188
TRINITY_DN34370_c0_g1_i2	140.05	205	150.19	166.19
TRINITY_DN34406_c0_g1_i1	1041	1196	740	941
TRINITY_DN34426_c0_g2_i1	1391.89	1662.7	1074.78	1135.89
TRINITY_DN34445_c0_g1_i1	990	1598	1271	1241
TRINITY_DN34447_c0_g2_i2	92.7	86.22	67.44	71.7
TRINITY_DN34462_c0_g1_i2	0	0.5	3	0
TRINITY_DN34463_c0_g1_i1	153.96	177.85	152.62	114.59
TRINITY_DN34470_c0_g3_i1	679.51	947.43	658.91	836.46
TRINITY_DN34474_c0_g3_i1	0	0	0	0
TRINITY_DN34482_c0_g2_i1	0	2	0	1
TRINITY_DN34497_c0_g2_i1	199.59	362.85	201.48	193.22
TRINITY_DN34520_c0_g1_i1	490	690	469	628
TRINITY_DN34537_c0_g1_i1	1677	1611.69	1327.75	1675.28
TRINITY_DN34552_c0_g2_i1	304	322	247	258.5
TRINITY_DN34552_c1_g2_i1	2105	2687	1592	2234
TRINITY_DN34561_c0_g1_i1	24.4	20	43	20.31
TRINITY_DN34565_c0_g1_i1	2811	3317	2472	2606
TRINITY_DN34574_c0_g1_i1	1054	1344	833	1075
TRINITY_DN34600_c0_g2_i1	7622.15	7173	6502	7224
TRINITY_DN34601_c0_g1_i2	642.98	845.1	610.73	741.6
TRINITY_DN34623_c0_g2_i1	148.34	229.87	171.15	363.91
TRINITY_DN34635_c0_g1_i1	3544.97	3822	3040.91	3144.56
TRINITY_DN34643_c0_g1_i1	151	181	130	199
TRINITY_DN34650_c0_g2_i1	313	438	318	328
TRINITY_DN34658_c0_g2_i1	894.26	925.21	327.5	549.23
TRINITY_DN34684_c0_g2_i1	32.81	36.82	45.69	43.21
TRINITY_DN34697_c0_g2_i2	211.62	291.99	208.79	271.48
TRINITY_DN34710_c0_g2_i1	69.03	116.32	117.9	109.93
TRINITY_DN34712_c0_g1_i2	833.61	1159.63	856.74	864.71
TRINITY_DN34714_c0_g1_i1	0	1	3	0
TRINITY_DN34716_c0_g1_i1	418.21	427.91	300.18	371.11
TRINITY_DN34717_c0_g3_i1	174.99	250.41	161.12	156.88
TRINITY_DN34726_c0_g1_i1	265	325	301	307
TRINITY_DN34727_c0_g1_i1	64.6	8	5.95	106.37
TRINITY_DN34735_c0_g1_i1	33.74	0	64.7	97.7
TRINITY_DN34742_c1_g1_i1	2172	2485	1944	2365
TRINITY_DN34743_c0_g1_i2	754.68	785.15	562.43	604.2
TRINITY_DN34744_c0_g1_i2	703.59	820.26	619.28	773.94
TRINITY_DN34745_c0_g2_i1	417.01	326.56	342.36	360.37
TRINITY_DN34745_c1_g1_i1	83	135	85	75
TRINITY_DN34746_c0_g1_i1	503	506	371	503
TRINITY_DN34751_c0_g1_i1	0	7	0	2
TRINITY_DN34765_c0_g1_i1	67.98	97.73	78	67.33
TRINITY_DN34771_c1_g3_i2	85.73	0	24	0
TRINITY_DN34778_c0_g3_i1	0	168.63	984.25	151.73
TRINITY_DN34794_c0_g1_i1	34.33	15.09	0	26.64
TRINITY_DN34803_c0_g1_i1	275	330	259	290
TRINITY_DN34823_c0_g2_i1	0	1	2	2
TRINITY_DN34840_c0_g1_i1	0	0	0	0
TRINITY_DN34854_c0_g1_i1	73.5	86.88	97.05	88.66
TRINITY_DN34860_c0_g1_i1	265	315	210	266
TRINITY_DN34863_c0_g2_i1	999.86	1264.16	752.12	1052.77
TRINITY_DN34869_c0_g1_i1	0	3	0	0
TRINITY_DN3486_c0_g1_i1	185	284	197	181
TRINITY_DN34891_c1_g2_i1	5286	6064	3959	5009
TRINITY_DN34901_c0_g2_i1	3887	2326	5735	4361
TRINITY_DN34903_c0_g10_i1	8.78	18.07	1.82	7.73
TRINITY_DN34915_c0_g3_i1	152.18	266.99	225.33	242.53
TRINITY_DN34917_c0_g1_i1	3755	2823	3071	3987
TRINITY_DN34940_c0_g1_i1	3912.03	4056.52	2552.86	3046.25
TRINITY_DN34956_c0_g1_i1	1487.88	1584.27	1215.56	1482.19
TRINITY_DN34957_c0_g1_i1	32	44	38	35
TRINITY_DN34973_c0_g1_i1	1140.46	1326.05	968.67	1364.32
TRINITY_DN34974_c0_g1_i2	480.4	660.93	422.6	419.31
TRINITY_DN34975_c0_g1_i1	774.37	860.4	693.23	870.23
TRINITY_DN34978_c0_g1_i1	119	44	841	971
TRINITY_DN34980_c0_g1_i1	28	0	21.88	109
TRINITY_DN34986_c0_g1_i1	5118	6902	5082	5508
TRINITY_DN35004_c1_g1_i1	1418.84	975.73	1001.88	1097.66
TRINITY_DN35008_c0_g2_i1	155.26	107.42	106.28	117.64
TRINITY_DN35013_c0_g1_i1	203.88	200.19	330.96	218.95
TRINITY_DN35016_c0_g1_i1	1734	2055	1441	1622
TRINITY_DN35027_c0_g1_i1	0	1	0	0
TRINITY_DN35035_c0_g1_i1	5	1	7	4
TRINITY_DN35040_c0_g1_i1	2938	3382	2542	2770
TRINITY_DN35047_c1_g1_i1	264	378	224	299
TRINITY_DN35049_c0_g1_i1	1	0	0	0
TRINITY_DN35064_c1_g1_i1	4428.88	4335.33	3031	3518.65
TRINITY_DN35066_c0_g1_i1	758.71	823.02	724.76	836.39
TRINITY_DN35069_c0_g1_i1	221.18	270.62	136.95	172.38
TRINITY_DN35071_c0_g6_i1	4227.38	4379.71	3382.28	3123.14
TRINITY_DN35076_c0_g1_i1	374.11	392.82	330.3	385.25
TRINITY_DN35094_c0_g1_i1	3	2	3	2
TRINITY_DN35106_c0_g1_i3	266.15	346.38	88.33	88.95
TRINITY_DN35110_c0_g1_i1	190.22	223.47	200.27	211.31
TRINITY_DN35112_c0_g1_i1	820	821	726	822
TRINITY_DN35113_c0_g2_i1	859	969.94	730	855
TRINITY_DN35122_c0_g2_i1	581.74	440.29	235.73	328.01
TRINITY_DN35135_c0_g2_i1	300.21	270.72	230.74	261.74
TRINITY_DN35157_c0_g1_i2	728.32	962.34	906.12	1131.14
TRINITY_DN35168_c0_g1_i1	841	863	901	948
TRINITY_DN35170_c0_g9_i1	744.52	877.59	504.41	597.94
TRINITY_DN35176_c0_g1_i1	180	246	171	186
TRINITY_DN35180_c0_g1_i1	551	603	490	546
TRINITY_DN35181_c0_g1_i1	0	22	13	12
TRINITY_DN35198_c0_g1_i1	4138	4633	3553	3877
TRINITY_DN35209_c0_g1_i1	389.37	571.84	387.67	543.37
TRINITY_DN35217_c0_g1_i3	0	0	0	0
TRINITY_DN35247_c0_g1_i1	6102	5841	5526	6212
TRINITY_DN35263_c0_g2_i1	0	29.85	11.28	5.99
TRINITY_DN35268_c0_g1_i1	0	0	0	0
TRINITY_DN35277_c0_g1_i1	48	27	56	55
TRINITY_DN35307_c0_g1_i1	7	0	2	2
TRINITY_DN35309_c0_g1_i1	409	490	424	493
TRINITY_DN35324_c0_g5_i1	262.06	414.39	269.06	293
TRINITY_DN35332_c0_g3_i1	287.33	376.78	281.5	315.41
TRINITY_DN35339_c0_g1_i2	0	0	0	0
TRINITY_DN35348_c0_g1_i1	101	124	78	52
TRINITY_DN35351_c0_g1_i2	453.09	399.29	196.9	187.71
TRINITY_DN35367_c0_g1_i1	114	127	94	107
TRINITY_DN35371_c0_g3_i1	105.39	128.66	161.34	102.46
TRINITY_DN35381_c0_g1_i1	263.6	183.46	663.35	771
TRINITY_DN35381_c0_g2_i1	424	618	474	525
TRINITY_DN35405_c0_g1_i1	201	326	319	282.74
TRINITY_DN35412_c0_g1_i1	2800	3169	2366	2737
TRINITY_DN35413_c0_g1_i1	184.63	140.98	197.51	226.28
TRINITY_DN35422_c0_g1_i1	1554.02	1747.93	989.66	1346.12
TRINITY_DN35440_c0_g1_i1	493	752	610	638
TRINITY_DN35447_c0_g1_i1	4	2.55	5	2.43
TRINITY_DN35452_c0_g2_i1	0	0	0	0
TRINITY_DN35455_c0_g5_i1	20	26	31	26
TRINITY_DN35455_c0_g6_i1	232.5	229.05	203.47	205.85
TRINITY_DN35457_c0_g1_i1	1334.23	1618.67	1293.25	1576.47
TRINITY_DN35469_c0_g1_i1	465	581	413	525
TRINITY_DN35483_c0_g1_i1	986	987	958	919
TRINITY_DN3549_c0_g1_i1	480.2	677.03	452.01	502.67
TRINITY_DN35514_c0_g1_i1	241	161	210	137
TRINITY_DN35526_c0_g1_i1	1680	2264	1195	1631
TRINITY_DN35540_c0_g1_i1	1063	1386	982	1195
TRINITY_DN35541_c0_g1_i1	1	0	0	1
TRINITY_DN35552_c0_g2_i1	0	1	0	0
TRINITY_DN35554_c0_g1_i1	459	533	401	426
TRINITY_DN35558_c0_g1_i1	1217	1470	937	932
TRINITY_DN35572_c0_g1_i1	20	26	17	13
TRINITY_DN35575_c1_g1_i1	485	692	496	523
TRINITY_DN35597_c0_g1_i2	316.56	425	230.24	365
TRINITY_DN35602_c0_g1_i1	342	470	343	449
TRINITY_DN35606_c0_g1_i1	697	972	691	897
TRINITY_DN35610_c0_g1_i3	153.71	231.56	181.37	152.41
TRINITY_DN35614_c0_g1_i3	392.3	492.89	353.49	483.74
TRINITY_DN35618_c0_g1_i1	387	534	414	480
TRINITY_DN35622_c0_g1_i1	0	0	0	0
TRINITY_DN35627_c0_g2_i1	321.49	277.19	273.31	310.99
TRINITY_DN35628_c0_g1_i1	1260	1411	1096	1435
TRINITY_DN35631_c0_g1_i1	436	623	435	537
TRINITY_DN35660_c0_g1_i2	853.55	979.43	646.32	638.11
TRINITY_DN35668_c0_g1_i2	28.43	14.92	20.06	36.54
TRINITY_DN35698_c0_g1_i1	1677	1910	1373	1511
TRINITY_DN35704_c0_g2_i1	2	0	0	2
TRINITY_DN35710_c0_g3_i1	517.51	733.53	471.47	498.25
TRINITY_DN35724_c0_g1_i1	0	0	1	0
TRINITY_DN35738_c0_g1_i2	258.67	256.7	179.36	209.65
TRINITY_DN35739_c0_g2_i1	1865.97	2295.07	1700.48	2007.65
TRINITY_DN35743_c0_g4_i1	1050.29	1284.97	1001.19	1256.89
TRINITY_DN35747_c0_g1_i1	2	0	4	1
TRINITY_DN35757_c0_g3_i1	227.07	196.36	173.09	187.93
TRINITY_DN35760_c0_g1_i2	175.18	304.37	185.53	199.01
TRINITY_DN35766_c0_g1_i1	222.94	313.26	216.85	242.56
TRINITY_DN35783_c0_g1_i1	424.81	575.66	466.31	425.5
TRINITY_DN35795_c0_g1_i2	389.96	468.24	369.58	430.38
TRINITY_DN35796_c0_g1_i1	193.26	272.29	173.32	225.88
TRINITY_DN357_c0_g2_i1	308.52	434.05	317.07	383.45
TRINITY_DN35800_c0_g2_i2	655.87	639.98	629.5	651.09
TRINITY_DN35807_c0_g1_i1	0	4	0	0
TRINITY_DN35816_c0_g1_i1	599	677	514	578
TRINITY_DN35834_c0_g1_i1	4	18	10	28
TRINITY_DN35839_c0_g1_i1	488	538	453	496
TRINITY_DN35844_c0_g1_i2	3	3	5.97	3
TRINITY_DN35845_c0_g2_i1	264.2	353.22	307.32	248.69
TRINITY_DN35846_c0_g1_i2	132.32	182.69	70.07	201.73
TRINITY_DN35852_c0_g2_i1	1	0	2	4
TRINITY_DN35855_c0_g2_i1	588.12	675.66	592.85	537.27
TRINITY_DN35871_c0_g2_i1	613.01	765.21	455.31	487.02
TRINITY_DN35884_c1_g2_i1	0	1	1	3
TRINITY_DN35889_c0_g1_i4	172.55	160.32	74.09	151.85
TRINITY_DN35902_c1_g1_i1	493	472	449	511
TRINITY_DN35939_c0_g1_i1	959	1144	837	937
TRINITY_DN35946_c0_g1_i1	168.3	192	155.32	173.42
TRINITY_DN35950_c0_g1_i1	246	321	205	262
TRINITY_DN3595_c0_g2_i1	315.44	297.88	259.8	259.05
TRINITY_DN35971_c0_g1_i1	1	2	2	0
TRINITY_DN35982_c0_g2_i1	769.86	886.44	776.11	846.51
TRINITY_DN35997_c0_g1_i1	0	0	0	0
TRINITY_DN36012_c0_g2_i1	2.46	0	0	0
TRINITY_DN36017_c0_g1_i1	1115	1013	1254	1495
TRINITY_DN36018_c1_g1_i1	114	160	169	150
TRINITY_DN36023_c0_g1_i1	880	910	864	708
TRINITY_DN36038_c0_g1_i1	739.58	858.68	389.14	528.38
TRINITY_DN36064_c0_g2_i1	595.04	679	459	565
TRINITY_DN36065_c0_g2_i1	318.98	317.67	227.5	252.72
TRINITY_DN36075_c0_g1_i1	83	47	132	71
TRINITY_DN36076_c0_g1_i1	1351.98	1716.79	1267.24	1471.86
TRINITY_DN36104_c0_g3_i1	208.8	75.4	0	67.49
TRINITY_DN36126_c0_g1_i1	308.97	435.6	236.97	244.63
TRINITY_DN36142_c0_g2_i1	0	6	0	0
TRINITY_DN36150_c0_g1_i1	398	409	284	309
TRINITY_DN36154_c0_g1_i1	4	15	5	5
TRINITY_DN36160_c0_g1_i1	442.61	696.19	420.33	505.51
TRINITY_DN36160_c0_g3_i1	7.04	52.74	29.58	28.12
TRINITY_DN36162_c0_g1_i2	852.76	931.52	794.82	849.9
TRINITY_DN36169_c0_g1_i2	0	0	0	0
TRINITY_DN36212_c0_g1_i1	116.3	137.28	105.84	137.82
TRINITY_DN36213_c0_g2_i1	849	917.92	852.42	911.58
TRINITY_DN36217_c0_g1_i3	438.44	528.58	471.23	509.42
TRINITY_DN36229_c0_g1_i1	19	13	11	11
TRINITY_DN36259_c0_g1_i3	0.01	167.48	73.51	36.55
TRINITY_DN36262_c0_g1_i1	487	431	333	479
TRINITY_DN36283_c0_g1_i1	289.46	313.37	237	268.77
TRINITY_DN36284_c0_g1_i1	690	599	540	611
TRINITY_DN36289_c0_g2_i1	138.38	154.84	132.49	175.82
TRINITY_DN36290_c0_g1_i1	19.92	16.63	28.86	35.03
TRINITY_DN36317_c0_g1_i1	313	258	472.89	451.44
TRINITY_DN36318_c1_g1_i2	9.67	23.12	5.57	11.09
TRINITY_DN36325_c0_g1_i1	218	286	245	286
TRINITY_DN36332_c0_g1_i1	2025	2592	1888	2011
TRINITY_DN36339_c0_g2_i1	160.71	157.99	100.63	152.15
TRINITY_DN36341_c0_g2_i1	511.75	694.87	570.12	501.42
TRINITY_DN36348_c1_g1_i2	5.32	0	25	9
TRINITY_DN36352_c0_g2_i1	439	8.48	482	421
TRINITY_DN36360_c0_g2_i1	826.64	756.38	643.93	742.12
TRINITY_DN36362_c0_g1_i1	387.47	437.68	348.9	353.13
TRINITY_DN36363_c1_g1_i1	2847.49	3118.35	2109.91	2288.62
TRINITY_DN36372_c0_g1_i1	837	1095	641	879
TRINITY_DN36374_c0_g1_i1	3003	3027	2588	2647
TRINITY_DN36379_c0_g2_i1	414	591.74	384.05	462.27
TRINITY_DN36387_c0_g3_i1	394.02	643.25	416.37	551.32
TRINITY_DN36410_c0_g1_i1	810.08	881.16	539.89	715.38
TRINITY_DN36411_c0_g1_i1	67.68	112.2	67.61	80.07
TRINITY_DN36419_c0_g1_i1	472	520	345	450
TRINITY_DN36424_c0_g1_i1	1233	1334	981	1236
TRINITY_DN36444_c0_g1_i1	773	1171	855	1142
TRINITY_DN36449_c0_g1_i1	67896	55940	44205	50527
TRINITY_DN36449_c1_g1_i1	27.65	107.85	32.86	57.45
TRINITY_DN36449_c2_g1_i2	153.36	215.16	143.4	190.91
TRINITY_DN36450_c0_g2_i1	168	311	621	236
TRINITY_DN36452_c0_g1_i1	1647	1852	1438	1591
TRINITY_DN3650_c0_g1_i1	801	963	708	842
TRINITY_DN36527_c0_g1_i2	189.35	167.92	152.45	180.79
TRINITY_DN36543_c0_g1_i1	2230	2325	1749	2002
TRINITY_DN36573_c1_g1_i1	513	470	225.76	303
TRINITY_DN36580_c0_g1_i1	1142.62	1400.83	1075.29	1178.6
TRINITY_DN36591_c0_g1_i1	0	0	55	51.51
TRINITY_DN36604_c0_g2_i1	1	2	0	4
TRINITY_DN36606_c1_g1_i1	906	816	723	667
TRINITY_DN36618_c0_g1_i1	10	6	99	41
TRINITY_DN36636_c0_g1_i1	17	29	13	20
TRINITY_DN36671_c0_g1_i1	1064.47	622.91	460.62	799.66
TRINITY_DN36672_c0_g1_i1	191	227	159	179
TRINITY_DN36679_c0_g1_i2	810.7	1399.67	1125.51	994.48
TRINITY_DN36679_c0_g2_i1	56.43	37.68	73.14	85.15
TRINITY_DN36692_c0_g1_i3	0	0	0	0
TRINITY_DN36695_c0_g3_i1	13.91	37.39	30.3	0
TRINITY_DN36704_c0_g3_i1	285.36	518.57	299.48	438.47
TRINITY_DN36711_c0_g1_i1	70.14	85.84	31.03	35.5
TRINITY_DN36716_c0_g1_i2	116.39	159.42	72.66	98.57
TRINITY_DN36732_c0_g1_i2	622.18	1031.71	860.72	806.44
TRINITY_DN36745_c0_g1_i3	229.75	354.58	311.29	414.81
TRINITY_DN36756_c0_g2_i1	635.37	2012.86	1486.82	1900.74
TRINITY_DN36764_c0_g2_i1	104.15	117.65	82.55	137.41
TRINITY_DN36770_c0_g1_i1	0	2	2	1
TRINITY_DN36795_c1_g1_i1	137.24	214.95	144.6	164.68
TRINITY_DN36797_c0_g1_i1	1815.7	2070	1651.12	1589.58
TRINITY_DN36812_c0_g3_i1	0	0	0	0
TRINITY_DN36816_c0_g1_i1	180	188	198	248
TRINITY_DN36821_c0_g2_i1	8.67	9.41	4.32	8.85
TRINITY_DN36832_c0_g1_i1	96	125	94	79
TRINITY_DN36844_c0_g1_i1	510	722	363	536
TRINITY_DN36846_c0_g1_i1	1019.72	1265.15	759.87	996.28
TRINITY_DN36862_c0_g2_i1	0	0	0	0
TRINITY_DN36871_c0_g1_i1	0	1	0	0
TRINITY_DN36879_c0_g2_i1	2121	2528.42	1798.85	2021.55
TRINITY_DN36897_c0_g1_i1	0	0	1	0
TRINITY_DN36929_c1_g1_i1	1253	1344	1014	1258
TRINITY_DN36938_c0_g1_i1	0	0	1	2
TRINITY_DN36943_c0_g1_i1	227.5	333.2	199.14	266.95
TRINITY_DN36945_c0_g1_i1	494	513	413	442
TRINITY_DN36957_c0_g1_i1	979	1032	1039	1133
TRINITY_DN36965_c0_g3_i1	162.37	175.52	163	188
TRINITY_DN36992_c0_g1_i1	479	619	478	586
TRINITY_DN36998_c0_g1_i1	167.33	167.77	137.54	147.3
TRINITY_DN37037_c0_g1_i1	0	0	0	0
TRINITY_DN37057_c0_g1_i1	0	1	1	1
TRINITY_DN37057_c0_g2_i1	0	0	2	0
TRINITY_DN37097_c0_g1_i1	227.55	409.56	130.4	183.47
TRINITY_DN370_c0_g2_i1	1	0	5	5.35
TRINITY_DN37121_c0_g1_i1	0.46	0	0	0
TRINITY_DN3713_c0_g1_i1	2267.43	2686.92	1352.6	1729.16
TRINITY_DN37160_c0_g1_i2	10	0	1.02	7
TRINITY_DN37229_c0_g2_i1	1052.29	1183.75	906.42	980.49
TRINITY_DN37229_c0_g2_i2	23.87	90.9	40.48	51.07
TRINITY_DN3724_c0_g1_i1	1793	1991	1328	1721
TRINITY_DN37259_c0_g1_i1	168.98	201.69	192.39	134.47
TRINITY_DN37284_c0_g1_i1	3289.47	4023.1	3221.37	3501.37
TRINITY_DN37296_c0_g1_i1	1802	1888	1915	2225
TRINITY_DN37297_c0_g1_i1	10	37	40	25
TRINITY_DN37298_c0_g3_i1	0	0	0	0
TRINITY_DN37300_c0_g1_i1	98.16	120.79	92.6	100
TRINITY_DN37334_c0_g1_i1	1302.84	1309.95	1056	1283.7
TRINITY_DN37335_c0_g1_i1	1870	2677	2187	1999
TRINITY_DN3733_c0_g1_i1	320	389	347	305
TRINITY_DN37351_c0_g1_i1	861	933	620	781
TRINITY_DN37354_c0_g1_i1	3	4	14	25
TRINITY_DN37358_c1_g1_i1	90.96	18	126.97	63.98
TRINITY_DN37371_c0_g1_i1	23	8.48	16.54	16.33
TRINITY_DN37391_c0_g2_i1	902.07	1096.76	901.07	955.81
TRINITY_DN37393_c0_g1_i1	368	382	294	354
TRINITY_DN37395_c0_g1_i3	0	0	0	0
TRINITY_DN37397_c0_g1_i1	44	59	23	42.05
TRINITY_DN37398_c0_g2_i1	923.53	1056.96	646.34	849.48
TRINITY_DN37406_c0_g2_i1	180.55	148.38	113.63	90.98
TRINITY_DN37409_c1_g1_i1	1477	1059	972	1168
TRINITY_DN37420_c0_g2_i1	0.5	0	1.5	0
TRINITY_DN37426_c0_g1_i1	44	37	37	47
TRINITY_DN37427_c0_g2_i1	5829	6016	5402	5697
TRINITY_DN37427_c0_g3_i1	50.18	40.34	128.56	131.32
TRINITY_DN37441_c0_g1_i1	879	931	722	840
TRINITY_DN37444_c0_g1_i1	410.25	659.88	414.8	596.26
TRINITY_DN37507_c0_g1_i1	0	0	0	0
TRINITY_DN37530_c1_g2_i1	74.44	95.43	86.14	84.67
TRINITY_DN37546_c1_g12_i1	25358	27428	25028.6	25725
TRINITY_DN37552_c1_g1_i1	6	6	27	35
TRINITY_DN37558_c0_g1_i1	23.76	32.93	55.8	47.19
TRINITY_DN37565_c0_g1_i1	492	501	317	361
TRINITY_DN37569_c0_g1_i2	203	169.85	194.21	152.38
TRINITY_DN37596_c0_g1_i2	153.67	142.65	156.6	163.9
TRINITY_DN37622_c0_g1_i2	0	34.32	0	0
TRINITY_DN37628_c0_g1_i1	93	19	524	325
TRINITY_DN37642_c0_g1_i3	260.04	364.4	210.08	273.27
TRINITY_DN37645_c0_g2_i1	2450.77	2394.9	1688.85	2045.97
TRINITY_DN37687_c0_g1_i1	71	71.97	62.7	82.91
TRINITY_DN37702_c0_g1_i2	21.49	41.8	65.43	27.17
TRINITY_DN37703_c0_g1_i1	335.52	459.4	399.96	491.23
TRINITY_DN37726_c0_g1_i1	6	8	4	4
TRINITY_DN37752_c0_g2_i1	448.29	663.23	450.07	382.45
TRINITY_DN37757_c0_g1_i1	3	7	0	0
TRINITY_DN37771_c1_g3_i1	0	0	31.72	15.92
TRINITY_DN37805_c0_g1_i2	0	2	8.36	12.62
TRINITY_DN37817_c0_g1_i1	141.98	127.89	107.69	131.37
TRINITY_DN37876_c0_g1_i2	61.13	154.77	32.26	92.01
TRINITY_DN37922_c0_g1_i1	2	0	0	5
TRINITY_DN37952_c0_g2_i1	62.8	76.44	55.45	42.04
TRINITY_DN37989_c0_g1_i1	737	871	696	748
TRINITY_DN38006_c0_g1_i1	0	0	3	0
TRINITY_DN38009_c0_g1_i1	38	56	50	45
TRINITY_DN38022_c0_g1_i1	257	364	308	324
TRINITY_DN38023_c0_g1_i3	609.35	731.52	481.67	429
TRINITY_DN38062_c1_g1_i1	0	0	0	0
TRINITY_DN38117_c0_g2_i1	6	1	1	0
TRINITY_DN38140_c0_g1_i1	78	71	39	51
TRINITY_DN38171_c0_g1_i1	6	10	9	7
TRINITY_DN38172_c1_g1_i1	92	98	84	101.16
TRINITY_DN38177_c0_g1_i1	0	1	0	2
TRINITY_DN38179_c0_g2_i1	271	329	263	302
TRINITY_DN38179_c1_g1_i2	226.67	239.79	236.96	265.04
TRINITY_DN38182_c0_g1_i1	196	221	181	219
TRINITY_DN38185_c0_g1_i1	3661	63	2801	1242
TRINITY_DN38216_c0_g1_i1	893	1105	758	840
TRINITY_DN38218_c1_g1_i2	2054	2370	1665	1767.96
TRINITY_DN38241_c1_g1_i1	883.17	900.52	703.52	813.53
TRINITY_DN38251_c0_g1_i1	1413	1394	1190	1309
TRINITY_DN38255_c0_g1_i1	198.41	268.82	212.57	266.83
TRINITY_DN38285_c0_g1_i1	1158	1388	1051	1135
TRINITY_DN38308_c0_g1_i1	711	997	767	895
TRINITY_DN38314_c0_g1_i1	836	928	719	678
TRINITY_DN38328_c0_g2_i1	0	0	14.65	34.91
TRINITY_DN38345_c0_g1_i1	8	11	9	3
TRINITY_DN38347_c1_g1_i1	94	120	75	116
TRINITY_DN38365_c0_g1_i1	0	2.81	0	5
TRINITY_DN38378_c0_g1_i1	0	1	4	0
TRINITY_DN38397_c0_g1_i1	0	0	1	1
TRINITY_DN38399_c0_g1_i1	2	1	0	0
TRINITY_DN38418_c0_g1_i1	2	1	1	0
TRINITY_DN38419_c0_g1_i2	17	4.72	9.82	4.97
TRINITY_DN38425_c0_g1_i1	2	0	0	0
TRINITY_DN38441_c0_g2_i1	0	25.22	31.56	10.44
TRINITY_DN38464_c0_g1_i1	0	0	5	0
TRINITY_DN38465_c0_g2_i1	0	0	3	7
TRINITY_DN38468_c0_g1_i1	0	4	4	3
TRINITY_DN38478_c0_g1_i1	712	57	1759	547
TRINITY_DN3848_c0_g1_i1	38	85	55	58
TRINITY_DN38549_c0_g1_i2	88.06	95.51	61.46	110.14
TRINITY_DN38557_c0_g1_i1	512.15	633.61	505.83	581.17
TRINITY_DN38557_c0_g2_i1	62.85	38.39	70.17	39.83
TRINITY_DN38568_c0_g1_i2	0	210.27	104.41	0
TRINITY_DN38614_c0_g2_i1	131.8	156.19	128.8	109
TRINITY_DN3861_c0_g1_i1	422	663	571	447
TRINITY_DN38620_c1_g2_i1	86.45	80.62	114.56	104.22
TRINITY_DN38622_c0_g1_i1	0	1	0	0
TRINITY_DN38629_c0_g2_i1	931.81	806.99	845.13	915.93
TRINITY_DN38711_c0_g3_i1	1	2.47	3	2
TRINITY_DN3872_c0_g1_i1	1418	1654	1343	1492
TRINITY_DN38739_c0_g1_i1	0	4	2	11
TRINITY_DN38765_c0_g1_i1	394.12	525.59	426.44	544.16
TRINITY_DN38769_c0_g2_i1	669.15	751.43	582.58	674.16
TRINITY_DN38783_c0_g1_i1	0	0	0	1
TRINITY_DN38797_c0_g1_i1	1055	1350	868	1205
TRINITY_DN38799_c0_g2_i2	195.56	243.53	263.39	231.46
TRINITY_DN38805_c0_g1_i1	278	228	197	290
TRINITY_DN3880_c0_g1_i1	363.93	363.8	343.17	312.03
TRINITY_DN38853_c0_g2_i1	259.96	379.52	282.85	275.76
TRINITY_DN38853_c2_g1_i1	276	274	203	229
TRINITY_DN38863_c0_g1_i2	0	0	0	35.5
TRINITY_DN38873_c0_g1_i1	240	340	271	287
TRINITY_DN38887_c0_g1_i1	212	296	228	252
TRINITY_DN38923_c0_g2_i1	58.23	62.82	41.36	67.97
TRINITY_DN38943_c0_g3_i1	0	0	0	1.56
TRINITY_DN38989_c0_g2_i1	164	197.91	198	190.92
TRINITY_DN39004_c0_g1_i1	40	43	42	21
TRINITY_DN39026_c0_g1_i1	383	548	360	439
TRINITY_DN39127_c0_g2_i1	0	0.5	0	2.5
TRINITY_DN39190_c0_g1_i1	0	3	2	3
TRINITY_DN39202_c0_g2_i1	889.39	1211.81	735.85	931.91
TRINITY_DN39215_c0_g2_i1	0	0	7	0
TRINITY_DN39229_c0_g1_i1	748	741	583	644
TRINITY_DN39310_c0_g2_i1	614.09	754.34	480.85	591.94
TRINITY_DN39310_c1_g2_i1	1853.49	1846.41	1404.26	1633.77
TRINITY_DN39321_c0_g1_i1	300	437	308	403
TRINITY_DN39325_c0_g1_i1	64.58	57	72	74
TRINITY_DN39377_c0_g1_i2	212	158.66	152	151.81
TRINITY_DN39385_c0_g1_i1	214.64	290.83	257.58	244.72
TRINITY_DN39403_c0_g1_i1	0	1	0	0
TRINITY_DN39409_c0_g1_i1	37	27	21	26
TRINITY_DN39412_c0_g1_i1	0	2	0	2
TRINITY_DN39430_c0_g1_i1	0	15	6	4
TRINITY_DN39568_c0_g1_i1	0	2	0	0
TRINITY_DN39582_c0_g1_i1	208.7	333.05	124.15	165.02
TRINITY_DN39620_c0_g1_i1	1	2	1	1
TRINITY_DN39629_c0_g1_i2	0	0	0	0
TRINITY_DN39707_c0_g2_i1	2	0	4.2	0
TRINITY_DN39716_c2_g1_i1	1080	1063	1028	1126
TRINITY_DN39718_c0_g2_i1	8	7	3	0
TRINITY_DN39723_c0_g4_i1	33.44	44.64	26.12	46.07
TRINITY_DN39741_c0_g1_i1	1	6	1	2
TRINITY_DN39742_c0_g1_i1	2	2	3	3
TRINITY_DN39765_c0_g1_i1	1248	1600	1118	1272
TRINITY_DN39775_c0_g1_i1	154	184	143	142
TRINITY_DN39798_c0_g2_i1	591.35	671.64	448.58	441.34
TRINITY_DN39811_c0_g2_i1	50.04	28.92	47.78	12.85
TRINITY_DN3982_c0_g1_i1	0	0	1	0
TRINITY_DN3983_c0_g2_i1	2115.28	2226.67	1415.76	1770.86
TRINITY_DN39840_c0_g2_i1	252.07	235.59	201.24	224.04
TRINITY_DN39871_c0_g1_i1	140.28	8.31	296.37	135.38
TRINITY_DN39875_c0_g2_i1	0	0	0	0.5
TRINITY_DN39882_c0_g1_i1	25	1	40	31
TRINITY_DN398_c0_g1_i1	2	2	2	0
TRINITY_DN39906_c0_g2_i1	4	4	2	1
TRINITY_DN39928_c0_g2_i1	13.13	2.74	13.66	7.64
TRINITY_DN39942_c0_g2_i1	0.61	0	3	2.55
TRINITY_DN39947_c0_g1_i1	0	1	1	1
TRINITY_DN39950_c0_g2_i1	682.74	749.44	673.85	688.97
TRINITY_DN39956_c0_g2_i1	380.53	426.32	312.57	302.66
TRINITY_DN39959_c0_g3_i1	67	65	54	65
TRINITY_DN39978_c0_g1_i1	55	76	42	66
TRINITY_DN39981_c0_g1_i1	844	797	568	723
TRINITY_DN39982_c0_g1_i1	1125	1395	973	1154
TRINITY_DN39985_c0_g1_i1	1630	2003	1345	1770
TRINITY_DN39987_c0_g1_i1	518.95	583.64	294.28	455
TRINITY_DN39995_c0_g1_i1	740	796	622	681
TRINITY_DN3999_c0_g1_i1	3	0	2	1
TRINITY_DN40003_c0_g2_i1	532.95	549.16	466.22	445.34
TRINITY_DN40013_c0_g2_i1	913.6	1145.93	764.04	899.6
TRINITY_DN40040_c0_g1_i2	524.44	578.81	440.77	584.69
TRINITY_DN40058_c0_g1_i1	917	1039	799	874
TRINITY_DN40074_c0_g1_i1	1	4	2	2
TRINITY_DN40075_c0_g1_i1	395	514	360	482
TRINITY_DN40077_c0_g1_i1	468.63	337.8	244.54	294.57
TRINITY_DN40086_c0_g2_i1	610.43	652.6	353.11	508.36
TRINITY_DN40088_c0_g1_i1	273	309	288	291
TRINITY_DN40089_c0_g1_i1	0	0	0	0
TRINITY_DN40092_c0_g1_i4	323.66	362.23	241.68	267.98
TRINITY_DN40099_c0_g1_i2	491.38	484.51	407.19	431.72
TRINITY_DN40106_c0_g1_i1	676	941	700	731
TRINITY_DN40107_c0_g1_i1	265.37	442.2	335.64	327.57
TRINITY_DN40133_c0_g1_i2	218.05	212.82	129.96	141.66
TRINITY_DN40141_c0_g1_i1	220	201	181	185
TRINITY_DN40144_c0_g1_i1	2	2	2	2
TRINITY_DN40155_c0_g1_i1	60	82	48	74
TRINITY_DN40156_c0_g1_i1	1.39	1.44	2.56	2.8
TRINITY_DN40161_c0_g1_i1	265	513	375	405
TRINITY_DN40162_c0_g1_i1	0	0	0	0
TRINITY_DN40165_c0_g1_i1	4	15	11	115
TRINITY_DN40176_c0_g2_i1	3987.22	5516.66	4467.77	4062.41
TRINITY_DN40177_c0_g1_i1	1130.89	586.64	421.27	599.83
TRINITY_DN40188_c0_g2_i2	87.98	135.66	69.67	108.88
TRINITY_DN40193_c0_g1_i2	200.16	330.32	206.58	192.77
TRINITY_DN40198_c0_g1_i4	64.84	76.66	0	0.21
TRINITY_DN4019_c0_g1_i1	186	193	123	171
TRINITY_DN40204_c0_g1_i1	603.08	585.47	537.94	553.25
TRINITY_DN40236_c0_g1_i1	1196	1525	1187	1294
TRINITY_DN40274_c0_g1_i1	113.33	294.28	178.01	231.67
TRINITY_DN40282_c0_g2_i1	2	2	2	0.5
TRINITY_DN40292_c0_g1_i1	303.87	420.15	269.37	247.61
TRINITY_DN40321_c0_g3_i1	0	0	0	0
TRINITY_DN40324_c0_g1_i1	127.84	179.86	195.52	226.33
TRINITY_DN40325_c0_g2_i1	69.61	44.5	54.72	55.5
TRINITY_DN40325_c1_g1_i2	7141.96	3692.05	3391.77	4081.51
TRINITY_DN40338_c0_g1_i2	0	0	0	1
TRINITY_DN40348_c0_g1_i1	725.53	887.63	705.01	707.89
TRINITY_DN40366_c0_g1_i4	435.75	584.75	516.84	707.17
TRINITY_DN40375_c0_g1_i1	130.06	66.86	81.44	87.8
TRINITY_DN40391_c0_g1_i1	0	0	0	0
TRINITY_DN40408_c0_g1_i1	261	310	279	319
TRINITY_DN40409_c0_g2_i1	2514.17	2664.58	1878.19	1750.21
TRINITY_DN40418_c0_g3_i1	89.87	68.48	31.99	68.77
TRINITY_DN40420_c1_g2_i1	569.9	882.85	559.69	694.62
TRINITY_DN40435_c0_g1_i1	368	409	384	470
TRINITY_DN4043_c0_g1_i1	0	0	0	0
TRINITY_DN40442_c0_g1_i1	0	4	0	2
TRINITY_DN40459_c0_g1_i1	233	283	235	258
TRINITY_DN40460_c0_g1_i1	287	164	882	639
TRINITY_DN40461_c0_g1_i2	21.93	10.45	32.91	18.94
TRINITY_DN40469_c0_g1_i1	255.76	133.96	159.6	161.81
TRINITY_DN40481_c0_g1_i1	59	39	71	54
TRINITY_DN40502_c1_g1_i1	318.08	0	294.25	104.2
TRINITY_DN40517_c0_g3_i1	0	0.56	0	0
TRINITY_DN40536_c0_g1_i1	5041	5295	4026	4764
TRINITY_DN40542_c0_g1_i2	385.43	622.51	400.51	454.71
TRINITY_DN40545_c0_g2_i2	43.6	60.78	61	54.23
TRINITY_DN40548_c0_g1_i2	712.48	1224.7	646.29	670.79
TRINITY_DN40554_c0_g1_i2	83.22	55.88	40.75	0
TRINITY_DN40554_c1_g1_i1	1340	1646	1363	1539
TRINITY_DN40560_c1_g2_i1	868.15	944.16	864.82	930.26
TRINITY_DN40571_c1_g1_i2	3132.8	3738.77	2630.72	3076.19
TRINITY_DN40573_c0_g1_i1	829	1119	774	927
TRINITY_DN40574_c0_g1_i1	1100.9	1247.94	1045	1078.06
TRINITY_DN40591_c0_g2_i1	0	0	0	0
TRINITY_DN40594_c0_g3_i1	881.57	949.64	797.05	874.19
TRINITY_DN40596_c1_g1_i1	993	912	738	829
TRINITY_DN40600_c0_g1_i1	217	155	130	132
TRINITY_DN40602_c0_g1_i1	4766	5891	4332	6300
TRINITY_DN40606_c0_g1_i2	2.27	0	0	0
TRINITY_DN40608_c0_g1_i1	0	0	0	0
TRINITY_DN40640_c0_g1_i1	0	0	0	0
TRINITY_DN40646_c0_g1_i1	1050.03	1075.92	705.67	932.78
TRINITY_DN40679_c0_g2_i1	366.72	468.24	370.35	429.46
TRINITY_DN4067_c0_g1_i1	0	0	0	1
TRINITY_DN40680_c0_g1_i1	1122.64	1275.99	1138.82	1268
TRINITY_DN40680_c0_g1_i2	404.7	301.21	115.25	195.57
TRINITY_DN40680_c0_g2_i1	78.99	109.8	81.93	97.55
TRINITY_DN40699_c0_g2_i1	156.29	166.3	130.65	108.47
TRINITY_DN40706_c0_g9_i1	1829.2	1636.38	1371.29	1491.62
TRINITY_DN40712_c0_g3_i1	1.67	1.33	1	0
TRINITY_DN40713_c0_g1_i1	5	8	0	5
TRINITY_DN40717_c0_g1_i1	71885	57207	49936	55258
TRINITY_DN40727_c0_g1_i1	6	0	0	0
TRINITY_DN40728_c1_g1_i1	271.41	363.02	191.97	220.2
TRINITY_DN40737_c0_g2_i2	391.02	427.13	377.15	322.71
TRINITY_DN40739_c0_g3_i1	1613.05	1466.33	1236.87	1394.11
TRINITY_DN40739_c0_g4_i1	1623	2028	1411	1651
TRINITY_DN40782_c0_g1_i1	1372	1561	1081	1198
TRINITY_DN40786_c0_g2_i1	3179.44	3370	2369.17	2832
TRINITY_DN40799_c0_g2_i1	729.01	806.32	601.54	726.14
TRINITY_DN40801_c0_g1_i3	416.28	301.68	301.93	514.95
TRINITY_DN40813_c0_g1_i1	758.37	901.4	624.63	780.52
TRINITY_DN40828_c0_g3_i1	0	0.67	0	0
TRINITY_DN40832_c0_g1_i1	78	66.2	43.26	37.72
TRINITY_DN40840_c0_g2_i1	2385.9	2375.14	1704.89	1957.29
[truncated: 8,174 more rows]

## Sheet: balling fat body
Supplementary File 1. RNA-seq count data obtained in the current study. Under three conditions of balling, heat, and control, the gene expression levels of 3 tissues of brain, fat body, and flight muscle were measured by RNA-seq. The count data for each condition and tissue are shown in separate worksheets.
Trinity_ID	Ball_1	Ball_2	Ball_3	Ball_4
TRINITY_DN100133_c0_g1_i1	0	0	0	0
TRINITY_DN100150_c0_g1_i1	0	0	0	0
TRINITY_DN100432_c0_g1_i1	0	0	0	0
TRINITY_DN100457_c0_g1_i1	0	0	0	0
TRINITY_DN100475_c0_g1_i1	0	0	0	0
TRINITY_DN100522_c0_g1_i1	0	0	0	0
TRINITY_DN100594_c0_g1_i1	3	2	1	3
TRINITY_DN100612_c0_g1_i1	0	0	0	0
TRINITY_DN10065_c0_g1_i1	14	35	66	50.93
TRINITY_DN100755_c0_g1_i1	0	0	0	2
TRINITY_DN100930_c0_g1_i1	0	0	0	0
TRINITY_DN1010_c1_g1_i1	4	18	7	10
TRINITY_DN10131_c0_g1_i1	0	1	0	0
TRINITY_DN101321_c0_g1_i1	0	0	0	0
TRINITY_DN10133_c0_g1_i1	26	25	33	31
TRINITY_DN101403_c0_g1_i1	0	0	0	1
TRINITY_DN10150_c0_g1_i1	34.71	10.77	32.93	38.92
TRINITY_DN1016_c0_g1_i1	188	146	184	226
TRINITY_DN10173_c0_g1_i2	0	0	0	0
TRINITY_DN101767_c0_g1_i1	0	0	0	0
TRINITY_DN101782_c0_g1_i1	0	0	0	0
TRINITY_DN10182_c0_g1_i1	238.27	247.1	217.22	241.7
TRINITY_DN101856_c0_g1_i1	0	1	0	0
TRINITY_DN101978_c0_g1_i1	0	0	0	0
TRINITY_DN10201_c0_g1_i1	2	0	0	0
TRINITY_DN102024_c0_g1_i1	0	0	0	0
TRINITY_DN10204_c0_g2_i1	2375.93	2819.38	1559.79	1963.87
TRINITY_DN102164_c0_g1_i1	0	0	0	0
TRINITY_DN10222_c0_g1_i1	1134.65	1063.09	874.09	1192.48
TRINITY_DN102528_c0_g1_i1	0	0	0	0
TRINITY_DN102862_c0_g1_i1	0	0	0	0
TRINITY_DN10299_c0_g2_i1	0	4	0	1
TRINITY_DN10307_c0_g1_i1	298	391	142	218
TRINITY_DN103091_c0_g1_i1	0	0	0	0
TRINITY_DN1030_c0_g1_i1	559.09	518.68	390.25	546.18
TRINITY_DN103215_c0_g1_i1	0	0	0	0
TRINITY_DN103282_c0_g1_i1	0	0	0	0
TRINITY_DN1032_c0_g3_i1	31.92	85.25	15.47	90.75
TRINITY_DN1032_c0_g4_i1	2046.71	2116.61	1265.58	1872.28
TRINITY_DN104378_c0_g1_i1	8	8	5	7
TRINITY_DN10441_c0_g1_i1	5.05	0	2.92	10.07
TRINITY_DN10441_c0_g2_i1	2899.95	2604	1717.08	2841.93
TRINITY_DN1045_c0_g2_i1	460.82	393.39	245.84	282.89
TRINITY_DN104744_c0_g1_i1	0	0	0	1
TRINITY_DN1047_c0_g1_i1	793.48	930.99	505.11	683.23
TRINITY_DN10480_c0_g1_i1	105	131	76	112
TRINITY_DN10484_c0_g1_i1	0	0	0	0
TRINITY_DN104914_c0_g1_i1	1	0	0	3
TRINITY_DN105209_c0_g1_i1	0	0	0	0
TRINITY_DN105773_c0_g1_i1	0	0	0	0
TRINITY_DN10595_c0_g1_i4	1.88	1.51	883.71	892.72
TRINITY_DN106119_c2_g1_i1	1231	856.3	583.67	824.77
TRINITY_DN106122_c1_g5_i1	1754.21	1692.91	649.1	1412.94
TRINITY_DN106130_c0_g1_i1	4620	4805	3406	4156
TRINITY_DN106132_c0_g1_i1	1008	979	626	1041
TRINITY_DN106142_c0_g1_i1	29175.6	20560.7	10857.6	15157.9
TRINITY_DN106146_c0_g1_i1	1682	1661	1050	1454
TRINITY_DN106147_c0_g1_i1	826	727	453	652
TRINITY_DN106151_c1_g2_i1	3642	4347	2342	3112
TRINITY_DN106152_c0_g1_i1	17213	20013	9848	13334
TRINITY_DN106157_c0_g3_i1	6005	5391.98	3415.76	4795.47
TRINITY_DN106170_c0_g1_i1	65	12	7	7
TRINITY_DN106180_c0_g1_i1	1659	1372	900	1629
TRINITY_DN106183_c0_g1_i1	506	483	260	346
TRINITY_DN106185_c0_g2_i1	11066	11169.8	6667.48	8066.33
TRINITY_DN106186_c0_g1_i1	7598	7986	5205	6948
TRINITY_DN106192_c0_g1_i1	626	402	292	398
TRINITY_DN106193_c0_g1_i1	1679	1752	902	1272
TRINITY_DN106198_c0_g1_i1	2943	2835	2304	2827
TRINITY_DN106204_c0_g1_i1	2456	2292	1446	2302
TRINITY_DN106206_c0_g1_i1	1114	1426	830	1165
TRINITY_DN106207_c0_g1_i1	230	284	169	217
TRINITY_DN106219_c0_g1_i1	962	840	371	681
TRINITY_DN10621_c0_g1_i1	0	0	0	0
TRINITY_DN106224_c0_g1_i1	11360	12616	7799	9884
TRINITY_DN106229_c0_g1_i1	1190	1302	880	952
TRINITY_DN106237_c0_g1_i1	1100.21	1335.23	803.36	1176.98
TRINITY_DN106243_c0_g1_i1	5398	4880	3109	4617
TRINITY_DN106257_c0_g1_i1	11502	12831	12074	27192
TRINITY_DN106258_c0_g1_i1	201940	139752	104191	124483
TRINITY_DN106258_c0_g2_i1	2267.55	1092	891	777.48
TRINITY_DN106259_c0_g1_i1	330	222.65	184.81	227.19
TRINITY_DN10625_c0_g2_i1	0	0	0	0
TRINITY_DN106262_c0_g1_i1	10358	10748	5416	11257
TRINITY_DN106275_c0_g1_i1	13868	14365	10130	11215
TRINITY_DN106318_c0_g1_i1	3072.68	2910.66	1068.99	954.78
TRINITY_DN106319_c0_g1_i1	526	583	352	472
TRINITY_DN106324_c0_g1_i1	274	309	172	252
TRINITY_DN106334_c0_g1_i1	372	438	254	425
TRINITY_DN106342_c0_g1_i1	6833	9229	4151	6030
TRINITY_DN106353_c0_g1_i1	130	115	85	117
TRINITY_DN106354_c0_g1_i1	2051	1856	1242	2030
TRINITY_DN106358_c0_g1_i1	32	18	8	8
TRINITY_DN106359_c0_g1_i1	11710	10400	6000	7335
TRINITY_DN106360_c0_g1_i1	955	1086	832	1037
TRINITY_DN106365_c0_g1_i1	0	0	0	0
TRINITY_DN106369_c0_g1_i1	0	0	0	0
TRINITY_DN106377_c0_g22_i1	0	0	0	0
TRINITY_DN106379_c0_g1_i1	719	729	344	616
TRINITY_DN106400_c0_g1_i1	159	118	42	174
TRINITY_DN106403_c0_g1_i1	579	623	419	537
TRINITY_DN106410_c0_g1_i1	992	881	554	764
TRINITY_DN106413_c0_g1_i1	1	0	0	0
TRINITY_DN106426_c0_g1_i1	667	654	338	519
TRINITY_DN106430_c0_g1_i1	84	128	127	180
TRINITY_DN106432_c0_g1_i1	425.59	450.88	287.02	449.71
TRINITY_DN106434_c1_g1_i1	822	765	418	792
TRINITY_DN10643_c0_g1_i1	1615	1840	984	1213
TRINITY_DN106440_c0_g1_i1	62	104	54	81
TRINITY_DN106445_c0_g1_i1	4077	4581	2524	3101
TRINITY_DN106448_c0_g1_i1	1621	2252	1779	2207
TRINITY_DN106458_c0_g1_i1	632	729	324	520
TRINITY_DN106479_c0_g1_i1	1026.3	1073.75	595	915.38
TRINITY_DN106491_c0_g1_i1	912	837	606	767
TRINITY_DN106520_c0_g1_i1	3011.57	3083.87	1887.7	2439.37
TRINITY_DN106582_c0_g1_i1	1254	1266	899	1187
TRINITY_DN106628_c0_g1_i1	116	110	63	128
TRINITY_DN106636_c0_g1_i1	808	816	534	812
TRINITY_DN106651_c0_g1_i1	320	302	149	217
TRINITY_DN106667_c0_g1_i1	635	591	338	422
TRINITY_DN106679_c0_g1_i1	212	264	221	335
TRINITY_DN106682_c0_g1_i1	769	840	763	880
TRINITY_DN1066_c0_g2_i1	217.64	223.19	133.2	152.08
TRINITY_DN106741_c0_g1_i1	816	726	481	656
TRINITY_DN106744_c0_g1_i1	842	698	425	681
TRINITY_DN106760_c0_g1_i1	500	576	457	533
TRINITY_DN106785_c0_g1_i1	1179	1383	707	972
TRINITY_DN106791_c0_g1_i1	1492	4604	3147	3484
TRINITY_DN106793_c0_g1_i1	236	168	205	380
TRINITY_DN106796_c0_g1_i1	0	0	0	0
TRINITY_DN10679_c0_g2_i1	5	0	3	0
TRINITY_DN106800_c1_g1_i1	2030	2309	1242	1615
TRINITY_DN106806_c1_g1_i1	841	935	766	1001
TRINITY_DN106809_c0_g2_i1	1246	362	260	299
TRINITY_DN10682_c0_g2_i1	0	0	0	2
TRINITY_DN106845_c0_g1_i1	1708	1906	1230	1868
TRINITY_DN106847_c0_g1_i1	1179.63	1209.86	696.83	945.81
TRINITY_DN106872_c0_g1_i1	336	342	243	377
TRINITY_DN106879_c1_g1_i1	330	346	211	296
TRINITY_DN106936_c0_g1_i1	202	184	182	220
TRINITY_DN106951_c0_g1_i1	198	192	110	170
TRINITY_DN106966_c0_g1_i1	303	416	221	245
TRINITY_DN106973_c1_g1_i1	382	424	248	388
TRINITY_DN106988_c0_g1_i1	227	318	129	272
TRINITY_DN107034_c0_g1_i1	384	311	215	255
TRINITY_DN107046_c0_g1_i1	465	486	315	466
TRINITY_DN107055_c1_g1_i1	0	57	0	0
TRINITY_DN107062_c0_g1_i1	206	262	132	160
TRINITY_DN10706_c0_g1_i1	0	0	0	0
TRINITY_DN10718_c0_g1_i1	16	8.8	37.9	61
TRINITY_DN107203_c0_g1_i1	5	9	8	5
TRINITY_DN107217_c0_g1_i1	406	413	183	388
TRINITY_DN107233_c0_g1_i1	724	728	463	619
TRINITY_DN107284_c0_g1_i1	0	0	0	0
TRINITY_DN107314_c0_g1_i1	422	399	238	357
TRINITY_DN107325_c0_g1_i1	6	6	0	0
TRINITY_DN107354_c0_g1_i1	1	0	2	1
TRINITY_DN107420_c0_g1_i1	290	327	183	289
TRINITY_DN107421_c0_g2_i1	75.15	77.62	63	92
TRINITY_DN107459_c0_g1_i1	128	192	174	186
TRINITY_DN107493_c0_g1_i1	2	0	1	2
TRINITY_DN107498_c1_g14_i1	0.02	623.44	0.01	0.02
TRINITY_DN107508_c0_g1_i1	341	430	216	349
TRINITY_DN10751_c0_g1_i1	570.86	754.77	349.79	459.24
TRINITY_DN107552_c0_g1_i1	433	486	368	660
TRINITY_DN107560_c0_g1_i1	693	659	386	469
TRINITY_DN107572_c1_g1_i1	1663	1383	1263	1461
TRINITY_DN107573_c0_g1_i1	204	230	133	156
TRINITY_DN107576_c0_g1_i1	153.01	177.01	181.94	234.01
TRINITY_DN107584_c0_g1_i1	0	0	0	0
TRINITY_DN107587_c0_g1_i1	465	474	411	536
TRINITY_DN1075_c0_g1_i1	765	657	512	841
TRINITY_DN10764_c0_g1_i1	264	215	140	253
TRINITY_DN107787_c0_g1_i1	0	0	0	0
TRINITY_DN107837_c0_g1_i1	0	0	0	0
TRINITY_DN107856_c0_g1_i1	574	480	428	746
TRINITY_DN107864_c0_g1_i1	0	0	0	0
TRINITY_DN107916_c0_g1_i1	40	62	41	67
TRINITY_DN107948_c0_g1_i1	0	1	1	0
TRINITY_DN10794_c2_g1_i1	1184	1298	830	1462
TRINITY_DN107954_c0_g5_i1	0	24	6	10
TRINITY_DN108006_c0_g1_i1	0	0	0	0
TRINITY_DN108008_c0_g1_i1	215	293	167	204
TRINITY_DN10804_c0_g1_i1	4551.36	4826.52	3286.84	3750.95
TRINITY_DN108051_c0_g1_i2	0	0	0	0
TRINITY_DN108068_c0_g1_i1	0	0	0	0
TRINITY_DN10806_c0_g2_i1	1087.4	1055.4	562.75	885.53
TRINITY_DN108123_c0_g1_i1	36	48	106	145
TRINITY_DN108224_c0_g1_i1	199	168	115	170
TRINITY_DN108229_c0_g1_i1	40	26	70	61
TRINITY_DN108242_c1_g1_i1	26	21	33	47
TRINITY_DN108308_c0_g1_i1	0	0	0	0
TRINITY_DN108349_c0_g1_i1	758	765	375	529
TRINITY_DN108373_c0_g1_i1	2	0	0	2
TRINITY_DN108416_c0_g1_i1	738	680	528	730
TRINITY_DN10843_c0_g1_i2	720.12	800.32	439.11	468.32
TRINITY_DN108499_c1_g1_i1	274	416	329	340
TRINITY_DN108516_c0_g1_i1	154	197	94	118
TRINITY_DN10852_c1_g1_i1	388	388	290	450
TRINITY_DN108553_c0_g1_i1	2	0	2	4
TRINITY_DN108600_c0_g1_i1	441	331	292	499
TRINITY_DN108634_c0_g1_i1	0	1	0	0
TRINITY_DN108785_c0_g3_i1	752	799	437	664
TRINITY_DN108823_c0_g8_i1	0	0	0	0
TRINITY_DN108841_c0_g1_i1	1	0	0	0
TRINITY_DN108843_c0_g1_i1	292	262	183	205
TRINITY_DN108990_c0_g1_i1	247	245	218	271
TRINITY_DN109073_c1_g1_i1	15	9	50	74
TRINITY_DN109195_c0_g2_i1	84	55	61	0
TRINITY_DN109221_c0_g1_i1	0	0	0	0
TRINITY_DN10925_c0_g1_i1	4	19	12	10
TRINITY_DN109261_c0_g1_i1	0	0	0	0
TRINITY_DN109319_c0_g1_i1	0	0	0	0
TRINITY_DN109325_c0_g1_i1	1	0	0	0
TRINITY_DN10939_c0_g2_i1	460	524	246	315.46
TRINITY_DN109460_c0_g1_i1	177	207	143	237
TRINITY_DN109465_c0_g1_i1	115	86	145	171
TRINITY_DN10961_c0_g1_i1	0	0	0	0
TRINITY_DN109905_c0_g1_i1	162	219	107	130
TRINITY_DN10994_c0_g1_i1	857	865	492	653
TRINITY_DN11009_c0_g1_i1	33	62	21	40
TRINITY_DN110168_c0_g1_i1	66	74	131	200
TRINITY_DN110193_c0_g1_i1	230	192	209	271
TRINITY_DN110213_c0_g1_i1	0	0	0	0
TRINITY_DN110299_c0_g1_i1	172	157	129	143
TRINITY_DN11036_c0_g2_i1	8	5	3	3
TRINITY_DN110512_c0_g1_i1	0	0	0	0
TRINITY_DN110650_c0_g1_i1	0	0	0	0
TRINITY_DN110751_c0_g1_i1	0	0	0	0
TRINITY_DN11079_c0_g1_i1	11	17	11	25
TRINITY_DN11103_c0_g1_i1	0	0	0	0
TRINITY_DN111188_c0_g1_i1	0	0	0	0
TRINITY_DN111320_c0_g1_i1	0	0	0	0
TRINITY_DN111322_c0_g1_i1	0	1	0	1
TRINITY_DN111368_c0_g1_i1	18	34	27	30
TRINITY_DN11138_c0_g1_i1	0	0	0	0
TRINITY_DN111428_c0_g1_i1	53	80	49	58
TRINITY_DN111478_c0_g1_i1	11	11	10	12
TRINITY_DN111522_c0_g1_i1	0	0	0	0
TRINITY_DN111568_c0_g1_i1	83	58	97	170
TRINITY_DN11166_c0_g1_i1	0	0	0	0
TRINITY_DN1116_c0_g2_i1	347.14	342	197	273.1
TRINITY_DN111715_c0_g1_i1	0	3	0	0
TRINITY_DN111718_c0_g1_i1	107	93	119	184
TRINITY_DN11177_c0_g2_i1	8	0	15	8.79
TRINITY_DN11184_c0_g2_i1	691.32	936.32	610.13	754.63
TRINITY_DN11197_c0_g1_i1	153	147	146	241
TRINITY_DN112013_c0_g1_i1	0	0	0	0
TRINITY_DN112024_c0_g1_i1	0	0	0	0
TRINITY_DN112220_c0_g1_i1	0	2	1	1
TRINITY_DN11225_c0_g1_i1	90.66	135.27	132.94	177.31
TRINITY_DN11227_c0_g1_i1	10	8	11	7
TRINITY_DN112420_c0_g1_i1	0	0	0	0
TRINITY_DN112894_c0_g1_i1	111	95	77	130
TRINITY_DN113119_c0_g1_i1	0	0	0	0
TRINITY_DN113192_c0_g1_i1	0	0	0	0
TRINITY_DN113428_c0_g1_i1	0	0	0	0
TRINITY_DN113517_c0_g1_i1	0	0	0	0
TRINITY_DN113612_c0_g1_i1	0	0	0	0
TRINITY_DN113652_c0_g1_i1	0	0	0	0
TRINITY_DN113710_c0_g1_i1	0	0	0	0
TRINITY_DN113737_c0_g1_i1	3	0	0	0
TRINITY_DN113871_c0_g1_i1	0	0	0	0
TRINITY_DN114053_c0_g1_i1	0	0	0	0
TRINITY_DN114279_c0_g1_i1	0	0	0	0
TRINITY_DN114320_c0_g1_i1	0	0	0	0
TRINITY_DN11443_c0_g1_i1	0	0	0	0
TRINITY_DN114556_c0_g1_i1	43	48	105	149
TRINITY_DN114581_c0_g1_i1	2	0	0	0
TRINITY_DN11469_c0_g1_i1	130.51	209.72	257.82	291.44
TRINITY_DN114742_c0_g1_i1	0	0	0	1
TRINITY_DN114772_c0_g1_i1	0	0	0	0
TRINITY_DN114831_c0_g1_i1	0	0	1	0
TRINITY_DN11503_c0_g1_i1	2	1	1	1
TRINITY_DN115180_c0_g2_i1	0	0	0	0
TRINITY_DN11524_c0_g2_i1	4069.84	3747.14	3299.83	4504.05
TRINITY_DN115371_c0_g1_i1	0	0	0	0
TRINITY_DN115483_c0_g1_i1	0	0	0	0
TRINITY_DN115605_c0_g1_i1	1	0	0	0
TRINITY_DN115617_c0_g1_i1	0	0	0	0
TRINITY_DN115626_c0_g1_i1	0	1	0	0
TRINITY_DN115667_c0_g2_i1	0	0	0	0
TRINITY_DN115669_c0_g1_i1	0	0	0	0
TRINITY_DN11586_c0_g2_i1	34	4	0	1
TRINITY_DN11589_c0_g2_i1	0	0	1	1
TRINITY_DN115999_c0_g1_i1	0	1	0	0
TRINITY_DN116508_c0_g1_i1	1	0	0	1
TRINITY_DN116570_c0_g1_i1	0	0	0	0
TRINITY_DN116619_c0_g1_i1	0	0	0	1
TRINITY_DN116642_c0_g1_i1	0	1	0	0
TRINITY_DN116653_c0_g1_i1	0	0	0	1
TRINITY_DN116832_c0_g1_i1	0	0	0	0
TRINITY_DN116868_c0_g1_i1	0	0	0	0
TRINITY_DN117145_c0_g1_i1	0	0	0	0
TRINITY_DN117443_c0_g1_i1	0	0	0	0
TRINITY_DN117942_c0_g1_i1	0	0	0	4
TRINITY_DN117962_c0_g1_i1	0	0	0	0
TRINITY_DN11801_c0_g1_i1	5	3	9	3
TRINITY_DN118028_c0_g1_i1	0	0	0	0
TRINITY_DN11822_c0_g1_i1	787	939	527	663
TRINITY_DN118280_c0_g1_i1	0	0	0	0
TRINITY_DN11829_c0_g2_i1	157.87	134.89	115.2	144.21
TRINITY_DN1182_c0_g1_i1	0	0	1	1
TRINITY_DN118555_c0_g1_i1	0	0	0	0
TRINITY_DN118851_c0_g1_i1	0	0	0	0
TRINITY_DN118873_c0_g1_i1	0	0	0	3
TRINITY_DN119196_c0_g1_i1	0	0	0	0
TRINITY_DN119679_c2_g1_i1	160971	114544	168265	206547
TRINITY_DN119680_c0_g1_i1	1564	1595	661	861
TRINITY_DN119685_c0_g1_i1	16084	23314	12098	13802
TRINITY_DN119690_c0_g1_i1	8	6	3	8
TRINITY_DN119694_c0_g1_i1	19581	23326	13681	14910
TRINITY_DN119696_c0_g2_i1	1211.77	1593.53	888.35	900.42
TRINITY_DN119700_c0_g35_i1	0	0	0	0
TRINITY_DN119702_c0_g1_i1	3030	3196	1847	2810
TRINITY_DN119703_c0_g1_i1	1414	1690	1054	751
TRINITY_DN119714_c0_g1_i1	325	363	115	298
TRINITY_DN119721_c0_g1_i1	0	0	0	0
TRINITY_DN119727_c0_g2_i1	498.46	474.32	313.38	390.86
TRINITY_DN119731_c0_g1_i1	519	293	167	353
TRINITY_DN119746_c0_g1_i1	12452	15645	9128	10551
TRINITY_DN119754_c0_g1_i1	1197	1657	1019	1075
TRINITY_DN119762_c1_g1_i1	22988	17514	11637	16193
TRINITY_DN119779_c0_g1_i1	931	993	592	837
TRINITY_DN119781_c0_g1_i1	1331	1505	878	1238
TRINITY_DN119782_c0_g1_i1	11348	11158	8369	11692
TRINITY_DN119789_c0_g2_i1	16	13.82	26	35
TRINITY_DN119802_c0_g6_i1	357.32	0.63	784	938.66
TRINITY_DN119813_c0_g1_i1	1584	1681	1051	1376
TRINITY_DN119838_c0_g1_i1	1724	1690	1119	1479
TRINITY_DN119839_c0_g1_i1	1890	1798	1225	1687
TRINITY_DN119840_c0_g1_i1	124.79	137.38	55.67	96.71
TRINITY_DN119841_c0_g1_i1	5677	6526	4004	4946
TRINITY_DN119845_c0_g1_i1	731	707	511	770
TRINITY_DN119853_c0_g1_i1	663	728	599	707
TRINITY_DN119857_c0_g1_i1	347.54	415.07	214.52	242.05
TRINITY_DN119866_c0_g1_i1	2976	2713	1661	2516
TRINITY_DN119881_c0_g1_i1	4970	5403	2995	4087
TRINITY_DN119886_c0_g1_i1	19123	23184	12930	16056
TRINITY_DN119904_c1_g1_i1	907	1012	617	923
TRINITY_DN119915_c0_g8_i1	1653.49	1115.75	596.87	1450.79
TRINITY_DN119916_c0_g1_i1	2137	2745	1443	2119
TRINITY_DN119924_c0_g1_i1	481	500	339	455
TRINITY_DN119930_c0_g1_i1	709	777	437	756
TRINITY_DN119934_c0_g1_i1	1157	1131	669	938
TRINITY_DN119935_c0_g1_i1	752	806	443	697
TRINITY_DN119986_c0_g1_i1	903	975	709	804
TRINITY_DN120011_c0_g1_i1	676	593	410	637
TRINITY_DN120016_c0_g1_i1	266	259	168	273
TRINITY_DN120018_c0_g1_i1	8004	9134	5142	6266
TRINITY_DN120037_c0_g1_i1	774	725	601	1010
TRINITY_DN120038_c0_g1_i1	3448.32	3851.76	3093.41	3457.42
TRINITY_DN120112_c0_g1_i1	419	339	251	298
TRINITY_DN120148_c0_g1_i1	200	176	92	130
TRINITY_DN120154_c0_g2_i1	1906.53	807.33	830.5	798.04
TRINITY_DN120155_c0_g1_i1	714	602	349	536
TRINITY_DN120172_c0_g1_i1	993	1299	632	723
TRINITY_DN120198_c0_g1_i1	0	0	0	0
TRINITY_DN120201_c0_g1_i1	0	0	0	0
TRINITY_DN120206_c0_g1_i1	1831	1833	957	1355
TRINITY_DN120220_c0_g1_i1	1077.98	1007	648	964
TRINITY_DN120221_c0_g1_i1	254	295	163	245
TRINITY_DN120235_c0_g1_i1	254	241	231	290
TRINITY_DN120239_c0_g1_i1	52	78	38	61
TRINITY_DN120258_c0_g1_i1	448	434	330	388
TRINITY_DN120259_c0_g1_i1	3	2	1	0
TRINITY_DN120267_c0_g1_i1	879.87	819.24	641.36	778.89
TRINITY_DN120290_c1_g1_i1	8	5	1	2
TRINITY_DN120295_c0_g1_i1	1191	1086	1101	1220
TRINITY_DN120311_c0_g1_i1	627	517	376	425
TRINITY_DN120346_c0_g1_i1	1773	1881	1321	2040
TRINITY_DN120355_c1_g1_i1	166	199	114	160
TRINITY_DN120387_c0_g1_i1	90	158	75	136
TRINITY_DN120400_c0_g1_i1	1350	1403	1004	1102
TRINITY_DN120424_c0_g1_i2	3940.94	3619	912.83	3706.86
TRINITY_DN120452_c1_g1_i1	179	176	89	171
TRINITY_DN120460_c0_g1_i1	682	646	597	881
TRINITY_DN120472_c0_g1_i1	314.29	373.51	181.38	228.3
TRINITY_DN12047_c0_g2_i1	850.14	863.34	520.84	772.72
TRINITY_DN120530_c0_g1_i1	20	22	10	31
TRINITY_DN120530_c1_g1_i1	3636	4298	2384	2941
TRINITY_DN120572_c0_g1_i1	66	19	17	13
TRINITY_DN120602_c0_g1_i1	212	224	191	185
TRINITY_DN120630_c0_g1_i1	1	0	0	0
TRINITY_DN120663_c0_g1_i1	579	474	276	360
TRINITY_DN120704_c0_g1_i1	1	0	0	0
TRINITY_DN120728_c0_g1_i1	307	385	224	254
TRINITY_DN12075_c0_g1_i1	4174	5075	2986	3639
TRINITY_DN120788_c0_g1_i1	579	483	264	398
TRINITY_DN120856_c0_g1_i1	577	609	399	630
TRINITY_DN120887_c0_g1_i1	1254	1649	891	1088
TRINITY_DN120889_c0_g1_i1	0	0	0	0
TRINITY_DN120966_c0_g1_i1	19	15	7	22
TRINITY_DN121046_c0_g1_i1	0	0	1	1
TRINITY_DN121093_c0_g1_i1	248	236	161	212
TRINITY_DN121146_c0_g1_i1	192	253	129	199
TRINITY_DN12115_c0_g1_i1	1295	1051	1395	2396
TRINITY_DN121171_c0_g1_i1	675	594	482	790
TRINITY_DN121177_c0_g1_i1	1230	1314	831	1219
TRINITY_DN121211_c0_g1_i1	151	212	194	229
TRINITY_DN121230_c1_g1_i1	202	226	153	171
TRINITY_DN121232_c0_g1_i1	16	26	17	14
TRINITY_DN121247_c0_g1_i1	0	0	0	0
TRINITY_DN121251_c0_g1_i1	566.79	477.89	440.71	1053.4
TRINITY_DN121346_c0_g1_i1	0	0	0	0
TRINITY_DN121351_c0_g1_i1	0	0	0	0
TRINITY_DN121367_c0_g1_i1	281	203	240	365
TRINITY_DN121410_c0_g1_i1	0	0	0	0
TRINITY_DN121413_c0_g1_i1	134	188	146	232
TRINITY_DN121431_c0_g1_i1	1	5	3	6
TRINITY_DN121542_c0_g1_i1	2	2	0	0
TRINITY_DN121617_c0_g2_i1	3	3	0	2
TRINITY_DN121646_c0_g1_i1	771	942	519	664
TRINITY_DN121672_c0_g1_i1	0	0	2	0
TRINITY_DN121690_c0_g1_i1	922.83	933.98	640.37	1168.3
TRINITY_DN121694_c0_g1_i1	624	678	539	960
TRINITY_DN121718_c0_g1_i1	39	35	78	115
TRINITY_DN121791_c0_g1_i1	55	50	54	57
TRINITY_DN1217_c0_g1_i1	6	21	47	42
TRINITY_DN121828_c0_g1_i1	368	419	239	345
TRINITY_DN1218_c0_g1_i1	133	190.45	216	198
TRINITY_DN121931_c0_g1_i1	219	275	123	186
TRINITY_DN121976_c0_g1_i1	201	183	149	143
TRINITY_DN122008_c0_g1_i1	109	126	78	106
TRINITY_DN122030_c0_g1_i1	0	0	0	0
TRINITY_DN122199_c0_g2_i1	226.5	209.5	151.5	215.5
TRINITY_DN122217_c0_g1_i1	2953	2728	1733	2640
TRINITY_DN122248_c0_g1_i1	0	0	0	0
TRINITY_DN122265_c0_g2_i1	97	69	106	126.07
TRINITY_DN122281_c0_g1_i1	122	146	83	122
TRINITY_DN122297_c0_g1_i1	253	332	272	383
TRINITY_DN122306_c0_g1_i1	0	1	0	0
TRINITY_DN122317_c0_g1_i1	218	185	152	165
TRINITY_DN122365_c0_g1_i1	0	0	0	0
TRINITY_DN122631_c0_g1_i1	163	141	102	116
TRINITY_DN122696_c0_g1_i1	1	0	0	3
TRINITY_DN122731_c0_g1_i1	0	0	0	0
TRINITY_DN122824_c0_g1_i1	0	0	0	0
TRINITY_DN122851_c0_g1_i1	37	45	38	77
TRINITY_DN122902_c0_g1_i1	2	1	4	2
TRINITY_DN122909_c0_g1_i1	0	0	0	0
TRINITY_DN122942_c0_g1_i1	2	4	3	2
TRINITY_DN122987_c0_g1_i1	174	220	170	198
TRINITY_DN123003_c0_g1_i1	0	0	0	0
TRINITY_DN123010_c1_g1_i1	323	268	217	318
TRINITY_DN123023_c0_g1_i1	0	1	0	0
TRINITY_DN123082_c0_g1_i1	0	0	1	0
TRINITY_DN12312_c0_g5_i1	450.5	481	348	393.09
TRINITY_DN123194_c0_g1_i1	0	0	0	0
TRINITY_DN123247_c0_g1_i1	22	18	12	23
TRINITY_DN12328_c0_g1_i1	740	677	420	536
TRINITY_DN123344_c0_g1_i1	128	102	80	186
TRINITY_DN123474_c0_g1_i1	253	220	157	194
TRINITY_DN123517_c0_g1_i1	0	1	0	0
TRINITY_DN12354_c0_g1_i1	179	98	51	96
TRINITY_DN123600_c0_g1_i1	7	0	2	0
TRINITY_DN123699_c0_g1_i1	0	0	0	0
TRINITY_DN12373_c0_g1_i1	53.01	15.41	24.49	32.5
TRINITY_DN12373_c0_g2_i1	249.99	274.59	418.51	256.5
TRINITY_DN123828_c0_g1_i1	0	0	1	0
TRINITY_DN123887_c0_g1_i1	0	0	0	0
TRINITY_DN124455_c0_g1_i1	0	0	0	0
TRINITY_DN12450_c0_g1_i1	0	2	0	1
TRINITY_DN124648_c0_g1_i1	0	0	0	0
TRINITY_DN124751_c0_g1_i1	0	0	0	0
TRINITY_DN12491_c0_g1_i2	176.85	176.12	166	184.17
TRINITY_DN124930_c0_g1_i1	0	1	1	0
TRINITY_DN125123_c0_g1_i1	0	0	0	0
TRINITY_DN125229_c0_g1_i1	1	0	0	0
TRINITY_DN125269_c0_g1_i1	0	0	0	0
TRINITY_DN125307_c0_g1_i1	37	17	7	11
TRINITY_DN125396_c0_g1_i1	0	0	0	0
TRINITY_DN12571_c0_g2_i1	1030.79	975.01	738.82	1127.49
TRINITY_DN125804_c0_g1_i1	0	2	0	2
TRINITY_DN125864_c0_g1_i1	0	0	0	0
TRINITY_DN125984_c0_g1_i1	11	13	6	5
TRINITY_DN126043_c0_g1_i1	81	85	114	114
TRINITY_DN126130_c0_g1_i1	0	0	0	0
TRINITY_DN126263_c0_g1_i1	0	0	0	0
TRINITY_DN12628_c0_g1_i1	15	8	13	31
TRINITY_DN126483_c0_g2_i1	0	0	0	0
TRINITY_DN126529_c0_g1_i1	0	0	1	3
TRINITY_DN126551_c0_g1_i1	5	1	2	4
TRINITY_DN126747_c0_g1_i1	0	0	0	0
TRINITY_DN126791_c0_g1_i1	3	14	26	5
TRINITY_DN126886_c0_g1_i1	0	0	0	0
TRINITY_DN127206_c0_g1_i1	0	0	0	0
TRINITY_DN12724_c0_g1_i1	0	0	0	0
TRINITY_DN127256_c0_g1_i1	0	4	1	2
TRINITY_DN127445_c0_g1_i1	0	0	0	0
TRINITY_DN127663_c0_g1_i1	0	0	0	0
TRINITY_DN12770_c0_g1_i1	28	17	51	78
TRINITY_DN128014_c0_g1_i1	0	1	0	0
TRINITY_DN128143_c0_g1_i1	13	2	11	11
TRINITY_DN12822_c0_g2_i1	0	0	0	0
TRINITY_DN12825_c0_g1_i1	543.21	535.07	359.99	497.46
TRINITY_DN12829_c0_g1_i1	0	0	0	0
TRINITY_DN128383_c0_g1_i1	0	0	0	0
TRINITY_DN128546_c0_g1_i1	74	81	61	156
TRINITY_DN12864_c0_g2_i1	2	0	7	5.25
TRINITY_DN128650_c0_g1_i1	0	0	0	0
TRINITY_DN128662_c0_g1_i1	0	0	0	0
TRINITY_DN128724_c0_g1_i1	0	0	0	0
TRINITY_DN12878_c0_g2_i1	868.64	741.45	558.13	742.98
TRINITY_DN128800_c0_g1_i1	0	0	0	0
TRINITY_DN128824_c0_g1_i1	0	0	0	0
TRINITY_DN128825_c0_g1_i1	0	0	0	2
TRINITY_DN12895_c0_g2_i1	448.31	411.27	339.03	425.74
TRINITY_DN129317_c0_g1_i1	0	0	0	0
TRINITY_DN12945_c0_g2_i1	356.95	344.76	245.18	241.21
TRINITY_DN12953_c0_g1_i1	858	832	549	709
TRINITY_DN129646_c0_g1_i1	11	6	13	6
TRINITY_DN12966_c0_g1_i1	0	0	0	0
TRINITY_DN130103_c0_g1_i1	2	2	0	0
TRINITY_DN13053_c0_g1_i1	1	0	0	1
TRINITY_DN130726_c0_g1_i1	0	0	0	0
TRINITY_DN13133_c0_g1_i1	384	444	242	300
TRINITY_DN131383_c0_g1_i1	0	0	0	0
TRINITY_DN13164_c0_g1_i1	344	335	212	356
TRINITY_DN13174_c0_g1_i1	3	6	3	0
TRINITY_DN132064_c0_g1_i1	0	0	0	0
TRINITY_DN132170_c0_g1_i1	0	0	0	0
TRINITY_DN132352_c2_g1_i1	15820	15525	9407	14997
TRINITY_DN132357_c0_g1_i1	4968	10134	3446	2240
TRINITY_DN132362_c0_g1_i1	746.95	739.95	461.91	759
TRINITY_DN132365_c0_g4_i1	15115	11409.1	7647.56	11540.2
TRINITY_DN132379_c0_g1_i1	25065	27594	19683	29298
TRINITY_DN132380_c0_g2_i1	53079	50763	44214	43805
TRINITY_DN132381_c0_g1_i1	1527	1201	733	913
TRINITY_DN132383_c0_g1_i1	523	638	335	488
TRINITY_DN132386_c0_g1_i1	2919	3229	1832	2559
TRINITY_DN132404_c0_g1_i1	464	371	513	749
TRINITY_DN132411_c0_g2_i1	1690	2246	1572	2202
TRINITY_DN132431_c0_g1_i1	965	917	618	858
TRINITY_DN132454_c0_g2_i1	9724	11197	6882	8304
TRINITY_DN132455_c0_g1_i1	4055	3571	2566	3691
TRINITY_DN132459_c0_g1_i1	2447	2988	1637	2553
TRINITY_DN132460_c0_g1_i1	373	386	194	293
TRINITY_DN132464_c0_g1_i1	729	760	415	610
TRINITY_DN132467_c0_g1_i1	54128	55603	71461	79981
TRINITY_DN132470_c0_g1_i1	13997	24235.5	12931.8	16652.6
TRINITY_DN132475_c0_g1_i1	2850	2916	2000	2750
TRINITY_DN132489_c0_g1_i1	1033	961	652	840
TRINITY_DN132490_c0_g1_i1	224	189	114	152
TRINITY_DN132501_c0_g1_i1	3589	3738	2336	3275
TRINITY_DN132506_c0_g1_i1	126	111	129	88
TRINITY_DN132509_c1_g6_i1	127.55	126.36	88.22	107.47
TRINITY_DN132513_c0_g1_i1	185	164	122	192
TRINITY_DN132513_c1_g1_i1	14	25	13	47
TRINITY_DN132544_c0_g1_i1	286	270	160	266
TRINITY_DN132545_c0_g1_i1	494	435	325	480
TRINITY_DN132546_c0_g1_i1	711	846	540	732
TRINITY_DN132550_c0_g1_i1	260	247	261	371
TRINITY_DN132552_c0_g1_i1	2723	3367	2198	2983
TRINITY_DN132554_c0_g1_i1	738	853	500	646
TRINITY_DN132559_c0_g1_i1	99	74	86	136
TRINITY_DN132568_c0_g1_i1	604	496	366	570
TRINITY_DN132569_c0_g1_i1	51	56	46	44
TRINITY_DN132577_c0_g1_i1	8569	10785	4380	6356
TRINITY_DN132584_c0_g1_i1	1724	1659	869	1371
TRINITY_DN132595_c0_g1_i1	3483	12	24	1
TRINITY_DN132597_c0_g1_i1	2589	2986	1638	2396
TRINITY_DN132599_c0_g2_i1	2412.1	2949.69	1899.08	1745.78
TRINITY_DN132603_c0_g1_i1	1323	1192	782	902
TRINITY_DN132607_c0_g1_i1	1	0	0	1
TRINITY_DN132622_c0_g1_i1	1907	2084	1202	1672
TRINITY_DN132628_c0_g1_i1	684	859	456	690
TRINITY_DN132630_c0_g1_i1	326	497	176	223
TRINITY_DN132637_c0_g1_i1	364	284	138	373
TRINITY_DN132646_c1_g1_i1	392	359	196	268
TRINITY_DN132654_c0_g1_i1	207	201	148	311
TRINITY_DN132657_c0_g1_i1	3675	3065	1923	3144
TRINITY_DN132659_c0_g1_i1	0	0	0	0
TRINITY_DN132661_c0_g1_i1	1307	1224	683	963
TRINITY_DN13266_c0_g1_i1	75.22	70.28	65.32	84
TRINITY_DN132684_c0_g1_i1	3	6	6	14
TRINITY_DN132741_c0_g1_i1	6929	8241	5824	6752
TRINITY_DN132760_c0_g1_i1	244	201	113	189
TRINITY_DN132777_c0_g1_i1	96	58	28	50
TRINITY_DN132789_c0_g1_i1	211	220	135	199
TRINITY_DN132795_c0_g2_i1	0	0	0	0
TRINITY_DN132815_c0_g1_i1	2311	2166	1474	2070
TRINITY_DN132848_c0_g2_i1	100.88	114	120.36	198
TRINITY_DN132851_c0_g9_i1	0	0	74.98	0
TRINITY_DN13285_c0_g2_i1	524.68	746.87	380.7	521.28
TRINITY_DN132895_c0_g1_i1	181	211	206	220
TRINITY_DN132937_c0_g1_i1	0	0	1	3
TRINITY_DN132966_c0_g1_i1	1035	1329	668	927
TRINITY_DN132967_c0_g1_i1	86	38	79	48
TRINITY_DN132968_c0_g1_i1	6862	7148	4150	5450
TRINITY_DN132975_c0_g1_i1	0	0	0	0
TRINITY_DN132979_c0_g1_i1	1355	1562	916	1037
TRINITY_DN133030_c0_g1_i1	0	0	0	0
TRINITY_DN133077_c0_g1_i1	520	503	390	474
TRINITY_DN133092_c0_g1_i1	68	105	75	110
TRINITY_DN133097_c0_g3_i1	0	0	0	0
TRINITY_DN133108_c0_g2_i1	108.53	221.2	132.91	179.61
TRINITY_DN133114_c0_g1_i1	549	593	417	598
TRINITY_DN133133_c0_g1_i1	473	373	258	322
TRINITY_DN133175_c0_g1_i2	0.02	0.01	0.02	0.02
TRINITY_DN133235_c0_g1_i1	12613.1	16173.2	10486	14325.4
TRINITY_DN133281_c0_g1_i1	0	0	1	0
TRINITY_DN133298_c1_g1_i1	611	781	362	478
TRINITY_DN133311_c0_g1_i1	82	62	42	59
TRINITY_DN133312_c0_g1_i1	1576	1693	1147	1650
TRINITY_DN133324_c0_g1_i1	288	268	185	279
TRINITY_DN13334_c0_g1_i1	0	0	0	0
TRINITY_DN133379_c0_g1_i1	998	983	679	1020
TRINITY_DN133385_c0_g2_i1	0	105.5	73.5	113
TRINITY_DN133391_c0_g1_i1	262	317	205	280
TRINITY_DN133404_c0_g1_i1	387	358	220	283
TRINITY_DN133442_c0_g1_i1	4062.51	4758.99	2728.23	4086.87
TRINITY_DN133494_c0_g1_i1	161	135	127	157
TRINITY_DN133537_c0_g1_i1	413	312	292	419
TRINITY_DN133543_c0_g1_i1	303	281	187	433
TRINITY_DN133555_c0_g1_i1	181	164	94	154
TRINITY_DN133563_c0_g1_i1	390	369	280	381
TRINITY_DN133564_c0_g1_i1	656	481	427	783
TRINITY_DN133595_c0_g1_i1	618	651	422	539
TRINITY_DN133623_c0_g1_i2	14	25	21	25
TRINITY_DN133706_c0_g1_i1	49	51	71	101
TRINITY_DN133720_c0_g1_i1	0	0	0	0
TRINITY_DN133727_c0_g1_i1	145	204	124	152
TRINITY_DN133755_c1_g1_i1	199	211	140	283
TRINITY_DN133767_c0_g1_i1	372.37	437.55	256.86	340.52
TRINITY_DN133787_c0_g1_i1	0	0	0	0
TRINITY_DN133788_c0_g1_i1	0	0	0	0
TRINITY_DN133820_c0_g1_i1	0	1	0	0
TRINITY_DN133883_c0_g1_i1	19	43	30	30
TRINITY_DN133978_c0_g1_i1	2	0	1	55
TRINITY_DN133986_c0_g1_i1	358	351	213	288
TRINITY_DN134076_c0_g1_i1	223	255	243	267
TRINITY_DN134091_c0_g1_i1	0	3	0	0
TRINITY_DN134129_c0_g1_i1	0	0	0	0
TRINITY_DN134144_c0_g1_i1	1474	1806	1253	1412
TRINITY_DN134158_c0_g1_i1	0	0	0	0
TRINITY_DN13415_c0_g1_i1	2	2	2	3
TRINITY_DN134164_c0_g2_i1	23.5	25.5	17.5	32
TRINITY_DN134201_c0_g1_i1	22	21	5	9
TRINITY_DN134285_c0_g1_i1	21	14	13	18
TRINITY_DN134293_c0_g1_i1	103	131	118	164
TRINITY_DN134306_c0_g1_i1	0	0	0	0
TRINITY_DN13441_c0_g1_i1	712.58	900.02	616.65	723.06
TRINITY_DN134437_c0_g1_i1	65	62	61	75.66
TRINITY_DN134481_c0_g1_i1	28	29	17	25
TRINITY_DN134515_c0_g1_i1	258	248	138	211
TRINITY_DN134524_c0_g1_i1	28	46.27	31	51.96
TRINITY_DN134584_c0_g1_i1	211	236	154	209
TRINITY_DN134594_c0_g1_i1	7	10	10	29
TRINITY_DN134610_c0_g1_i1	247	165	97	220
TRINITY_DN134642_c0_g1_i1	241	298	182	206
TRINITY_DN134703_c0_g1_i1	1	1	0	0
TRINITY_DN134737_c0_g9_i1	0	0	0	0
TRINITY_DN135037_c0_g1_i1	67	42	73	99
TRINITY_DN135067_c0_g1_i1	0	4	2	2
TRINITY_DN13509_c0_g1_i1	6	8	5	15
TRINITY_DN135152_c0_g1_i1	0	0	0	0
TRINITY_DN135251_c0_g1_i1	55	399	287	684
TRINITY_DN135325_c0_g1_i1	0	0	0	0
TRINITY_DN135432_c0_g1_i1	0	0	0	0
TRINITY_DN135509_c0_g1_i1	1	0	0	0
TRINITY_DN135560_c0_g1_i1	0	1	0	3
TRINITY_DN135564_c0_g2_i1	477.2	478.01	397.67	597.6
TRINITY_DN135585_c0_g1_i1	109	97	83	104
TRINITY_DN135634_c0_g1_i1	0	0	0	1
TRINITY_DN135681_c0_g1_i1	1	0	3	0
TRINITY_DN135761_c0_g1_i1	65	63	76	89
TRINITY_DN135801_c0_g1_i1	0	0	0	0
TRINITY_DN135832_c0_g1_i1	17	3	1	0
TRINITY_DN135839_c0_g1_i1	232	213	118	173
TRINITY_DN13584_c0_g1_i1	85.76	83.88	65	94.06
TRINITY_DN135850_c0_g1_i1	126	112	96	159
TRINITY_DN135877_c1_g1_i1	417	416	260	382
TRINITY_DN135898_c0_g1_i1	178.85	145.99	102	136
TRINITY_DN135913_c0_g1_i1	165	159	112	130
TRINITY_DN135916_c0_g1_i1	60	70	48	60
TRINITY_DN135952_c0_g1_i1	0	1	2	0
TRINITY_DN135958_c0_g1_i1	0	0	0	0
TRINITY_DN135976_c0_g1_i1	159	98	156	238
TRINITY_DN136063_c0_g1_i1	176	141	130	157
TRINITY_DN136167_c2_g1_i1	201	197	218	309
TRINITY_DN136189_c0_g1_i1	30	53	39	54
TRINITY_DN136401_c0_g1_i1	0	0	0	0
TRINITY_DN136501_c0_g1_i1	121	134	110	131
TRINITY_DN136719_c0_g1_i1	0	0	0	0
TRINITY_DN136782_c0_g1_i1	0	0	0	0
TRINITY_DN137034_c0_g1_i1	0	0	0	0
TRINITY_DN137111_c0_g1_i1	0	0	0	0
TRINITY_DN137114_c0_g1_i1	0	0	0	0
TRINITY_DN137133_c0_g1_i1	38	47	37	56
TRINITY_DN137214_c0_g1_i1	0	0	0	0
TRINITY_DN137380_c0_g1_i1	0	0	0	0
TRINITY_DN137440_c0_g1_i1	0	1	0	0
TRINITY_DN13764_c0_g3_i1	0	2.31	4	3
TRINITY_DN137777_c0_g1_i1	0.03	0	0.01	0
TRINITY_DN13779_c0_g1_i1	4	3	2	0
TRINITY_DN137840_c0_g1_i1	0	0	0	0
TRINITY_DN137865_c0_g1_i1	0	0	0	0
TRINITY_DN137959_c0_g1_i1	0	0	0	0
TRINITY_DN137964_c0_g1_i1	0	0	0	0
TRINITY_DN138050_c0_g1_i1	0	0	0	0
TRINITY_DN138097_c0_g1_i1	0	0	1	0
TRINITY_DN13811_c0_g2_i1	53.48	28.82	24.86	0
TRINITY_DN138409_c0_g1_i1	0	0	0	0
TRINITY_DN13852_c0_g1_i1	699.58	694.81	430.57	701.68
TRINITY_DN138589_c0_g1_i1	0	0	0	0
TRINITY_DN138680_c0_g1_i1	0	1	1	0
TRINITY_DN138698_c0_g1_i1	0	0	0	0
TRINITY_DN13888_c0_g2_i1	309.55	231.66	170.82	164.28
TRINITY_DN139089_c0_g1_i1	0	0	0	0
TRINITY_DN139133_c0_g1_i1	0	0	0	0
TRINITY_DN139270_c0_g1_i1	0	0	0	0
TRINITY_DN139283_c0_g1_i1	99	147	105	172
TRINITY_DN13934_c0_g1_i1	7	4	1	2
TRINITY_DN139381_c0_g1_i1	8	4	6	4
TRINITY_DN139416_c0_g1_i1	0	0	0	0
TRINITY_DN139553_c0_g1_i1	0	0	0	0
TRINITY_DN139680_c0_g1_i1	0	0	0	0
TRINITY_DN14010_c0_g1_i1	738	760.96	466.6	536.09
TRINITY_DN140130_c0_g1_i1	0	0	0	0
TRINITY_DN14017_c0_g1_i1	942	1220	638	738
TRINITY_DN140183_c0_g1_i1	0	0	0	0
TRINITY_DN140550_c0_g1_i1	0	0	0	0
TRINITY_DN140654_c0_g1_i1	0	0	0	0
TRINITY_DN14071_c0_g1_i1	89.68	144.23	71.05	84.57
TRINITY_DN140905_c0_g1_i1	1	0	0	0
TRINITY_DN140964_c0_g1_i1	0	0	0	0
TRINITY_DN14099_c0_g2_i1	0	0	0	0
TRINITY_DN141010_c0_g1_i1	0	0	0	0
TRINITY_DN141096_c0_g1_i1	0	0	0	0
TRINITY_DN141206_c0_g1_i1	0	3	0	0
TRINITY_DN141230_c0_g1_i1	0	0	1	0
TRINITY_DN141374_c0_g1_i1	0	0	1	0
TRINITY_DN14145_c0_g1_i1	0	0	0	0
TRINITY_DN141526_c0_g1_i1	0	0	0	0
TRINITY_DN14183_c0_g6_i1	1.5	1.2	0.5	0.67
TRINITY_DN141875_c0_g1_i1	0	1	0	1
TRINITY_DN141931_c0_g1_i1	0	0	0	2
TRINITY_DN141937_c0_g1_i1	0	0	0	0
TRINITY_DN142095_c0_g1_i1	0	0	0	0
TRINITY_DN14223_c0_g1_i1	0	0	0	0
TRINITY_DN142255_c0_g1_i1	0	0	0	0
TRINITY_DN142408_c0_g1_i1	0	0	0	0
TRINITY_DN142450_c0_g1_i1	0	1	0	0
TRINITY_DN142632_c0_g1_i1	0	0	0	0
TRINITY_DN142817_c0_g1_i1	0	0	0	0
TRINITY_DN142994_c0_g2_i1	1	2	0	1
TRINITY_DN143206_c0_g1_i1	0	2	0	0
TRINITY_DN14356_c0_g1_i1	0	0	0	0
TRINITY_DN14362_c0_g1_i1	0	2	1	4
TRINITY_DN14387_c0_g1_i1	592.15	606.7	334.78	489.75
TRINITY_DN143968_c0_g1_i1	0	0	0	0
TRINITY_DN144142_c0_g1_i1	0	0	0	0
TRINITY_DN14421_c0_g2_i1	290.99	247.93	207.03	236.21
TRINITY_DN144370_c0_g1_i1	1	0	1	2
TRINITY_DN14457_c0_g1_i1	7	8	3	9
TRINITY_DN1450_c0_g2_i1	786.78	755.71	436.14	575.94
TRINITY_DN14523_c0_g1_i1	0	2	0	0
TRINITY_DN14696_c0_g1_i1	1017	525	377	869
TRINITY_DN1471_c0_g1_i1	67	87	43	50
TRINITY_DN14723_c0_g2_i1	9815.93	11262.7	6816.96	8968.82
TRINITY_DN14735_c0_g1_i1	624.23	773.04	221.08	440.64
TRINITY_DN1474_c1_g1_i1	24	72	53	52
TRINITY_DN14753_c0_g1_i1	2	1	1	1
TRINITY_DN14768_c0_g2_i1	0	44.41	39.24	3.84
TRINITY_DN14778_c0_g1_i1	0	0	0	0
TRINITY_DN14788_c0_g1_i1	817	910	637	767
TRINITY_DN14794_c0_g1_i1	330	311	255	367
TRINITY_DN14855_c0_g1_i1	70.3	110	46	37.62
TRINITY_DN14957_c0_g1_i1	1	0	4	3
TRINITY_DN14983_c0_g1_i1	0	0	0	0
TRINITY_DN1502_c0_g1_i1	52.03	67.13	52.5	78.1
TRINITY_DN15076_c0_g1_i1	1635	1498	1249	1720
TRINITY_DN15106_c0_g1_i1	1738	948	820	1389
TRINITY_DN1512_c0_g2_i1	135	130	98	122
TRINITY_DN15173_c0_g2_i1	785.84	902.85	330.03	605.93
TRINITY_DN15174_c0_g1_i1	884	782	544	723
TRINITY_DN15342_c0_g1_i1	21791	27368	13411	16750
TRINITY_DN1535_c0_g1_i1	3	3	1	3
TRINITY_DN15369_c0_g1_i1	0	0	0	0
TRINITY_DN15371_c0_g1_i1	0	0	0	1
TRINITY_DN1541_c0_g1_i1	1192	960	688	905
TRINITY_DN15450_c1_g1_i1	9	7	13	17
TRINITY_DN15523_c0_g2_i1	763.28	938.4	282.44	437.09
TRINITY_DN15527_c0_g1_i1	3	6	0	3
TRINITY_DN15533_c0_g2_i1	3	0	0	1
TRINITY_DN15572_c0_g2_i1	863	696.5	540.5	900.5
TRINITY_DN15573_c0_g1_i1	574	534	404	413
TRINITY_DN15574_c0_g2_i1	99	122	84.01	77
TRINITY_DN15589_c0_g2_i1	2	0	1	4.21
TRINITY_DN15592_c0_g2_i1	116.88	224.64	55.53	188.23
TRINITY_DN15602_c0_g2_i1	130.92	188	125	140.61
TRINITY_DN15621_c0_g1_i1	4	3	2	2
TRINITY_DN15644_c0_g1_i1	0	1	2	0
TRINITY_DN15683_c0_g2_i1	1052.63	995.11	684.95	1228.99
TRINITY_DN15716_c0_g2_i1	279.37	328.1	230.06	254.26
TRINITY_DN1582_c0_g1_i1	0	0	0	0
TRINITY_DN15848_c0_g1_i1	0	0	0	0
TRINITY_DN15909_c0_g1_i1	0	0	0	3
TRINITY_DN15954_c0_g2_i1	371	459	200	314
TRINITY_DN15970_c0_g2_i1	15.81	15.7	12	15
TRINITY_DN1600_c0_g1_i1	0	0	0	0
TRINITY_DN16018_c0_g1_i1	1631	1812	1251	1216
TRINITY_DN16287_c0_g1_i1	686	731	416	555
TRINITY_DN1628_c0_g1_i1	287	341	242	314
TRINITY_DN16337_c0_g2_i1	244.67	220.99	181.22	224.88
TRINITY_DN16348_c0_g1_i1	136	199	97	134
TRINITY_DN16363_c0_g2_i1	388.36	964	222.42	228.15
TRINITY_DN16394_c0_g1_i1	1796	1578	573	330
TRINITY_DN1640_c0_g1_i1	14	30	22	30
TRINITY_DN16468_c0_g1_i1	245	258	171	188
TRINITY_DN16493_c0_g1_i1	0	0	1	0
TRINITY_DN16495_c0_g1_i1	3	1	0	1
TRINITY_DN16702_c0_g1_i1	321.99	274.99	251.37	425.1
TRINITY_DN16767_c0_g1_i1	0	0	2	4
TRINITY_DN16811_c0_g1_i1	1262.73	1324.31	811.08	1408.12
TRINITY_DN1681_c0_g1_i1	540.83	394.3	386.28	441.19
TRINITY_DN1681_c0_g2_i1	855.17	1066.7	449.72	657.81
TRINITY_DN16850_c0_g2_i1	0	0	0	0
TRINITY_DN16893_c0_g1_i2	243	258.79	158.82	250.93
TRINITY_DN16945_c0_g1_i1	5	2	0	0
TRINITY_DN16954_c0_g2_i1	184	236	171.65	188.53
TRINITY_DN17018_c0_g1_i1	0	0	0	2
TRINITY_DN17024_c0_g1_i1	304	169.25	122.8	181.87
TRINITY_DN17061_c0_g1_i1	0	0	0	0
TRINITY_DN17085_c0_g1_i1	0	0	0	0
TRINITY_DN17094_c0_g2_i1	59.53	71	33	83.56
TRINITY_DN1709_c0_g2_i1	0	0	0	0
TRINITY_DN17103_c0_g1_i1	1	0	0	0
TRINITY_DN17151_c0_g1_i1	38	48	17	36
TRINITY_DN17170_c0_g1_i1	144	40	140	54
TRINITY_DN17174_c0_g2_i1	493.38	514.51	131.1	312.76
TRINITY_DN17188_c0_g1_i1	2521	2737	1847	2564
TRINITY_DN17195_c0_g1_i1	0	0	0	0
TRINITY_DN17202_c0_g1_i1	4	13	2	7
TRINITY_DN17210_c0_g1_i1	865	1029	677	956
TRINITY_DN17222_c0_g1_i1	345	363	241	320
TRINITY_DN17234_c0_g1_i1	342	425	237.47	243.74
TRINITY_DN17242_c0_g1_i1	0	0	0	0
TRINITY_DN17284_c0_g2_i1	3009.51	2628.24	1929.91	2491.09
TRINITY_DN17293_c0_g1_i1	706	675	539	730
TRINITY_DN17302_c0_g1_i1	57	70	53	75
TRINITY_DN17307_c0_g1_i1	408	372	216	297
TRINITY_DN17314_c0_g2_i1	83.51	159.54	150.04	213.55
TRINITY_DN17356_c0_g1_i1	100	74	127	155
TRINITY_DN17386_c0_g2_i1	220.35	207.13	235.53	262.4
TRINITY_DN17399_c0_g1_i1	580	575	414	546
TRINITY_DN17412_c0_g1_i1	116.59	162.88	130.64	219.89
TRINITY_DN17413_c0_g1_i1	5902	3601	2721	4666
TRINITY_DN17460_c0_g1_i1	1	0	1	0
TRINITY_DN17465_c0_g1_i1	163	168	101	151
TRINITY_DN17485_c0_g1_i1	0	0	0	0
TRINITY_DN17487_c0_g1_i1	0	0	0	0
TRINITY_DN17523_c0_g1_i1	109	79.79	122	177.37
TRINITY_DN17583_c0_g1_i1	25132	23261	16600	17773
TRINITY_DN17618_c0_g1_i1	1176	1290	946	1234
TRINITY_DN17648_c0_g1_i1	680.82	415.46	231.58	431.33
TRINITY_DN17677_c0_g1_i1	0	0	1	4
TRINITY_DN17719_c0_g1_i1	441	568	292	544
TRINITY_DN17727_c0_g1_i1	265.09	209.19	156.44	267.5
TRINITY_DN17746_c0_g1_i1	447	423	238	372
TRINITY_DN17756_c0_g1_i1	387	419	301	345
TRINITY_DN17762_c0_g1_i1	0	0	0	2
TRINITY_DN17781_c0_g2_i1	557.54	284.51	235.29	400.35
TRINITY_DN17782_c0_g1_i1	166.79	159.67	87	70.21
TRINITY_DN17793_c0_g1_i1	1044.99	1200.35	748.84	942.78
TRINITY_DN17822_c0_g1_i1	21646	13948	9146	14255
TRINITY_DN17841_c0_g1_i1	5276	5903	3959	4722
TRINITY_DN17848_c0_g1_i1	8	0	0	20
TRINITY_DN17849_c0_g1_i1	267.22	253.25	164.15	228.67
TRINITY_DN17850_c0_g2_i1	2829.88	3253.34	1752.87	2548.2
TRINITY_DN17861_c0_g1_i1	597	588	345	364
TRINITY_DN17862_c0_g1_i1	630	661	401	580
TRINITY_DN17864_c0_g1_i1	734	820	469	487
TRINITY_DN17868_c0_g2_i1	40	55	59	104
TRINITY_DN17869_c0_g2_i1	20.83	63.36	64.68	86.25
TRINITY_DN17870_c0_g2_i1	75266	38446	13707	43762
TRINITY_DN17873_c0_g1_i1	0	0	0	1
TRINITY_DN17900_c0_g2_i1	134.34	155.74	31.67	103.8
TRINITY_DN17903_c0_g1_i1	1078.72	937.01	544.38	839.93
TRINITY_DN17910_c0_g1_i1	169.44	199.51	119.81	200.36
TRINITY_DN17915_c0_g1_i1	370	180.99	161	115.89
TRINITY_DN17917_c0_g2_i1	1238.52	1346.25	911.3	1521.08
TRINITY_DN17935_c0_g1_i1	886	849	484	516
TRINITY_DN17951_c0_g1_i4	141.46	122.68	69.1	66.68
TRINITY_DN17957_c0_g1_i1	2247.11	2287.03	1527.52	2358.65
TRINITY_DN17991_c0_g1_i1	2469.2	1907.41	1693.3	2035
TRINITY_DN17996_c0_g2_i1	0	0	59.99	0
TRINITY_DN17997_c1_g1_i1	2117	1603	870	921
TRINITY_DN18003_c0_g1_i1	269	397	213	275
TRINITY_DN18011_c0_g1_i1	2522	2301	1464	2049
TRINITY_DN18018_c0_g1_i1	0	0	0	66.02
TRINITY_DN18019_c0_g1_i1	3	24	13	5
TRINITY_DN18020_c0_g1_i1	2204	1911	1417	2181
TRINITY_DN18023_c0_g1_i1	1647.48	1620.43	926.42	1189.63
TRINITY_DN18024_c0_g1_i1	1218.95	1122.7	733.81	1197.53
TRINITY_DN18029_c0_g1_i1	483	611	365	549
TRINITY_DN18033_c0_g1_i1	224	236	148	190
TRINITY_DN18034_c0_g1_i1	140.32	125.22	61.35	109.74
TRINITY_DN18035_c0_g1_i1	212	241	168	200
TRINITY_DN18039_c0_g1_i1	3553.22	3614.27	1598.59	2129.98
TRINITY_DN18049_c0_g2_i1	404.5	329.21	201.98	229.79
TRINITY_DN18054_c0_g11_i1	557.08	221.23	135.95	576.29
TRINITY_DN18055_c0_g1_i1	1186	1261	704	966
TRINITY_DN18064_c0_g2_i1	1761	1400	884	1035
TRINITY_DN18068_c0_g2_i1	418.91	432.28	295.96	397.98
TRINITY_DN18068_c1_g1_i1	4115	7257	4629	6311
TRINITY_DN18071_c0_g2_i1	2220.87	2257.24	1886.16	2731.68
TRINITY_DN18074_c0_g1_i1	1610.44	1801.67	892	1212.19
TRINITY_DN1807_c0_g1_i1	2287.04	2380.16	1370.27	2128.36
TRINITY_DN18080_c0_g1_i1	1041.32	1392.61	777	1041.6
TRINITY_DN18083_c4_g1_i1	160778	168601	220791	309488
TRINITY_DN18094_c0_g1_i1	4070.52	4932.93	2259.99	3114.77
TRINITY_DN18095_c0_g2_i1	13405.4	15859.6	9834.36	10882.6
TRINITY_DN18106_c0_g1_i1	259.67	226.76	247.56	402.16
TRINITY_DN18111_c0_g1_i1	217	222	196	296
TRINITY_DN18120_c2_g1_i1	952	946	608	751
TRINITY_DN18143_c0_g1_i1	560.67	613.34	396.47	582.49
TRINITY_DN18159_c0_g1_i1	877	604	595	723
TRINITY_DN18164_c0_g1_i1	454.26	434.73	327.38	497.16
TRINITY_DN18170_c0_g1_i1	699	697.28	433	490
TRINITY_DN18178_c0_g1_i1	615	599	481	826
TRINITY_DN18179_c0_g1_i1	215	267	180	272
TRINITY_DN18193_c0_g2_i1	161.31	192.34	66.69	121.69
TRINITY_DN18197_c0_g1_i1	391	427	206	208
TRINITY_DN18198_c0_g2_i1	3.76	9	0	12
TRINITY_DN18202_c0_g1_i1	1546.16	1183.52	1296.85	2150.54
TRINITY_DN18209_c0_g1_i1	15	23	14	15
TRINITY_DN18210_c0_g1_i1	594	747	377	487
TRINITY_DN18223_c0_g1_i1	2294.02	2533.64	1667.6	2332.76
TRINITY_DN18233_c0_g2_i1	358.67	422.25	283	322
TRINITY_DN18236_c0_g1_i1	196	221	97	178
TRINITY_DN18238_c0_g2_i1	693.36	600.58	383.81	586.68
TRINITY_DN18245_c0_g2_i1	619.3	557.01	347.62	548.24
TRINITY_DN18263_c0_g1_i1	726	742	578	813
TRINITY_DN18264_c0_g1_i1	139	224	107	102
TRINITY_DN18265_c0_g1_i1	1416	1371	793	1192
TRINITY_DN18267_c0_g1_i1	744	736	563	773
TRINITY_DN18283_c0_g1_i4	159.48	155.92	145.02	200.25
TRINITY_DN18323_c0_g1_i1	368.22	658.42	355.58	985
TRINITY_DN18327_c0_g1_i1	70.58	105	71.12	132.44
TRINITY_DN18341_c0_g1_i1	245	349	170	266
TRINITY_DN1834_c0_g1_i1	211.01	264.65	190.28	271.02
TRINITY_DN18357_c0_g2_i1	52	20	63	70
TRINITY_DN18389_c0_g1_i1	40	41	22	27
TRINITY_DN18413_c0_g1_i1	19	14	10	17
TRINITY_DN18424_c0_g2_i1	229.64	254.59	189.15	335.99
TRINITY_DN18446_c0_g2_i1	2713.74	2931.86	1791.94	2154.56
TRINITY_DN18458_c0_g1_i1	465	412	451	588
TRINITY_DN18474_c0_g1_i1	245	277	165	211
TRINITY_DN18478_c0_g1_i1	0	0	3	2
TRINITY_DN18483_c0_g1_i1	2	1	0	0
TRINITY_DN18490_c0_g1_i1	87.01	86.91	74.16	69.47
TRINITY_DN18506_c0_g1_i1	2687	3450	1637	2110
TRINITY_DN18512_c0_g1_i1	350.99	247.36	266	167.39
TRINITY_DN18514_c0_g1_i1	362	351	240	327
TRINITY_DN18524_c1_g1_i1	173	156	158	266
TRINITY_DN18527_c0_g1_i1	181.89	176.27	155.91	153.99
TRINITY_DN18540_c0_g2_i1	381.54	473.82	317	431
TRINITY_DN18548_c0_g1_i1	1881	1923	1226	1696
TRINITY_DN18561_c0_g1_i1	0	1	0	0
TRINITY_DN18572_c0_g1_i1	242	216	152	222
TRINITY_DN1858_c0_g1_i1	2095	3342	1876	1885
TRINITY_DN18608_c0_g1_i1	322.37	334.01	233.6	306.13
TRINITY_DN18609_c0_g1_i1	835	923.98	574	823
TRINITY_DN18650_c0_g1_i1	819	946	435	572
TRINITY_DN18927_c0_g1_i1	0	0	0	0
TRINITY_DN18978_c0_g1_i2	661.19	928.22	210.09	150.79
TRINITY_DN19002_c0_g2_i1	7564.46	8047.78	4522.5	5970.08
TRINITY_DN19053_c0_g27_i1	960	808	508	883
TRINITY_DN1905_c0_g1_i1	1602	1302	965	1904
TRINITY_DN19116_c0_g1_i1	1307.69	1318.81	1004.15	1231.03
TRINITY_DN19154_c0_g1_i1	215	146	132.26	121
TRINITY_DN19218_c1_g1_i1	0	0	0	0
TRINITY_DN19337_c0_g1_i1	528	519	561	812
TRINITY_DN19499_c0_g1_i1	16	3	7	3
TRINITY_DN19535_c0_g1_i1	0	1	1	0
TRINITY_DN19561_c0_g1_i1	0	0	0	0
TRINITY_DN19593_c0_g1_i1	0	0	0	0
TRINITY_DN19630_c0_g1_i1	2025	2142	1402	2159
TRINITY_DN19764_c0_g1_i1	0	0	0	0
TRINITY_DN19786_c0_g1_i1	284	310	184	259
TRINITY_DN19842_c0_g2_i1	10	223.29	1673.26	998.12
TRINITY_DN19912_c0_g1_i1	8	16	13	5
TRINITY_DN1991_c0_g1_i1	0	0	0	1
TRINITY_DN19946_c1_g1_i1	549	696	331	515
TRINITY_DN19970_c0_g2_i1	4	4.67	10	4
TRINITY_DN19975_c0_g1_i1	1	2	1	1
TRINITY_DN19993_c0_g1_i1	66	82	69	67
TRINITY_DN20026_c0_g1_i1	703	783	424	598
TRINITY_DN20030_c0_g2_i1	0	0	0	0
TRINITY_DN20056_c1_g1_i1	405	351	357	471
TRINITY_DN20067_c0_g1_i1	1834	1907	1233	1520
TRINITY_DN20141_c0_g2_i1	829	706.75	499.88	750.2
TRINITY_DN20148_c0_g1_i1	0	0	0	0
TRINITY_DN2014_c0_g1_i1	3188	3536	2971	3478.11
TRINITY_DN20166_c0_g1_i1	244	341	154	258
TRINITY_DN20173_c0_g2_i1	56.03	45.91	41.03	0
TRINITY_DN20187_c0_g1_i1	666	639	473	748
TRINITY_DN20305_c0_g2_i1	51.72	64	39	38
TRINITY_DN20318_c0_g1_i1	824	675	306	504
TRINITY_DN20329_c0_g1_i1	694	629	494	671
TRINITY_DN2035_c0_g1_i1	2215.85	4248.4	1081.02	1368.74
TRINITY_DN20419_c0_g1_i1	1357	1213	876	1090
TRINITY_DN2042_c0_g1_i1	0	0	0	1
TRINITY_DN20433_c2_g1_i1	156	144	155	193
TRINITY_DN20486_c0_g3_i1	75.07	95	84.13	133
TRINITY_DN2056_c0_g4_i1	486	614.42	247.43	417.97
TRINITY_DN20581_c0_g1_i1	0	0	0	0
TRINITY_DN20589_c0_g2_i1	0	1	1	0
TRINITY_DN20648_c0_g1_i1	0	0	0	0
TRINITY_DN20660_c0_g1_i1	243	217	137	202
TRINITY_DN20710_c0_g1_i1	0	0	0	0
TRINITY_DN20787_c0_g2_i1	249.06	216.8	97.6	111.79
TRINITY_DN20799_c0_g1_i1	363	461	309	386
TRINITY_DN20940_c0_g1_i1	298.95	244	158.04	214
TRINITY_DN21011_c0_g1_i1	0	0	0	0
TRINITY_DN21054_c0_g1_i1	52.32	64	47.32	92.48
TRINITY_DN21072_c0_g1_i1	9	16	12	17
TRINITY_DN21094_c0_g2_i1	0	2	1	0
TRINITY_DN21138_c0_g1_i1	77	99	58	113
TRINITY_DN21181_c0_g1_i1	12	10	28	38
TRINITY_DN21241_c0_g1_i1	0	0	4	2
TRINITY_DN21249_c0_g1_i1	17	23	13	19
TRINITY_DN21271_c0_g19_i1	359.61	370.69	0.01	522.3
TRINITY_DN21315_c0_g1_i2	2	1	0	0
TRINITY_DN21346_c0_g2_i1	0	0	0	1
TRINITY_DN21355_c0_g2_i1	195.78	207.79	122.5	153.8
TRINITY_DN2137_c0_g1_i1	155.52	160.2	96.52	121.17
TRINITY_DN2157_c0_g2_i1	0	0	0	0
TRINITY_DN21589_c0_g2_i1	217.72	238.87	183.91	203.09
TRINITY_DN21634_c0_g1_i2	18.5	20	32	44.5
TRINITY_DN21659_c0_g1_i1	593.11	527.36	309.64	585.33
TRINITY_DN21664_c0_g1_i1	391	372	225	333
TRINITY_DN21703_c0_g1_i1	7871	8865	5626	7587
TRINITY_DN21733_c0_g1_i1	56.6	160.65	1100.78	626.83
TRINITY_DN2192_c0_g1_i1	0	0	0	0
TRINITY_DN21931_c0_g1_i1	48	74	84	101
TRINITY_DN21951_c0_g2_i1	174.04	178.98	157.36	274.63
TRINITY_DN22128_c0_g1_i1	54	55	37	50
TRINITY_DN22206_c0_g1_i1	0	0	0	0
TRINITY_DN22222_c0_g2_i1	207.92	249.66	217.11	267.22
TRINITY_DN22228_c0_g2_i1	0	0	0	0
TRINITY_DN22230_c0_g1_i1	501	493	328	373
TRINITY_DN22230_c1_g1_i1	43	82	30	46
TRINITY_DN22272_c0_g2_i1	113.76	116.57	25.48	21.18
TRINITY_DN22313_c0_g2_i1	0	4	0	0
TRINITY_DN22325_c0_g1_i1	0	6	2	3
TRINITY_DN22348_c0_g1_i1	163.59	0.06	0.39	0.12
TRINITY_DN2235_c0_g1_i1	6481	8080	3799	3943
TRINITY_DN22392_c0_g1_i1	229.17	177.56	112.6	242.4
TRINITY_DN22392_c1_g1_i1	103	127	95	144
TRINITY_DN22444_c0_g1_i1	0	3	0	1
TRINITY_DN22487_c0_g1_i1	210.22	215.09	120.77	196.63
TRINITY_DN22562_c0_g1_i1	1	1	0	0
TRINITY_DN2258_c0_g1_i1	306	264	190	286
TRINITY_DN22750_c0_g1_i1	732.17	752.33	503.82	618.72
TRINITY_DN22777_c0_g2_i1	1042.28	1165.22	568.95	955.42
TRINITY_DN22777_c0_g3_i1	1554	1638	1064	1602
TRINITY_DN22849_c0_g1_i1	202	140	79	103
TRINITY_DN22913_c0_g2_i1	3	0	2	0
TRINITY_DN22966_c0_g2_i1	0	0	0	0
TRINITY_DN2297_c0_g1_i1	657	810	522	633
TRINITY_DN22985_c0_g1_i1	303	240	286	327
TRINITY_DN22996_c0_g1_i1	346	366	205	248
TRINITY_DN23016_c0_g1_i1	61.49	62	105.46	111.92
TRINITY_DN23020_c0_g2_i1	237.33	243.49	148.39	235.13
TRINITY_DN23041_c0_g1_i1	0	0	0	0
TRINITY_DN23094_c0_g2_i1	97	254	136.45	129
TRINITY_DN23122_c0_g1_i1	982.38	977.06	572.64	863.7
TRINITY_DN23122_c1_g1_i1	451	416	431	631
TRINITY_DN23125_c0_g2_i1	338.86	198.57	169.45	217.83
TRINITY_DN23128_c0_g1_i1	2524	2837	1549	2044
TRINITY_DN23151_c0_g1_i1	692	679	380	446
TRINITY_DN23160_c0_g1_i1	0	0	0	0
TRINITY_DN23170_c1_g1_i1	1209	1174	802	1133
TRINITY_DN23193_c0_g1_i1	1229.41	1917.73	959.68	1341.54
TRINITY_DN23203_c0_g2_i1	710.49	812.83	424.79	545.68
TRINITY_DN23214_c0_g1_i1	741	867.65	625.75	836
TRINITY_DN23219_c0_g1_i1	2182.12	2534.65	1627.81	2162.83
TRINITY_DN23235_c0_g2_i1	551.75	554.45	297.53	500.14
TRINITY_DN23272_c0_g1_i1	10	0	0	0
TRINITY_DN23285_c0_g2_i1	1072.95	988.36	948.78	1592.44
TRINITY_DN23298_c0_g1_i1	0	0	0	0
TRINITY_DN23299_c0_g1_i1	342.14	357.21	182.69	222.03
TRINITY_DN23310_c0_g1_i1	0	0	0	0
TRINITY_DN23353_c0_g2_i1	137.6	131.61	119.78	149.54
TRINITY_DN23440_c0_g1_i1	322	270	177	218
TRINITY_DN23464_c0_g2_i1	31.34	19.82	21.85	28.56
TRINITY_DN23465_c0_g1_i1	74	72	64	68
TRINITY_DN23477_c0_g1_i1	55	137	64	99
TRINITY_DN23501_c0_g2_i1	128.81	128.22	39.61	41.46
TRINITY_DN23507_c0_g1_i1	1	8	2	8
TRINITY_DN23523_c0_g1_i1	15.55	53.89	13.04	21.55
TRINITY_DN23537_c0_g2_i1	0	0	5	0
TRINITY_DN23548_c0_g2_i1	219.03	266.25	185	229
TRINITY_DN23558_c0_g1_i2	148.41	241.87	173.88	193.76
TRINITY_DN23568_c0_g1_i1	89	48.65	91.42	153.76
TRINITY_DN2360_c0_g1_i1	363	443	243	273
TRINITY_DN23617_c0_g1_i1	203.06	276.89	205.7	244.46
TRINITY_DN2362_c0_g2_i1	76.81	0	5.7	0
TRINITY_DN23645_c0_g1_i1	915.76	1036.89	669.63	885.75
TRINITY_DN2366_c0_g3_i1	0	0	0	0
TRINITY_DN23703_c1_g1_i1	1671	1609	1015	1649
TRINITY_DN23709_c0_g1_i1	714	865	567	825
TRINITY_DN23724_c0_g1_i1	495.79	493.78	302.32	410.56
TRINITY_DN23747_c0_g1_i1	265	242	181	302
TRINITY_DN23751_c0_g2_i1	1076.53	1390.94	727.6	965.42
TRINITY_DN23757_c0_g1_i2	445.07	356.22	217.69	359.74
TRINITY_DN23773_c0_g1_i1	441	485	261	338
TRINITY_DN23790_c0_g1_i1	434.45	372.98	270.33	315.68
TRINITY_DN23807_c0_g1_i1	0	0	0	0
TRINITY_DN23810_c0_g1_i1	1508	1477	1315	2183
TRINITY_DN23820_c0_g1_i1	3026	3131	2302	3573
TRINITY_DN23826_c0_g2_i1	263	279	0	124.52
TRINITY_DN23829_c0_g1_i1	1787	1856	1088	1463
TRINITY_DN23837_c0_g1_i1	13147.9	15419.3	9463.32	12033.6
TRINITY_DN23844_c0_g1_i1	4903	6182	3679	4592
TRINITY_DN23847_c0_g2_i1	60	49.44	44.46	106.26
TRINITY_DN23866_c0_g2_i1	860.11	1613.72	285.68	736.97
TRINITY_DN23875_c0_g1_i1	2589	3201	1887	2632
TRINITY_DN23885_c0_g2_i1	358.54	489	309.72	331.55
TRINITY_DN23893_c0_g1_i1	0	0	0	0
TRINITY_DN23898_c0_g1_i1	261.83	195.71	248.05	387.18
TRINITY_DN23910_c0_g1_i1	0	0	1	0
TRINITY_DN23923_c0_g1_i1	0	0	0	0
TRINITY_DN23929_c0_g1_i1	826	887	956	1176
TRINITY_DN23936_c0_g1_i1	633	800	605	748
TRINITY_DN23950_c0_g2_i1	2987.54	2169.13	1525	2595.37
TRINITY_DN23960_c0_g1_i1	417.9	478.08	346.12	293.96
TRINITY_DN23973_c0_g1_i1	129.33	4.8	40.56	46.37
TRINITY_DN23974_c0_g1_i1	0	9.19	0	0
TRINITY_DN23984_c0_g1_i1	0	0	0	0
TRINITY_DN2398_c0_g1_i1	871.75	952.26	654	538.86
TRINITY_DN23992_c0_g1_i1	90.77	134.98	49.82	75.61
TRINITY_DN23993_c0_g1_i1	4565	4668	2734	3350
TRINITY_DN24029_c0_g2_i1	49.78	96.18	41.81	51.48
TRINITY_DN24030_c0_g2_i1	242.42	294.44	52.26	163.8
TRINITY_DN24047_c0_g1_i1	122.52	130.09	114	142
TRINITY_DN24071_c0_g1_i1	1611	1258	665	989
TRINITY_DN24074_c0_g1_i1	1148	1322	872	1184
TRINITY_DN24083_c0_g1_i2	1041.57	437.31	258.54	505.85
TRINITY_DN24097_c0_g1_i1	192	253.56	151.31	226.46
TRINITY_DN24181_c0_g1_i1	264.14	181.29	218.24	283.49
TRINITY_DN24217_c0_g1_i1	5	4	5	1
TRINITY_DN24254_c0_g1_i1	1404.34	1407.26	630.87	976.48
TRINITY_DN24267_c0_g1_i1	0	0	0	0
TRINITY_DN24269_c0_g1_i1	41	35	48	88
TRINITY_DN24289_c0_g1_i1	4984	5415	4029	4908
TRINITY_DN24326_c0_g1_i1	638	767	418	619
TRINITY_DN24358_c0_g2_i1	1174	1416	847	1103
TRINITY_DN24358_c0_g3_i1	6996.43	8393.23	5530.85	6814.14
TRINITY_DN24371_c0_g2_i1	359.27	233.29	377.18	510.38
TRINITY_DN24376_c0_g1_i1	118.55	194	123	141.02
TRINITY_DN24377_c0_g1_i1	199	183	106	136
TRINITY_DN24383_c0_g1_i1	0	1	2	1
TRINITY_DN24477_c0_g1_i1	2	0	0	0
TRINITY_DN24490_c0_g1_i1	0	0	0	0
TRINITY_DN24512_c0_g2_i1	0	0	0	0
TRINITY_DN24545_c0_g1_i1	0	0	0	0
TRINITY_DN24592_c0_g1_i1	53	72.91	56.89	66.93
TRINITY_DN24632_c0_g1_i1	29.94	20.35	7.64	24.36
TRINITY_DN24634_c0_g1_i1	184	229	149	244
TRINITY_DN24655_c0_g1_i1	7	3.32	9.85	13
TRINITY_DN24672_c0_g1_i1	1	0	2	2
TRINITY_DN24690_c0_g1_i1	232.15	310.48	163.39	214.87
TRINITY_DN24700_c0_g2_i1	989.74	857.93	569	742
TRINITY_DN24700_c1_g1_i1	688	672	507	638
TRINITY_DN24702_c0_g1_i1	116	237	93	65
TRINITY_DN24704_c0_g1_i1	119	95	87	111
TRINITY_DN24708_c2_g1_i1	150	178	123	198
TRINITY_DN24724_c0_g1_i1	500.03	466.43	269.89	397.11
TRINITY_DN24741_c0_g1_i1	310.1	295.64	187.84	222.59
TRINITY_DN24758_c1_g1_i1	983	1020	601	654
TRINITY_DN2477_c0_g1_i1	0	0	1	1
TRINITY_DN24827_c1_g1_i1	1248	1365	789	1075
TRINITY_DN24845_c0_g1_i1	808	754	509	730
TRINITY_DN24846_c0_g1_i1	263.4	369	256.93	348.42
TRINITY_DN24854_c0_g1_i1	636.87	537.87	377.3	466.77
TRINITY_DN24867_c0_g2_i1	75.8	75.75	25.34	83.54
TRINITY_DN24872_c0_g1_i1	587	769	421	632
TRINITY_DN24893_c0_g1_i1	1	2	0	4
TRINITY_DN24911_c0_g2_i1	38	67.38	40	58
TRINITY_DN24928_c0_g2_i1	0	21.87	109.24	32.77
TRINITY_DN24946_c0_g1_i1	428	451	275	291
TRINITY_DN24980_c0_g2_i1	0	2	0	0
TRINITY_DN25019_c0_g1_i1	0	0	0	0
TRINITY_DN25029_c0_g1_i1	1522.74	1549.6	983.15	1355.61
TRINITY_DN25038_c0_g2_i1	2	0	0	1
TRINITY_DN25098_c0_g1_i1	104.68	201.7	149	97.36
TRINITY_DN25108_c0_g1_i1	223.56	308	234	308
TRINITY_DN25112_c0_g2_i1	11.34	10.6	1.93	14
TRINITY_DN25113_c0_g1_i1	0	0	0	0
TRINITY_DN25131_c0_g1_i1	477	544	333	533
TRINITY_DN25135_c0_g1_i1	0	0	0	0
TRINITY_DN25155_c0_g2_i1	138.01	150.44	108.82	225.06
TRINITY_DN25188_c0_g1_i1	537	433	356	615
TRINITY_DN25211_c0_g1_i1	0	0	0	0
TRINITY_DN25224_c0_g1_i1	1	0	0	0
TRINITY_DN25234_c0_g1_i1	1	1	0	0
TRINITY_DN25252_c0_g1_i1	0	0	0	2
TRINITY_DN25253_c0_g1_i1	339	308.99	196.19	205.3
TRINITY_DN25268_c0_g1_i1	306.64	313.52	241.28	339.37
TRINITY_DN25268_c1_g1_i1	2941	3826	2047	2158
TRINITY_DN25324_c0_g1_i1	0	1	0	0
TRINITY_DN25382_c0_g1_i2	0	0	0	0
TRINITY_DN25471_c0_g2_i1	0	0	2	0
TRINITY_DN25518_c0_g1_i1	4	0	0	2
TRINITY_DN25524_c0_g1_i1	0	0	2	0
TRINITY_DN25663_c0_g1_i1	1077	661	470	841
TRINITY_DN25670_c0_g1_i1	0	0	0	0
TRINITY_DN25699_c0_g1_i1	23621	29443	19539	16756
TRINITY_DN25705_c0_g1_i1	634	684	471	685
TRINITY_DN25708_c0_g1_i1	157.04	159.82	169.11	272.25
TRINITY_DN25709_c0_g2_i2	0	0	77.18	151.21
TRINITY_DN25719_c0_g1_i1	283	295	159	213
TRINITY_DN25724_c0_g1_i4	297.24	347.12	235.96	269.96
TRINITY_DN25740_c0_g2_i1	1158.08	1343.99	824.96	1008.86
TRINITY_DN25753_c0_g2_i1	121.86	342.47	119.34	189.04
TRINITY_DN25753_c1_g1_i1	349	435	278	348
TRINITY_DN25762_c0_g1_i1	669.94	1853.97	908.7	810.34
TRINITY_DN25765_c0_g1_i1	11705	12784	8218	11004
TRINITY_DN25769_c0_g2_i1	13.52	14.83	42.79	24.82
TRINITY_DN25782_c0_g2_i1	141	191	127	124
TRINITY_DN25792_c0_g1_i1	253	329	190	257
TRINITY_DN25792_c0_g2_i1	1854	2127	1634	2345
TRINITY_DN25807_c0_g1_i1	733	889	578	718
TRINITY_DN25808_c0_g1_i1	2152.64	1957.88	1674.19	2784.39
TRINITY_DN25812_c0_g1_i1	0	0	0	0
TRINITY_DN25843_c0_g2_i1	846	1120	506	631
TRINITY_DN25843_c0_g3_i1	53831.9	57571.5	37052	41804.7
TRINITY_DN25843_c1_g1_i1	265	298	263	236
TRINITY_DN25867_c1_g1_i1	8074	8463	5337	8019
TRINITY_DN25867_c1_g2_i1	76	102	62	89
TRINITY_DN25872_c0_g1_i1	8867.21	8895.6	4975.07	7817.09
TRINITY_DN25888_c0_g1_i1	499	582	347	405
TRINITY_DN25896_c0_g2_i1	314.84	319.87	291.49	388.73
TRINITY_DN25897_c0_g2_i1	870.19	851.25	532.33	781.37
TRINITY_DN25898_c1_g2_i1	1216.96	958.59	544.86	830.12
TRINITY_DN25914_c0_g1_i2	155.57	93.83	61.7	134.42
TRINITY_DN25920_c0_g1_i1	874	1218	366	297
TRINITY_DN25921_c0_g1_i1	58	91	55	63
TRINITY_DN25930_c0_g1_i1	386	334	267	413
TRINITY_DN25942_c0_g1_i1	310	436	267	298
TRINITY_DN25953_c0_g1_i2	5427.99	6187.51	2632.21	2476.31
TRINITY_DN25963_c0_g1_i1	5388	6203	4093	5277
TRINITY_DN25966_c0_g1_i1	98	152	84	106
TRINITY_DN25966_c2_g1_i1	158	190	117	138
TRINITY_DN25973_c0_g1_i1	310.72	471	275	307
TRINITY_DN25982_c0_g2_i1	1100.22	1004.84	815.64	1180.27
TRINITY_DN26005_c0_g1_i1	272.38	238.9	130.16	196.18
TRINITY_DN26008_c0_g1_i1	993.13	1149.13	617.92	936.53
TRINITY_DN26023_c0_g1_i1	2892	2566	1494	1879
TRINITY_DN26027_c0_g2_i1	223.12	329.93	281.22	317.84
TRINITY_DN26028_c0_g1_i1	1974	1948	1672	2903
TRINITY_DN26056_c0_g1_i1	1938.38	2121.04	1157.26	998.28
TRINITY_DN26061_c1_g1_i1	815	774	669	817
TRINITY_DN26090_c0_g1_i2	482.87	506.5	263.15	448.33
TRINITY_DN26090_c0_g2_i1	495	579	336	436
TRINITY_DN26094_c0_g2_i2	259.43	270.15	167.74	245.01
TRINITY_DN2609_c0_g1_i1	3046	3731	1817	2170
TRINITY_DN26115_c0_g2_i1	0	0	0	2
TRINITY_DN26117_c0_g1_i1	908	919	527	719
TRINITY_DN26123_c0_g1_i1	588	623	401	481
TRINITY_DN26128_c0_g2_i1	0	0	0	0
TRINITY_DN26139_c0_g1_i1	1066	1102	638	860
TRINITY_DN26166_c0_g1_i1	3124.26	3392.3	2211.73	3261.28
TRINITY_DN26315_c0_g1_i1	642.22	777.99	461.1	445.8
TRINITY_DN26378_c0_g1_i1	189	161	118	242
TRINITY_DN26387_c0_g2_i1	736.72	1133.31	823.92	1092.77
TRINITY_DN26391_c0_g1_i1	15922	16369	6621	9448
TRINITY_DN26391_c1_g1_i1	48	52	39	39
TRINITY_DN26396_c2_g1_i1	470	838	808	844
TRINITY_DN26409_c0_g1_i1	4805.5	3902.9	2340.88	4427.11
TRINITY_DN26427_c0_g1_i1	238	220	258	218
TRINITY_DN26435_c0_g2_i1	321889	286951	291203	237003
TRINITY_DN26549_c0_g1_i1	0	0	0	0
TRINITY_DN26681_c0_g1_i1	0	1	0	0
TRINITY_DN26709_c0_g1_i1	20.96	15.41	23	34
TRINITY_DN26722_c0_g1_i1	34	77	26	30
TRINITY_DN2685_c0_g2_i1	47.52	76.54	65.08	74.72
TRINITY_DN26868_c0_g1_i1	1570.37	1113.24	1175.06	1507.79
TRINITY_DN26888_c0_g2_i1	0	0	0	0
TRINITY_DN26921_c0_g1_i1	2007.36	2014.56	1782.68	2491.83
TRINITY_DN26942_c0_g1_i1	0	0	0	0
TRINITY_DN26963_c0_g1_i1	56	56	53	79
TRINITY_DN26995_c0_g1_i1	0	0	0	0
TRINITY_DN27029_c0_g1_i1	0	0	0	2
TRINITY_DN27067_c0_g1_i1	0	0	0	0
TRINITY_DN27098_c0_g1_i1	487	544	387	467
TRINITY_DN27119_c0_g1_i1	92.78	71.34	99.2	93.76
TRINITY_DN27152_c0_g1_i1	70.9	97.46	50.95	89
TRINITY_DN27180_c0_g1_i1	270	259	179	303
TRINITY_DN27206_c0_g1_i1	250	279	158	197
TRINITY_DN27243_c0_g1_i1	2	4	0	5
TRINITY_DN27245_c0_g1_i1	787.52	1201.95	573.02	1315.19
TRINITY_DN27256_c0_g2_i1	0	0	0	0
TRINITY_DN27280_c0_g1_i1	2	0	0	1
TRINITY_DN27327_c0_g1_i1	352	316	161	240
TRINITY_DN27338_c0_g1_i1	0	3	0	1
TRINITY_DN27341_c0_g1_i1	291.24	311.08	260.93	404.87
TRINITY_DN27383_c0_g1_i1	42.75	46.96	78.39	127.16
TRINITY_DN27460_c0_g2_i1	264.22	349.6	294	380.85
TRINITY_DN27502_c1_g1_i1	0	0	0	0
TRINITY_DN27531_c0_g1_i1	0	0	0	0
TRINITY_DN27582_c0_g1_i1	785.72	611	318.16	447
TRINITY_DN2758_c0_g1_i1	138	172	104	152
TRINITY_DN27593_c0_g1_i1	12	16	13	12
TRINITY_DN27695_c0_g1_i1	285.65	471.52	265.02	269.71
TRINITY_DN27741_c0_g2_i1	0	0	2	0
TRINITY_DN27795_c1_g1_i1	0	0	0	0
TRINITY_DN27827_c0_g1_i1	548	636	373	471
TRINITY_DN2784_c0_g1_i1	764	932	529	862
TRINITY_DN27864_c0_g1_i1	9601	14651	7124	10019
TRINITY_DN27979_c0_g1_i1	0	0	1	0
TRINITY_DN27992_c0_g3_i1	0.5	0	0	0
TRINITY_DN28015_c0_g1_i1	789	731	535	683
TRINITY_DN28060_c0_g1_i1	0	1	0	0
TRINITY_DN28194_c0_g1_i2	855	1007	658	793
TRINITY_DN28217_c0_g1_i1	134.21	848.88	231.46	194.39
TRINITY_DN28221_c0_g2_i1	190	202	137	205
TRINITY_DN28221_c0_g3_i1	5158.34	4892.96	3083.85	4205.65
TRINITY_DN28293_c1_g1_i1	138	730	960	1016
TRINITY_DN28389_c0_g1_i1	122	164	117	181
TRINITY_DN28447_c0_g1_i1	1	0	0	0
TRINITY_DN28459_c0_g1_i1	0	0	0	0
TRINITY_DN28562_c0_g1_i1	100.2	107.33	118.75	64.28
TRINITY_DN28571_c1_g1_i1	0	0	0	0
TRINITY_DN28584_c0_g1_i1	386.58	217.34	205.47	201
TRINITY_DN28605_c0_g1_i2	53.9	41.92	30.05	57
TRINITY_DN28622_c0_g1_i1	1	0	0	0
TRINITY_DN28647_c0_g1_i1	357	362	236	393
TRINITY_DN28650_c0_g2_i1	223	256	193	228
TRINITY_DN2866_c0_g2_i1	500.2	437.41	278.14	447.87
TRINITY_DN28699_c0_g1_i1	7	2	0	1
TRINITY_DN28740_c0_g1_i1	113	194	203	139
TRINITY_DN28743_c0_g1_i1	0	0	0	0
TRINITY_DN28757_c0_g1_i1	2257	2273	1394	2191
TRINITY_DN28769_c0_g1_i1	6304	5259	3488	6029
TRINITY_DN28806_c0_g2_i1	203.81	215.72	147.5	253.77
TRINITY_DN28936_c0_g2_i1	421.6	436.24	320.27	486.03
TRINITY_DN29006_c0_g1_i2	1054	1069	730	922
TRINITY_DN29042_c0_g1_i1	1171	935	681	1083
TRINITY_DN29095_c0_g1_i1	980	973	769	1030.07
TRINITY_DN29106_c0_g1_i1	0	0	0	0
TRINITY_DN29159_c0_g1_i1	1	2	3	1
TRINITY_DN29192_c0_g1_i1	315	359	179	255
TRINITY_DN29270_c0_g1_i1	0	0	0	0
TRINITY_DN29351_c0_g2_i1	91.52	91.25	65.87	73.56
TRINITY_DN29384_c0_g2_i1	175.79	151.32	105.12	224.42
TRINITY_DN29423_c0_g1_i1	476.93	546.41	370.93	440.92
TRINITY_DN2946_c0_g1_i1	0	0	0	0
TRINITY_DN29518_c0_g1_i1	1	1	0	0
TRINITY_DN29527_c0_g1_i1	688	353	1179	559
TRINITY_DN29536_c0_g1_i2	1044.12	1530.84	976.82	1330.96
TRINITY_DN2953_c0_g1_i1	443	606	343	515
TRINITY_DN29554_c0_g1_i1	4251	4777	2630	4183
TRINITY_DN29568_c0_g2_i1	2	2	0	0
TRINITY_DN2958_c0_g1_i2	83	106	58.35	104
TRINITY_DN29607_c0_g1_i1	436	510	317	483
TRINITY_DN29633_c2_g1_i1	3964	5507	3539	3008
TRINITY_DN29634_c0_g1_i1	0	0	0	0
TRINITY_DN29680_c0_g2_i1	533.29	583.17	360.94	509.46
TRINITY_DN29701_c0_g1_i1	0	0	0	0
TRINITY_DN29726_c0_g2_i1	0	0	0	0
TRINITY_DN29868_c0_g1_i1	1	0	0	0
TRINITY_DN30065_c0_g2_i1	375.06	370.32	187.37	291.16
TRINITY_DN30096_c0_g1_i1	0	0	1	0
TRINITY_DN30189_c0_g1_i1	0	0	1	0
TRINITY_DN30199_c0_g1_i1	0	0	0	0
TRINITY_DN30201_c0_g1_i1	183	209	166	261
TRINITY_DN30235_c0_g1_i1	0	0	0	0
TRINITY_DN30342_c0_g1_i1	0	0	0	0
TRINITY_DN30353_c0_g1_i2	76.76	97.47	71.66	74.98
TRINITY_DN3049_c0_g1_i1	0	1	0	2
TRINITY_DN30510_c0_g1_i1	0	0	0	0
TRINITY_DN30588_c0_g1_i1	0	0	6.01	12.81
TRINITY_DN30608_c0_g1_i1	15.47	11	16.68	18.97
TRINITY_DN30762_c0_g4_i1	178.99	250.09	165.35	202.13
TRINITY_DN307_c0_g1_i1	0	0	0	0
TRINITY_DN30811_c0_g1_i1	282	337	198	279
TRINITY_DN3083_c0_g1_i1	132.71	120.67	75.36	143.62
TRINITY_DN30882_c0_g1_i1	161	135	106	141
TRINITY_DN30896_c0_g1_i1	1	2	0	0
TRINITY_DN30904_c0_g1_i1	0	0	0	0
TRINITY_DN3095_c0_g1_i1	307	380	216	275
TRINITY_DN31055_c0_g1_i1	574	662	383	516
TRINITY_DN31122_c0_g1_i1	1	0	1	1
TRINITY_DN31135_c0_g1_i1	282	355	188	273
TRINITY_DN31307_c0_g1_i1	0	0	0	0
TRINITY_DN31431_c0_g1_i1	21.79	50.36	33.36	48
TRINITY_DN31501_c0_g1_i1	251.2	267	180.7	185
TRINITY_DN31545_c0_g1_i1	236	231	155	197
TRINITY_DN31645_c0_g1_i1	528	464	350	431
TRINITY_DN31647_c0_g1_i1	0	0	0	1
TRINITY_DN31721_c0_g2_i1	66.5	104.03	54.47	61.45
TRINITY_DN31745_c0_g1_i1	127	155	72	106
TRINITY_DN31809_c0_g2_i1	376.85	361.35	255.79	403.98
TRINITY_DN31811_c0_g1_i1	156.2	225.36	146.5	127.35
TRINITY_DN31844_c0_g3_i1	534	433.59	286	365.26
TRINITY_DN31875_c0_g2_i1	459.4	392.86	537.2	719.28
TRINITY_DN31943_c0_g1_i1	202.72	216	142.22	168
TRINITY_DN3199_c0_g1_i1	0	0	0	0
TRINITY_DN32166_c0_g1_i1	65	90	57	98
TRINITY_DN32193_c0_g1_i1	0	0	0	0
TRINITY_DN32488_c0_g1_i1	121	155	112	123
TRINITY_DN32615_c0_g1_i1	0	0	0	0
TRINITY_DN32690_c0_g3_i1	1666.17	1917.1	1092.61	1558.93
TRINITY_DN32690_c1_g2_i1	219.73	360	196	234
TRINITY_DN32717_c0_g2_i1	382.91	342.55	330.68	620.54
TRINITY_DN32734_c0_g1_i1	400	422	230	240
TRINITY_DN32776_c0_g1_i1	0	0	0	3
TRINITY_DN32809_c0_g2_i1	100.82	191.28	106	169.12
TRINITY_DN32966_c0_g1_i1	67.88	68.81	71.14	148.38
TRINITY_DN32997_c0_g2_i1	21.06	24.88	24.62	42.09
TRINITY_DN33025_c0_g1_i1	4.65	5	0	5.52
TRINITY_DN33052_c0_g2_i1	34.86	140.76	126.74	145.81
TRINITY_DN33095_c0_g1_i1	0	0	1	0
TRINITY_DN33119_c0_g1_i1	89.92	135.01	59.65	126.61
TRINITY_DN33135_c0_g1_i1	22	25.33	17	24
TRINITY_DN33170_c0_g1_i1	5	1	9	6
TRINITY_DN33191_c0_g1_i1	700.36	698.56	549.55	841.64
TRINITY_DN33384_c0_g1_i1	973	1875	1276	1657
TRINITY_DN33385_c0_g1_i1	1547.67	1237.31	868.62	1311.52
TRINITY_DN33424_c0_g1_i1	43.4	8.85	13	23
TRINITY_DN33451_c0_g1_i1	42	56	52.81	64.42
TRINITY_DN33529_c0_g1_i1	1072	1052	873	1357
TRINITY_DN33589_c0_g1_i1	0	0	0	0
TRINITY_DN33598_c0_g1_i1	280.35	296.78	315.92	403.91
TRINITY_DN33628_c0_g1_i1	109	108	96	128
TRINITY_DN33667_c0_g2_i1	0	0	0	0
TRINITY_DN33726_c0_g1_i1	82	76	49	75
TRINITY_DN33758_c0_g2_i1	0.74	0	0	0
TRINITY_DN33765_c0_g1_i1	13	24	10	9
TRINITY_DN33808_c0_g2_i1	3	0	0	0
TRINITY_DN34067_c0_g7_i1	93.44	139.95	68.6	115.88
TRINITY_DN34223_c0_g1_i1	50	45	58	89
TRINITY_DN34225_c0_g1_i1	100	95	119	164
TRINITY_DN34243_c0_g2_i1	0	0	0	0
TRINITY_DN34248_c0_g1_i1	6	2	3	4
TRINITY_DN34365_c0_g1_i1	1571	1518	946	1186
TRINITY_DN34370_c0_g1_i2	69.24	91.02	57.33	78.45
TRINITY_DN34406_c0_g1_i1	675	755	462	644
TRINITY_DN34426_c0_g2_i1	1244.07	1198.53	650.31	853.38
TRINITY_DN34445_c0_g1_i1	2306	9740	5144	8414
TRINITY_DN34447_c0_g2_i2	241.79	319.33	240.04	315.14
TRINITY_DN34462_c0_g1_i2	1	0	0	2
TRINITY_DN34463_c0_g1_i1	246.08	238.97	177.31	209.15
TRINITY_DN34470_c0_g3_i1	847.37	1000.12	431.67	666.81
TRINITY_DN34474_c0_g3_i1	0	0	0	0
TRINITY_DN34482_c0_g2_i1	3	0	0	0
TRINITY_DN34497_c0_g2_i1	173.32	172.92	96.61	103.12
TRINITY_DN34520_c0_g1_i1	492	592	294	450
TRINITY_DN34537_c0_g1_i1	245.16	139.28	57.55	99.93
TRINITY_DN34552_c0_g2_i1	283	307	158	194.5
TRINITY_DN34552_c1_g2_i1	0	2	9	15
TRINITY_DN34561_c0_g1_i1	14	35	12	22
TRINITY_DN34565_c0_g1_i1	5012	4289	2864	3540
TRINITY_DN34574_c0_g1_i1	606	639	386	455
TRINITY_DN34600_c0_g2_i1	3159.29	2918.34	2060	2721
TRINITY_DN34601_c0_g1_i2	613.39	599.62	401.4	524.61
TRINITY_DN34623_c0_g2_i1	1371.39	1133.96	450.78	395.27
TRINITY_DN34635_c0_g1_i1	3563.02	4306	2282.1	3188
TRINITY_DN34643_c0_g1_i1	225	255	182	314
TRINITY_DN34650_c0_g2_i1	302.26	307.92	202	237
TRINITY_DN34658_c0_g2_i1	344	345.37	60.72	403.18
TRINITY_DN34684_c0_g2_i1	73.36	64.59	48.66	50.68
TRINITY_DN34697_c0_g2_i2	83.44	186.95	100.58	149.76
TRINITY_DN34710_c0_g2_i1	122	69.48	80.5	112
TRINITY_DN34712_c0_g1_i2	1180.03	1265.82	687.77	787.59
TRINITY_DN34714_c0_g1_i1	5	10	10	12
TRINITY_DN34716_c0_g1_i1	253.83	246.29	194.16	220
TRINITY_DN34717_c0_g3_i1	89.44	193.33	112.83	124.16
TRINITY_DN34726_c0_g1_i1	416	386	255	431
TRINITY_DN34727_c0_g1_i1	630.34	1129.75	15.01	624
TRINITY_DN34735_c0_g1_i1	2966.12	0	1500.55	1980.78
TRINITY_DN34742_c1_g1_i1	3185	2804	1831	2468
TRINITY_DN34743_c0_g1_i2	16	13	20	23
TRINITY_DN34744_c0_g1_i2	409.08	413.73	231.08	289.39
TRINITY_DN34745_c0_g2_i1	409.11	479.88	327.93	505.44
TRINITY_DN34745_c1_g1_i1	75	62	82	86
TRINITY_DN34746_c0_g1_i1	814	499	440	708
TRINITY_DN34751_c0_g1_i1	0	0	1	0
TRINITY_DN34765_c0_g1_i1	13	36	20	13
TRINITY_DN34771_c1_g3_i2	0	0	0	0
TRINITY_DN34778_c0_g3_i1	102.83	83.02	122.33	38.8
TRINITY_DN34794_c0_g1_i1	0	0	13.88	7.2
TRINITY_DN34803_c0_g1_i1	0	0	2	1
TRINITY_DN34823_c0_g2_i1	0	0	0	0
TRINITY_DN34840_c0_g1_i1	2	0	0	0
TRINITY_DN34854_c0_g1_i1	12.8	44.66	58	46.53
TRINITY_DN34860_c0_g1_i1	129	186	106	172
TRINITY_DN34863_c0_g2_i1	1101.01	1041.27	622.6	889.69
TRINITY_DN34869_c0_g1_i1	0	0	0	0
TRINITY_DN3486_c0_g1_i1	142	151	100	111
TRINITY_DN34891_c1_g2_i1	1115	1199	602	761
TRINITY_DN34901_c0_g2_i1	152459	81548.2	55751.7	62867.4
TRINITY_DN34903_c0_g10_i1	0	0	0	0
TRINITY_DN34915_c0_g3_i1	85.57	133.31	113.34	101.92
TRINITY_DN34917_c0_g1_i1	9928	9659	6276	8788
TRINITY_DN34940_c0_g1_i1	553.39	357.91	143.69	38.23
TRINITY_DN34956_c0_g1_i1	706.39	621.43	444.02	539.17
TRINITY_DN34957_c0_g1_i1	0	0	1	14
TRINITY_DN34973_c0_g1_i1	2783.86	2426.3	1744.57	2472.14
TRINITY_DN34974_c0_g1_i2	128.06	109.25	78.98	119.03
TRINITY_DN34975_c0_g1_i1	902.44	1028.67	587.04	1184.8
TRINITY_DN34978_c0_g1_i1	4958	3137	1021	3048
TRINITY_DN34980_c0_g1_i1	1737.06	1377.08	803.59	1917.94
TRINITY_DN34986_c0_g1_i1	4328	4321	2727	4069
TRINITY_DN35004_c1_g1_i1	391.12	384.46	248.17	246.75
TRINITY_DN35008_c0_g2_i1	298.67	316.89	179.48	135.55
TRINITY_DN35013_c0_g1_i1	757.2	717.44	588.28	512.64
TRINITY_DN35016_c0_g1_i1	1585	1524	827	1161
TRINITY_DN35027_c0_g1_i1	0	0	0	0
TRINITY_DN35035_c0_g1_i1	0	1	0	6
TRINITY_DN35040_c0_g1_i1	10916	16005	7729	9273
TRINITY_DN35047_c1_g1_i1	326	378	186	227
TRINITY_DN35049_c0_g1_i1	0	0	0	0
TRINITY_DN35064_c1_g1_i1	1850.89	1415.62	705	821
TRINITY_DN35066_c0_g1_i1	1060.99	1325.49	876.69	914.73
TRINITY_DN35069_c0_g1_i1	309.36	366.44	280.71	449.21
TRINITY_DN35071_c0_g6_i1	149.47	82.85	24.83	56.58
TRINITY_DN35076_c0_g1_i1	324.23	421.64	227.93	357.54
TRINITY_DN35094_c0_g1_i1	0	0	0	0
TRINITY_DN35106_c0_g1_i3	78.92	73.4	91.52	14.33
TRINITY_DN35110_c0_g1_i1	185.19	207.88	137.29	170
TRINITY_DN35112_c0_g1_i1	2150	2629	1538	2297
TRINITY_DN35113_c0_g2_i1	572	562	432	519.59
TRINITY_DN35122_c0_g2_i1	362	238.38	206.43	231.95
TRINITY_DN35135_c0_g2_i1	588.61	531.41	421.08	522.14
TRINITY_DN35157_c0_g1_i2	255.05	169.9	171.93	232.86
TRINITY_DN35168_c0_g1_i1	8123	7239	4843	6771
TRINITY_DN35170_c0_g9_i1	2220.41	1459.22	1133.44	1512.96
TRINITY_DN35176_c0_g1_i1	134	166	109	124
TRINITY_DN35180_c0_g1_i1	743	971	516	583
TRINITY_DN35181_c0_g1_i1	0	7	6	0
TRINITY_DN35198_c0_g1_i1	18720	21158	8066	9817
TRINITY_DN35209_c0_g1_i1	943.06	810.95	696.97	1147.17
TRINITY_DN35217_c0_g1_i3	0	0	0	0
TRINITY_DN35247_c0_g1_i1	10591	11306	7057	8770
TRINITY_DN35263_c0_g2_i1	14.69	65.17	22.96	20.59
TRINITY_DN35268_c0_g1_i1	0	0	0	0
TRINITY_DN35277_c0_g1_i1	4	2	1	0
TRINITY_DN35307_c0_g1_i1	0	1	0	0
TRINITY_DN35309_c0_g1_i1	372	444	317	511
TRINITY_DN35324_c0_g5_i1	276.02	300.12	232.36	306
TRINITY_DN35332_c0_g3_i1	305	372	211.85	290.5
TRINITY_DN35339_c0_g1_i2	0	0	0	0
TRINITY_DN35348_c0_g1_i1	97	144	142	208
TRINITY_DN35351_c0_g1_i2	60.6	45	11.1	19.14
TRINITY_DN35367_c0_g1_i1	41	33	56	112
TRINITY_DN35371_c0_g3_i1	81.79	98.64	84.67	59
TRINITY_DN35381_c0_g1_i1	15062.5	19757.2	10120.4	13208.1
TRINITY_DN35381_c0_g2_i1	422	504	305	308
TRINITY_DN35405_c0_g1_i1	65	59	51	19.41
TRINITY_DN35412_c0_g1_i1	185	28	44	52
TRINITY_DN35413_c0_g1_i1	171.68	219.9	148.66	150.17
TRINITY_DN35422_c0_g1_i1	16.62	15.73	24.6	5.35
TRINITY_DN35440_c0_g1_i1	402	458	438	497
TRINITY_DN35447_c0_g1_i1	0	0	0	0
TRINITY_DN35452_c0_g2_i1	0	1	1	0
TRINITY_DN35455_c0_g5_i1	1	4	6	3
TRINITY_DN35455_c0_g6_i1	2572.57	3075.04	1684.02	1389.79
TRINITY_DN35457_c0_g1_i1	1137.55	1206.61	703.62	863.03
TRINITY_DN35469_c0_g1_i1	395	510	334	474
TRINITY_DN35483_c0_g1_i1	1463	1519	984	1290
TRINITY_DN3549_c0_g1_i1	157	219.71	105.89	163
TRINITY_DN35514_c0_g1_i1	0	3	1	1
TRINITY_DN35526_c0_g1_i1	17	21	16	24
TRINITY_DN35540_c0_g1_i1	939	1017	563	715
TRINITY_DN35541_c0_g1_i1	0	1	0	2
TRINITY_DN35552_c0_g2_i1	0	3	0	2
TRINITY_DN35554_c0_g1_i1	390	365	237	312
TRINITY_DN35558_c0_g1_i1	73	127	30	48
TRINITY_DN35572_c0_g1_i1	26	11	11	11
TRINITY_DN35575_c1_g1_i1	269	263	130	190
TRINITY_DN35597_c0_g1_i2	389.87	393	202.33	183.17
TRINITY_DN35602_c0_g1_i1	927	927	670	866
TRINITY_DN35606_c0_g1_i1	673	699	454	513
TRINITY_DN35610_c0_g1_i3	32.08	46.78	25.72	34.96
TRINITY_DN35614_c0_g1_i3	146.14	83.59	124.34	156.47
TRINITY_DN35618_c0_g1_i1	222	321	176	241
TRINITY_DN35622_c0_g1_i1	0	0	0	0
TRINITY_DN35627_c0_g2_i1	264.16	289.74	192.92	300.34
TRINITY_DN35628_c0_g1_i1	1036	1062	746	1047
TRINITY_DN35631_c0_g1_i1	506	589	347	390
TRINITY_DN35660_c0_g1_i2	423.59	507.12	189.44	212.66
TRINITY_DN35668_c0_g1_i2	58.28	158.99	65.98	58.7
TRINITY_DN35698_c0_g1_i1	2336	2424	1380	2000
TRINITY_DN35704_c0_g2_i1	5	0	0	0
TRINITY_DN35710_c0_g3_i1	27.28	63.43	14.41	27.45
TRINITY_DN35724_c0_g1_i1	3	0	1	0
TRINITY_DN35738_c0_g1_i2	110.65	77	39.03	99.66
TRINITY_DN35739_c0_g2_i1	1962.09	2252.97	1228.37	1597.94
TRINITY_DN35743_c0_g4_i1	940.64	834.23	613.72	939.95
TRINITY_DN35747_c0_g1_i1	7	0	0	1
TRINITY_DN35757_c0_g3_i1	271.23	349.49	161.98	192.22
TRINITY_DN35760_c0_g1_i2	109	118.97	86.86	111.01
TRINITY_DN35766_c0_g1_i1	111.51	125	62.55	152.38
TRINITY_DN35783_c0_g1_i1	392.46	473.18	246.57	241.37
TRINITY_DN35795_c0_g1_i2	368.42	383.61	278.12	391.8
TRINITY_DN35796_c0_g1_i1	223.89	271.06	135.87	198.48
TRINITY_DN357_c0_g2_i1	238.02	334.71	203.58	232.96
TRINITY_DN35800_c0_g2_i2	325.48	369.51	263.8	284.39
TRINITY_DN35807_c0_g1_i1	0	0	0	0
TRINITY_DN35816_c0_g1_i1	625	743	398	473
TRINITY_DN35834_c0_g1_i1	21	22	16	13.36
TRINITY_DN35839_c0_g1_i1	178	240	199	268
TRINITY_DN35844_c0_g1_i2	0	1.54	1.56	6
TRINITY_DN35845_c0_g2_i1	226.58	303.92	181.3	211.48
TRINITY_DN35846_c0_g1_i2	103.59	324.43	239.13	341.61
TRINITY_DN35852_c0_g2_i1	0	0	0	0
TRINITY_DN35855_c0_g2_i1	558.33	671.96	374.82	498.84
TRINITY_DN35871_c0_g2_i1	394.38	607.24	338.89	453.65
TRINITY_DN35884_c1_g2_i1	0	0	2	0
TRINITY_DN35889_c0_g1_i4	53.84	59.23	0	18.32
TRINITY_DN35902_c1_g1_i1	379	413	233	405
TRINITY_DN35939_c0_g1_i1	636	655	370	515
TRINITY_DN35946_c0_g1_i1	123	184.22	112.95	146.33
TRINITY_DN35950_c0_g1_i1	190	186	156	242
TRINITY_DN3595_c0_g2_i1	237.12	238.6	165.61	214.73
TRINITY_DN35971_c0_g1_i1	4	2	0	3
TRINITY_DN35982_c0_g2_i1	892.89	840.65	611.76	860.74
TRINITY_DN35997_c0_g1_i1	6	17	9	4
TRINITY_DN36012_c0_g2_i1	10.97	5.07	1	0
TRINITY_DN36017_c0_g1_i1	396	677	236	275
TRINITY_DN36018_c1_g1_i1	150	137	161	228
TRINITY_DN36023_c0_g1_i1	6027	7793	3488	5639
TRINITY_DN36038_c0_g1_i1	322.31	353.32	278.25	263.65
TRINITY_DN36064_c0_g2_i1	501	446	454.44	586.73
TRINITY_DN36065_c0_g2_i1	238.8	249.36	142.11	135.42
TRINITY_DN36075_c0_g1_i1	28	35	132	38
TRINITY_DN36076_c0_g1_i1	821.34	768.05	533.16	680.15
TRINITY_DN36104_c0_g3_i1	37.04	0	0	123.5
TRINITY_DN36126_c0_g1_i1	45.38	75.98	72.24	63.41
TRINITY_DN36142_c0_g2_i1	0	0	0	0
TRINITY_DN36150_c0_g1_i1	232	182	130	178
TRINITY_DN36154_c0_g1_i1	1	1	0	0
TRINITY_DN36160_c0_g1_i1	16.69	69.45	0	75.33
TRINITY_DN36160_c0_g3_i1	0	0	0	14.67
TRINITY_DN36162_c0_g1_i2	937.57	1246.92	691.14	1412.38
TRINITY_DN36169_c0_g1_i2	0	0	0	0
TRINITY_DN36212_c0_g1_i1	296	532.38	255.83	325.83
TRINITY_DN36213_c0_g2_i1	641.19	563.78	342.72	418.09
TRINITY_DN36217_c0_g1_i3	650.15	635.95	536.57	725.36
TRINITY_DN36229_c0_g1_i1	7	25	10	12
TRINITY_DN36259_c0_g1_i3	0	49.19	96.42	60.99
TRINITY_DN36262_c0_g1_i1	268	321	246	352
TRINITY_DN36283_c0_g1_i1	104	66.73	59.71	47.42
TRINITY_DN36284_c0_g1_i1	7119	11292	9446	14924
TRINITY_DN36289_c0_g2_i1	188.81	113.59	71.12	135.65
TRINITY_DN36290_c0_g1_i1	16.43	17.82	12.85	18.88
TRINITY_DN36317_c0_g1_i1	1008.02	1328.98	942.72	966.07
TRINITY_DN36318_c1_g1_i2	0	0	0	0
TRINITY_DN36325_c0_g1_i1	280	296	221	288
TRINITY_DN36332_c0_g1_i1	2608	1883	1409	1878
TRINITY_DN36339_c0_g2_i1	102.28	104.18	74.06	94.2
TRINITY_DN36341_c0_g2_i1	205.62	320.77	147.3	263.91
TRINITY_DN36348_c1_g1_i2	0	5	0	5
TRINITY_DN36352_c0_g2_i1	6696.37	6687.79	6090	8535
TRINITY_DN36360_c0_g2_i1	1365.99	1115.52	771.98	1143.07
TRINITY_DN36362_c0_g1_i1	195.42	200.69	83.53	132.57
TRINITY_DN36363_c1_g1_i1	16.06	16.96	14.23	20.08
TRINITY_DN36372_c0_g1_i1	486	523	308	375
TRINITY_DN36374_c0_g1_i1	2019	1951	1390	1528
TRINITY_DN36379_c0_g2_i1	589.03	490.84	239.21	315
TRINITY_DN36387_c0_g3_i1	350.69	260.77	171.39	281.15
TRINITY_DN36410_c0_g1_i1	494.95	521.71	271	420.6
TRINITY_DN36411_c0_g1_i1	95.87	69.36	70.45	100.41
TRINITY_DN36419_c0_g1_i1	137	180	121	192
TRINITY_DN36424_c0_g1_i1	945	865	518	686
TRINITY_DN36444_c0_g1_i1	991	1164	658	778
TRINITY_DN36449_c0_g1_i1	49119	45929	31226	32577
TRINITY_DN36449_c1_g1_i1	87.64	66.11	60.24	54.48
TRINITY_DN36449_c2_g1_i2	21.19	10.99	8.97	13.61
TRINITY_DN36450_c0_g2_i1	180	713	312	498
TRINITY_DN36452_c0_g1_i1	1860	1591	1040	1654
TRINITY_DN3650_c0_g1_i1	740	724	658	845
TRINITY_DN36527_c0_g1_i2	162.31	160.96	116.53	125.29
TRINITY_DN36543_c0_g1_i1	2630	2879	1496	2072
TRINITY_DN36573_c1_g1_i1	0	0	1	4
TRINITY_DN36580_c0_g1_i1	1282.04	1594.72	799.9	1120.35
TRINITY_DN36591_c0_g1_i1	2598.3	1942.99	7273.84	7020.68
TRINITY_DN36604_c0_g2_i1	0	1	0	0
TRINITY_DN36606_c1_g1_i1	377	259	393	595
TRINITY_DN36618_c0_g1_i1	154	307	169	272
TRINITY_DN36636_c0_g1_i1	6	16	4	11
TRINITY_DN36671_c0_g1_i1	2.61	25.38	11.16	10.04
TRINITY_DN36672_c0_g1_i1	81	62	46	44
TRINITY_DN36679_c0_g1_i2	2353.12	2837.41	1767.43	2168.79
TRINITY_DN36679_c0_g2_i1	635.31	1658.49	1170.69	1273.67
TRINITY_DN36692_c0_g1_i3	0	0	1.5	0
TRINITY_DN36695_c0_g3_i1	49.64	0	22.4	0
TRINITY_DN36704_c0_g3_i1	505.82	854.13	347.89	584.72
TRINITY_DN36711_c0_g1_i1	55.76	66.13	44.04	45.76
TRINITY_DN36716_c0_g1_i2	73.66	167.07	50.17	94.58
TRINITY_DN36732_c0_g1_i2	715.28	595.16	396.67	375.37
TRINITY_DN36745_c0_g1_i3	187.12	272.38	182.8	256.65
TRINITY_DN36756_c0_g2_i1	1918.02	2972.38	1579.79	1163.04
TRINITY_DN36764_c0_g2_i1	49.71	78.26	113.11	82.71
TRINITY_DN36770_c0_g1_i1	0	3	3	2
TRINITY_DN36795_c1_g1_i1	206.91	282.55	159.15	186.26
TRINITY_DN36797_c0_g1_i1	2567.73	2633.27	1497.2	1990.55
TRINITY_DN36812_c0_g3_i1	0	0	0	0
TRINITY_DN36816_c0_g1_i1	85	91	105	110
TRINITY_DN36821_c0_g2_i1	17.76	12.85	15.92	0
TRINITY_DN36832_c0_g1_i1	73	65	46	59
TRINITY_DN36844_c0_g1_i1	405	326	201	257
TRINITY_DN36846_c0_g1_i1	141.26	203.38	122	174.56
TRINITY_DN36862_c0_g2_i1	0	0	0	1
TRINITY_DN36871_c0_g1_i1	0	1	0	0
TRINITY_DN36879_c0_g2_i1	1891.32	1898.24	1129.44	1367
TRINITY_DN36897_c0_g1_i1	47	43	25	70
TRINITY_DN36929_c1_g1_i1	1402	1181	907	1406
TRINITY_DN36938_c0_g1_i1	5	5	2	3
TRINITY_DN36943_c0_g1_i1	24.14	21.58	37.25	15.56
TRINITY_DN36945_c0_g1_i1	478	513	299	404
TRINITY_DN36957_c0_g1_i1	1598	1914	1335	1828
TRINITY_DN36965_c0_g3_i1	77	68.34	81.82	141.32
TRINITY_DN36992_c0_g1_i1	802	771	472	705
TRINITY_DN36998_c0_g1_i1	80.21	71.17	58.99	70.83
TRINITY_DN37037_c0_g1_i1	0	0	0	0
TRINITY_DN37057_c0_g1_i1	0	0	0	0
TRINITY_DN37057_c0_g2_i1	2	0	1	0
TRINITY_DN37097_c0_g1_i1	134	141.13	98	133.37
TRINITY_DN370_c0_g2_i1	242.58	13.2	12.9	25
TRINITY_DN37121_c0_g1_i1	0	0	1	0
TRINITY_DN3713_c0_g1_i1	33.28	96.68	0	70.38
TRINITY_DN37160_c0_g1_i2	0	2	0	0
TRINITY_DN37229_c0_g2_i1	2812.53	2808.53	1637.01	2283.77
TRINITY_DN37229_c0_g2_i2	135.01	89.21	135.97	112.99
TRINITY_DN3724_c0_g1_i1	1655	1429	857	1145
TRINITY_DN37259_c0_g1_i1	189.57	171.38	108.42	165.48
TRINITY_DN37284_c0_g1_i1	270	521.78	136.7	383.12
TRINITY_DN37296_c0_g1_i1	5548	6463	4115	5533
TRINITY_DN37297_c0_g1_i1	14	33	10	33
TRINITY_DN37298_c0_g3_i1	1.7	0	0	0
TRINITY_DN37300_c0_g1_i1	57	34	63.12	72.22
TRINITY_DN37334_c0_g1_i1	0	11	0	18.31
TRINITY_DN37335_c0_g1_i1	837	2020	1082	736
TRINITY_DN3733_c0_g1_i1	213	168	165	244
TRINITY_DN37351_c0_g1_i1	319	305	167	206
TRINITY_DN37354_c0_g1_i1	328	634	466	648
TRINITY_DN37358_c1_g1_i1	1001.57	940	559.82	1080.45
TRINITY_DN37371_c0_g1_i1	0	1.48	3	0
TRINITY_DN37391_c0_g2_i1	584	553	334	444
TRINITY_DN37393_c0_g1_i1	278	281	223	269
TRINITY_DN37395_c0_g1_i3	0	0	0	0
TRINITY_DN37397_c0_g1_i1	0	43.39	78.53	0
TRINITY_DN37398_c0_g2_i1	596.12	470.55	273.21	375.06
TRINITY_DN37406_c0_g2_i1	113.1	83.35	55.3	103.67
TRINITY_DN37409_c1_g1_i1	1147	700	653	1134
TRINITY_DN37420_c0_g2_i1	0	0.5	0	0
TRINITY_DN37426_c0_g1_i1	37	35	82	91
TRINITY_DN37427_c0_g2_i1	8512	12413	6959	32209
TRINITY_DN37427_c0_g3_i1	35016.6	43854.7	14482.5	26033.6
TRINITY_DN37441_c0_g1_i1	3101	3398	1942	2815
TRINITY_DN37444_c0_g1_i1	354.88	443.88	246.12	286.08
TRINITY_DN37507_c0_g1_i1	4	1	2	4
TRINITY_DN37530_c1_g2_i1	192.79	233.84	155.23	164.9
TRINITY_DN37546_c1_g12_i1	13950	16649	12368	14587
TRINITY_DN37552_c1_g1_i1	1420	1845	709	935
TRINITY_DN37558_c0_g1_i1	0	0	15.38	10.06
TRINITY_DN37565_c0_g1_i1	70	24	20	27
TRINITY_DN37569_c0_g1_i2	884.85	426.23	356.62	711.2
TRINITY_DN37596_c0_g1_i2	43.16	33.5	21.57	5.78
TRINITY_DN37622_c0_g1_i2	102.73	171.18	0	0
TRINITY_DN37628_c0_g1_i1	4770	1952	1042	4583
TRINITY_DN37642_c0_g1_i3	168.9	183.4	64.72	102.9
TRINITY_DN37645_c0_g2_i1	1440.91	1275.73	843.87	1312.27
TRINITY_DN37687_c0_g1_i1	76.1	56.9	135.8	203.96
TRINITY_DN37702_c0_g1_i2	4.09	2.7	7	4
TRINITY_DN37703_c0_g1_i1	360.69	307.11	181.98	211.03
TRINITY_DN37726_c0_g1_i1	6	4	2	9
TRINITY_DN37752_c0_g2_i1	27.86	68.91	15.42	0
TRINITY_DN37757_c0_g1_i1	0	0	0	0
TRINITY_DN37771_c1_g3_i1	0	32.4	15.21	61.46
TRINITY_DN37805_c0_g1_i2	2575.77	3525.69	1724.34	2864.42
TRINITY_DN37817_c0_g1_i1	88.09	82.44	69.73	110
TRINITY_DN37876_c0_g1_i2	119.91	147.87	42.73	91.48
TRINITY_DN37922_c0_g1_i1	0	0	0	0
TRINITY_DN37952_c0_g2_i1	5.65	27.78	5.85	8.12
TRINITY_DN37989_c0_g1_i1	801	1431	820	870
TRINITY_DN38006_c0_g1_i1	8	10	4	3
TRINITY_DN38009_c0_g1_i1	34	44	56	74
TRINITY_DN38022_c0_g1_i1	513	613	553	574
TRINITY_DN38023_c0_g1_i3	298.27	286.52	215.6	274.82
TRINITY_DN38062_c1_g1_i1	0	0	0	0
TRINITY_DN38117_c0_g2_i1	0	0	0	0
TRINITY_DN38140_c0_g1_i1	25	23	15	16
TRINITY_DN38171_c0_g1_i1	28	21	14	17
TRINITY_DN38172_c1_g1_i1	114.22	137	80.94	103.73
TRINITY_DN38177_c0_g1_i1	1	0	0	0
TRINITY_DN38179_c0_g2_i1	237	258	242	319
TRINITY_DN38179_c1_g1_i2	207.58	139.03	95.62	194.59
TRINITY_DN38182_c0_g1_i1	209	186	145	199
TRINITY_DN38185_c0_g1_i1	26	68	27	54
TRINITY_DN38216_c0_g1_i1	693	975	438	604
TRINITY_DN38218_c1_g1_i2	776	826	661	1009.98
TRINITY_DN38241_c1_g1_i1	650.3	694.33	541.53	1004.82
TRINITY_DN38251_c0_g1_i1	936	1004	730	1030
TRINITY_DN38255_c0_g1_i1	269.47	256.8	157.19	223.78
TRINITY_DN38285_c0_g1_i1	1040	1082	927	1205
TRINITY_DN38308_c0_g1_i1	573	593	437	596
TRINITY_DN38314_c0_g1_i1	655	652	526	646
TRINITY_DN38328_c0_g2_i1	0	0	65.13	51.9
TRINITY_DN38345_c0_g1_i1	0	0	0	0
TRINITY_DN38347_c1_g1_i1	88	116	62	63
TRINITY_DN38365_c0_g1_i1	0	0	0	0
TRINITY_DN38378_c0_g1_i1	4	3	3	3
TRINITY_DN38397_c0_g1_i1	1	0	1	0
TRINITY_DN38399_c0_g1_i1	0	0	0	0
TRINITY_DN38418_c0_g1_i1	0	1	1	0
TRINITY_DN38419_c0_g1_i2	0	0	2	0
TRINITY_DN38425_c0_g1_i1	2.19	0	8	1.88
TRINITY_DN38441_c0_g2_i1	0	31.49	0	9.35
TRINITY_DN38464_c0_g1_i1	0	0	0	0
TRINITY_DN38465_c0_g2_i1	0	3.5	0	1.39
TRINITY_DN38468_c0_g1_i1	0	0	0	0
TRINITY_DN38478_c0_g1_i1	4410	5418	1802	3034
TRINITY_DN3848_c0_g1_i1	0	3	1	6
TRINITY_DN38549_c0_g1_i2	0	27.87	49.28	92.49
TRINITY_DN38557_c0_g1_i1	665.33	725.82	502.42	695.46
TRINITY_DN38557_c0_g2_i1	17.67	17.18	32.58	66.54
TRINITY_DN38568_c0_g1_i2	105.35	209.98	209.1	158.26
TRINITY_DN38614_c0_g2_i1	259.71	266	174.2	252.63
TRINITY_DN3861_c0_g1_i1	1158	1471	1068	1242
TRINITY_DN38620_c1_g2_i1	621.29	1417.15	323.97	590.71
TRINITY_DN38622_c0_g1_i1	0	0	0	0
TRINITY_DN38629_c0_g2_i1	1102.36	1140.56	713.91	904.13
TRINITY_DN38711_c0_g3_i1	0	0	0	0
TRINITY_DN3872_c0_g1_i1	164	134	94	96
TRINITY_DN38739_c0_g1_i1	4	10	12	10
TRINITY_DN38765_c0_g1_i1	456.78	433.49	317.4	390.54
TRINITY_DN38769_c0_g2_i1	451	363.68	297.44	457.19
TRINITY_DN38783_c0_g1_i1	0	0	0	0
TRINITY_DN38797_c0_g1_i1	961	1098	743	856
TRINITY_DN38799_c0_g2_i2	139.38	122.06	106.04	156
TRINITY_DN38805_c0_g1_i1	127	179	120	177
TRINITY_DN3880_c0_g1_i1	423.89	419.03	249.67	385.15
TRINITY_DN38853_c0_g2_i1	217.58	267.62	211.97	295.85
TRINITY_DN38853_c2_g1_i1	315	308	206	217
TRINITY_DN38863_c0_g1_i2	6.55	0	0	17.66
TRINITY_DN38873_c0_g1_i1	287	411	248	269
TRINITY_DN38887_c0_g1_i1	292	328	253	365
TRINITY_DN38923_c0_g2_i1	61.23	71.09	24.56	38.9
TRINITY_DN38943_c0_g3_i1	10	0	6	0
TRINITY_DN38989_c0_g2_i1	206.96	229	144	188
TRINITY_DN39004_c0_g1_i1	2	3	1	0
TRINITY_DN39026_c0_g1_i1	191	206	157	184
TRINITY_DN39127_c0_g2_i1	0	0	0	0
TRINITY_DN39190_c0_g1_i1	0	0	0	0
TRINITY_DN39202_c0_g2_i1	722.26	649	409.88	547
TRINITY_DN39215_c0_g2_i1	0	0	0	0
TRINITY_DN39229_c0_g1_i1	757	747	675	956
TRINITY_DN39310_c0_g2_i1	299	287.02	223.04	253.88
TRINITY_DN39310_c1_g2_i1	1994.03	1817.29	1063.99	1593.78
TRINITY_DN39321_c0_g1_i1	108	75	56	62
TRINITY_DN39325_c0_g1_i1	39.47	56	102	125.56
TRINITY_DN39377_c0_g1_i2	129	141.63	74.1	76.53
TRINITY_DN39385_c0_g1_i1	172.51	160.72	179.27	247.5
TRINITY_DN39403_c0_g1_i1	0	0	0	0
TRINITY_DN39409_c0_g1_i1	16	9	79	71
TRINITY_DN39412_c0_g1_i1	0	0	0	0
TRINITY_DN39430_c0_g1_i1	17	15	13	2
TRINITY_DN39568_c0_g1_i1	0	0	0	0
TRINITY_DN39582_c0_g1_i1	0	0	0	0
TRINITY_DN39620_c0_g1_i1	0	0	0	3
TRINITY_DN39629_c0_g1_i2	4.06	0	3.05	0
TRINITY_DN39707_c0_g2_i1	0	0	0	1
TRINITY_DN39716_c2_g1_i1	3555	2626	2805	4049
TRINITY_DN39718_c0_g2_i1	1	5	3	9
TRINITY_DN39723_c0_g4_i1	26.46	48.02	27.15	44.33
TRINITY_DN39741_c0_g1_i1	1	0	0	0
TRINITY_DN39742_c0_g1_i1	9	2	1	4
TRINITY_DN39765_c0_g1_i1	2118	2178	1274	1879
TRINITY_DN39775_c0_g1_i1	111	157	67	90
TRINITY_DN39798_c0_g2_i1	169.19	157.23	56.46	89.18
TRINITY_DN39811_c0_g2_i1	0	2	0	1.17
TRINITY_DN3982_c0_g1_i1	0	0	0	0
TRINITY_DN3983_c0_g2_i1	1610.94	1602.16	673.88	1362.22
TRINITY_DN39840_c0_g2_i1	108.24	155.92	88.48	108.71
TRINITY_DN39871_c0_g1_i1	706.67	797.65	485.89	932.97
TRINITY_DN39875_c0_g2_i1	0	0.5	0	0
TRINITY_DN39882_c0_g1_i1	111	16	23	97
TRINITY_DN398_c0_g1_i1	0	0	0	0
TRINITY_DN39906_c0_g2_i1	0	0	0	0
TRINITY_DN39928_c0_g2_i1	23.46	36.61	5	2.73
TRINITY_DN39942_c0_g2_i1	0	0	0.49	0
TRINITY_DN39947_c0_g1_i1	0	0	0	0
TRINITY_DN39950_c0_g2_i1	412.37	371.24	274.53	307.41
TRINITY_DN39956_c0_g2_i1	197.15	226.16	159.02	213.14
TRINITY_DN39959_c0_g3_i1	4	13	19	18
TRINITY_DN39978_c0_g1_i1	1	2	3	1
TRINITY_DN39981_c0_g1_i1	485	380	201	217
TRINITY_DN39982_c0_g1_i1	1152	1157	637	996
TRINITY_DN39985_c0_g1_i1	930	1023	708	851
TRINITY_DN39987_c0_g1_i1	0	0	0	2
TRINITY_DN39995_c0_g1_i1	920	1102	612	779
TRINITY_DN3999_c0_g1_i1	0	0	0	0
TRINITY_DN40003_c0_g2_i1	1025.19	935.53	617.2	955.06
TRINITY_DN40013_c0_g2_i1	933.8	941.06	526.52	783.31
TRINITY_DN40040_c0_g1_i2	128.09	157.06	81	123
TRINITY_DN40058_c0_g1_i1	2215	2435	1393	973
TRINITY_DN40074_c0_g1_i1	0	0	0	0
TRINITY_DN40075_c0_g1_i1	508	463	296	478
TRINITY_DN40077_c0_g1_i1	256.58	210.11	53.8	56.19
TRINITY_DN40086_c0_g2_i1	454.56	404.47	293.22	404.79
TRINITY_DN40088_c0_g1_i1	270	281	178	238
TRINITY_DN40089_c0_g1_i1	0	0	0	0
TRINITY_DN40092_c0_g1_i4	495.35	532.57	311.88	318.15
TRINITY_DN40099_c0_g1_i2	272.86	241.93	114.69	219.52
TRINITY_DN40106_c0_g1_i1	810	993	540	577
TRINITY_DN40107_c0_g1_i1	1273.49	1192.6	727.57	652.8
TRINITY_DN40133_c0_g1_i2	219.03	105.5	87.66	196.31
TRINITY_DN40141_c0_g1_i1	115	149	86	136
TRINITY_DN40144_c0_g1_i1	0	0	2	0
TRINITY_DN40155_c0_g1_i1	177	173	87	122
TRINITY_DN40156_c0_g1_i1	33.7	41.87	30.67	54.2
TRINITY_DN40161_c0_g1_i1	320	632	289	335
TRINITY_DN40162_c0_g1_i1	0	0	0	0
TRINITY_DN40165_c0_g1_i1	596	197	63	169
TRINITY_DN40176_c0_g2_i1	1170.63	1549.42	986.92	2060.38
TRINITY_DN40177_c0_g1_i1	250.99	124.65	26	92.39
TRINITY_DN40188_c0_g2_i2	148.86	133.06	107.95	149.17
TRINITY_DN40193_c0_g1_i2	166.86	235.47	117.03	153.73
TRINITY_DN40198_c0_g1_i4	58.36	27.51	0	0.01
TRINITY_DN4019_c0_g1_i1	166	160	149	197
TRINITY_DN40204_c0_g1_i1	265.35	266.68	148.34	245
TRINITY_DN40236_c0_g1_i1	3116	2607	2396	2757
TRINITY_DN40274_c0_g1_i1	0	0	0	0
TRINITY_DN40282_c0_g2_i1	0.5	0	1	0
TRINITY_DN40292_c0_g1_i1	291.62	305.1	257.63	378.5
TRINITY_DN40321_c0_g3_i1	0	0	0	0
TRINITY_DN40324_c0_g1_i1	67.13	104	73.56	136.55
TRINITY_DN40325_c0_g2_i1	31.71	15.26	52.04	58.59
TRINITY_DN40325_c1_g1_i2	6863.1	4132.36	3131.43	5032.06
TRINITY_DN40338_c0_g1_i2	0	1	0	0
TRINITY_DN40348_c0_g1_i1	450	411.59	311	401.4
TRINITY_DN40366_c0_g1_i4	387.4	295.76	256.28	310.78
TRINITY_DN40375_c0_g1_i1	75.86	69.23	27.2	31.51
TRINITY_DN40391_c0_g1_i1	0	0	1	0
TRINITY_DN40408_c0_g1_i1	96	146	78	88
TRINITY_DN40409_c0_g2_i1	60	95	57	92.27
TRINITY_DN40418_c0_g3_i1	9.14	0	0	8.16
TRINITY_DN40420_c1_g2_i1	959.97	526.59	441.1	549.94
TRINITY_DN40435_c0_g1_i1	528	550	393	681
TRINITY_DN4043_c0_g1_i1	0	0	0	0
TRINITY_DN40442_c0_g1_i1	5	7	8	3
TRINITY_DN40459_c0_g1_i1	233	293	225	261
TRINITY_DN40460_c0_g1_i1	247	303	142	171
TRINITY_DN40461_c0_g1_i2	35.95	22.55	16.92	24.16
TRINITY_DN40469_c0_g1_i1	147.64	229	117.53	241.86
TRINITY_DN40481_c0_g1_i1	15	13	20	51
TRINITY_DN40502_c1_g1_i1	105.4	0	403.16	903.8
TRINITY_DN40517_c0_g3_i1	0	0	0	0.57
TRINITY_DN40536_c0_g1_i1	1888	2011	1353	2066
TRINITY_DN40542_c0_g1_i2	293.73	350.55	183.13	254
TRINITY_DN40545_c0_g2_i2	26	43	12.36	32
TRINITY_DN40548_c0_g1_i2	579.05	686.29	200.82	241.22
TRINITY_DN40554_c0_g1_i2	0	48.31	7.31	35.9
TRINITY_DN40554_c1_g1_i1	1741	1378	1427	1936
TRINITY_DN40560_c1_g2_i1	769.53	883.01	629.38	789.81
TRINITY_DN40571_c1_g1_i2	598.17	705.41	375.32	507.17
TRINITY_DN40573_c0_g1_i1	2113	2059	1223	1826
TRINITY_DN40574_c0_g1_i1	1015.58	1352.87	753	1016.66
TRINITY_DN40591_c0_g2_i1	0	0	0	0
TRINITY_DN40594_c0_g3_i1	948.84	871.41	908.19	1230.26
TRINITY_DN40596_c1_g1_i1	709	769	419	668
TRINITY_DN40600_c0_g1_i1	105	117	70	77
TRINITY_DN40602_c0_g1_i1	2349	1127	1558	2358
TRINITY_DN40606_c0_g1_i2	0	2.16	19	4.57
TRINITY_DN40608_c0_g1_i1	2	0	0	0
TRINITY_DN40640_c0_g1_i1	0	0	1	0
TRINITY_DN40646_c0_g1_i1	1241.13	1611.68	851.46	925.4
TRINITY_DN40679_c0_g2_i1	152.28	141.52	129.84	225.67
TRINITY_DN4067_c0_g1_i1	0	0	2	0
TRINITY_DN40680_c0_g1_i1	1021.43	1227.28	734.13	992.54
TRINITY_DN40680_c0_g1_i2	79.08	62.89	12.53	45.47
TRINITY_DN40680_c0_g2_i1	61.49	14.82	14.34	42.99
TRINITY_DN40699_c0_g2_i1	263.22	188.2	129.33	214.59
TRINITY_DN40706_c0_g9_i1	1323.17	1131.63	814.18	1182.78
TRINITY_DN40712_c0_g3_i1	0.33	0.67	0	0
TRINITY_DN40713_c0_g1_i1	1	0	0	0
TRINITY_DN40717_c0_g1_i1	66377	67763	45196	50761
TRINITY_DN40727_c0_g1_i1	2	0	0	0
TRINITY_DN40728_c1_g1_i1	285.25	398.88	277.86	301.51
TRINITY_DN40737_c0_g2_i2	368.28	433.56	281.73	418.88
TRINITY_DN40739_c0_g3_i1	1712.34	1273.38	1058.1	1784.03
TRINITY_DN40739_c0_g4_i1	1825	1985	1132	1323
TRINITY_DN40782_c0_g1_i1	1194	1379	776	1015
TRINITY_DN40786_c0_g2_i1	4420.87	2335.16	1433	2492
TRINITY_DN40799_c0_g2_i1	541.85	642.46	375.64	459.62
TRINITY_DN40801_c0_g1_i3	307.1	290.47	299.02	423.17
TRINITY_DN40813_c0_g1_i1	408.28	476.55	310.44	422.14
TRINITY_DN40828_c0_g3_i1	0.33	0	0	0
TRINITY_DN40832_c0_g1_i1	24.63	45.78	10.16	37.36
TRINITY_DN40840_c0_g2_i1	1977.43	2052.33	955.84	997.95
[truncated: 8,174 more rows]

## Sheet: balling muscle
Supplementary File 1. RNA-seq count data obtained in the current study. Under three conditions of balling, heat, and control, the gene expression levels of 3 tissues of brain, fat body, and flight muscle were measured by RNA-seq. The count data for each condition and tissue are shown in separate worksheets.
Trinity_ID	Ball_1	Ball_2	Ball_3	Ball_4
TRINITY_DN100133_c0_g1_i1	1	0	0	0
TRINITY_DN100150_c0_g1_i1	0	0	0	0
TRINITY_DN100432_c0_g1_i1	0	0	0	1
TRINITY_DN100457_c0_g1_i1	0	0	0	0
TRINITY_DN100475_c0_g1_i1	0	0	1	0
TRINITY_DN100522_c0_g1_i1	0	0	0	0
TRINITY_DN100594_c0_g1_i1	4	4	2	2
TRINITY_DN100612_c0_g1_i1	1	0	0	1
TRINITY_DN10065_c0_g1_i1	0	0	8.79	9
TRINITY_DN100755_c0_g1_i1	1	0	0	0
TRINITY_DN100930_c0_g1_i1	0	0	0	0
TRINITY_DN1010_c1_g1_i1	13	11	10	30
TRINITY_DN10131_c0_g1_i1	0	0	0	2
TRINITY_DN101321_c0_g1_i1	0	0	0	0
TRINITY_DN10133_c0_g1_i1	27	37	44	48
TRINITY_DN101403_c0_g1_i1	0	0	0	0
TRINITY_DN10150_c0_g1_i1	52.88	52.18	31.73	57.15
TRINITY_DN1016_c0_g1_i1	113	180	168	183
TRINITY_DN10173_c0_g1_i2	0	0	0	0
TRINITY_DN101767_c0_g1_i1	0	0	1	2
TRINITY_DN101782_c0_g1_i1	0	0	0	0
TRINITY_DN10182_c0_g1_i1	352.45	496.62	349.21	438.45
TRINITY_DN101856_c0_g1_i1	0	0	0	0
TRINITY_DN101978_c0_g1_i1	0	0	3	0
TRINITY_DN10201_c0_g1_i1	0	0	0	0
TRINITY_DN102024_c0_g1_i1	0	0	0	0
TRINITY_DN10204_c0_g2_i1	173.15	214.48	309.83	266.18
TRINITY_DN102164_c0_g1_i1	0	0	1	0
TRINITY_DN10222_c0_g1_i1	185.86	109.84	232.49	136.1
TRINITY_DN102528_c0_g1_i1	0	0	0	0
TRINITY_DN102862_c0_g1_i1	0	0	0	0
TRINITY_DN10299_c0_g2_i1	0	0	0	1
TRINITY_DN10307_c0_g1_i1	21	22	29	11
TRINITY_DN103091_c0_g1_i1	0	0	0	2
TRINITY_DN1030_c0_g1_i1	2024.22	2347.41	1650.92	2333.44
TRINITY_DN103215_c0_g1_i1	0	0	0	0
TRINITY_DN103282_c0_g1_i1	0	0	0	0
TRINITY_DN1032_c0_g3_i1	100.2	125.79	110.64	64.79
TRINITY_DN1032_c0_g4_i1	536.41	597.35	313.83	387.18
TRINITY_DN104378_c0_g1_i1	3	0	0	0
TRINITY_DN10441_c0_g1_i1	388.1	586.35	194.74	89.95
TRINITY_DN10441_c0_g2_i1	1540.9	1491.65	1580.26	2287.05
TRINITY_DN1045_c0_g2_i1	306.11	172.63	194.99	236.8
TRINITY_DN104744_c0_g1_i1	0	0	1	0
TRINITY_DN1047_c0_g1_i1	3009.48	2877.16	2072.85	2293.09
TRINITY_DN10480_c0_g1_i1	232	289	262	253
TRINITY_DN10484_c0_g1_i1	0	0	0	0
TRINITY_DN104914_c0_g1_i1	0	0	2	0
TRINITY_DN105209_c0_g1_i1	0	0	0	1
TRINITY_DN105773_c0_g1_i1	0	0	0	0
TRINITY_DN10595_c0_g1_i4	0.3	1.9	0.57	894.13
TRINITY_DN106119_c2_g1_i1	1250	1073	1173.54	1447.88
TRINITY_DN106122_c1_g5_i1	5015.71	2548.48	1554.22	3434.3
TRINITY_DN106130_c0_g1_i1	2994	3411	2975	3181
TRINITY_DN106132_c0_g1_i1	414	505	362	417
TRINITY_DN106142_c0_g1_i1	2238.99	1948	1837.33	2010.78
TRINITY_DN106146_c0_g1_i1	1368	1682	1277	1499
TRINITY_DN106147_c0_g1_i1	380	448	393	366
TRINITY_DN106151_c1_g2_i1	88356	110315	67628	105470
TRINITY_DN106152_c0_g1_i1	2652	2113	3371	1949
TRINITY_DN106157_c0_g3_i1	7096	7454	5391	9344
TRINITY_DN106170_c0_g1_i1	4	3	3	5
TRINITY_DN106180_c0_g1_i1	793	738	849	767
TRINITY_DN106183_c0_g1_i1	650	585	509	661
TRINITY_DN106185_c0_g2_i1	3826.28	3704.33	4674.55	3562.61
TRINITY_DN106186_c0_g1_i1	769	528	1128	535
TRINITY_DN106192_c0_g1_i1	185	207	178	212
TRINITY_DN106193_c0_g1_i1	4294	5932	2824	4070
TRINITY_DN106198_c0_g1_i1	608	550	782	698
TRINITY_DN106204_c0_g1_i1	13910	17863	10235	14148
TRINITY_DN106206_c0_g1_i1	189	303	335	368
TRINITY_DN106207_c0_g1_i1	1168	1610	1151	1473
TRINITY_DN106219_c0_g1_i1	381	359	361	502
TRINITY_DN10621_c0_g1_i1	0	0	0	0
TRINITY_DN106224_c0_g1_i1	7123	8125	5857	6704
TRINITY_DN106229_c0_g1_i1	1243	1499	1310	1575
TRINITY_DN106237_c0_g1_i1	864.85	959.03	623.03	707.08
TRINITY_DN106243_c0_g1_i1	5799	6400	4284	6444
TRINITY_DN106257_c0_g1_i1	1400	1264	1724	1400
TRINITY_DN106258_c0_g1_i1	486	595	5246	1020
TRINITY_DN106258_c0_g2_i1	604.01	538	485	597
TRINITY_DN106259_c0_g1_i1	196.67	130.4	211.29	203.68
TRINITY_DN10625_c0_g2_i1	0	0	0	0
TRINITY_DN106262_c0_g1_i1	993	635	1595	927
TRINITY_DN106275_c0_g1_i1	3106	2311	3592	2578
TRINITY_DN106318_c0_g1_i1	1869.27	1482.07	976.65	1202.26
TRINITY_DN106319_c0_g1_i1	757	840	644	806
TRINITY_DN106324_c0_g1_i1	125	137	176	120
TRINITY_DN106334_c0_g1_i1	2036	1899	1768	1429
TRINITY_DN106342_c0_g1_i1	528	578	730	570
TRINITY_DN106353_c0_g1_i1	48	80	55	57
TRINITY_DN106354_c0_g1_i1	7801	7858	5474	7428
TRINITY_DN106358_c0_g1_i1	81	31	161.63	61
TRINITY_DN106359_c0_g1_i1	254	386	630	419
TRINITY_DN106360_c0_g1_i1	3019	3314	1969	3420
TRINITY_DN106365_c0_g1_i1	0	0	0	0
TRINITY_DN106369_c0_g1_i1	0	0	2	0
TRINITY_DN106377_c0_g22_i1	0	0	0	0
TRINITY_DN106379_c0_g1_i1	2149	2476	1778	2223
TRINITY_DN106400_c0_g1_i1	84	34	197	100
TRINITY_DN106403_c0_g1_i1	618	676	666	771
TRINITY_DN106410_c0_g1_i1	1670	1611	1132	2092
TRINITY_DN106413_c0_g1_i1	0	0	0	0
TRINITY_DN106426_c0_g1_i1	575	664	479	668
TRINITY_DN106430_c0_g1_i1	117	140	183	227
TRINITY_DN106432_c0_g1_i1	111.02	74.48	132.23	98
TRINITY_DN106434_c1_g1_i1	1431	1715	1071	1609
TRINITY_DN10643_c0_g1_i1	2803	3082	2327	2944
TRINITY_DN106440_c0_g1_i1	16	18	44	26
TRINITY_DN106445_c0_g1_i1	2951	2980	2461	2778
TRINITY_DN106448_c0_g1_i1	131	124	297	180
TRINITY_DN106458_c0_g1_i1	1100	1209	797	1130
TRINITY_DN106479_c0_g1_i1	2447.44	2465.14	2504.41	2972
TRINITY_DN106491_c0_g1_i1	2568	2671	2208	2754
TRINITY_DN106520_c0_g1_i1	928.29	846.63	971.06	1016.8
TRINITY_DN106582_c0_g1_i1	607	735	619	564
TRINITY_DN106628_c0_g1_i1	194	238	230	315
TRINITY_DN106636_c0_g1_i1	1857	1862	1159	1722
TRINITY_DN106651_c0_g1_i1	907	1268	620	1132
TRINITY_DN106667_c0_g1_i1	541	634	479	666
TRINITY_DN106679_c0_g1_i1	78	110	127	105
TRINITY_DN106682_c0_g1_i1	1628	1594	1527	2008
TRINITY_DN1066_c0_g2_i1	182.9	271.87	219.78	248.79
TRINITY_DN106741_c0_g1_i1	750	791	634	837
TRINITY_DN106744_c0_g1_i1	607	834	518	794
TRINITY_DN106760_c0_g1_i1	633	665	658	916
TRINITY_DN106785_c0_g1_i1	249	342	301	312
TRINITY_DN106791_c0_g1_i1	736	706	693	919
TRINITY_DN106793_c0_g1_i1	207	255	231	278
TRINITY_DN106796_c0_g1_i1	0	0	0	0
TRINITY_DN10679_c0_g2_i1	0	0	0.5	0.5
TRINITY_DN106800_c1_g1_i1	3158	3840	2092	4124
TRINITY_DN106806_c1_g1_i1	4368	6355	4623	7135
TRINITY_DN106809_c0_g2_i1	3399	4896	1163	641
TRINITY_DN10682_c0_g2_i1	0	0	0	0
TRINITY_DN106845_c0_g1_i1	2080	2192	1758	2136
TRINITY_DN106847_c0_g1_i1	1249.41	1726.28	1076	1453
TRINITY_DN106872_c0_g1_i1	849	901	676	934
TRINITY_DN106879_c1_g1_i1	367	298	323	418
TRINITY_DN106936_c0_g1_i1	397	585	485	730
TRINITY_DN106951_c0_g1_i1	208	232	151	206
TRINITY_DN106966_c0_g1_i1	207	311	271	365
TRINITY_DN106973_c1_g1_i1	1148	1074	683	1198
TRINITY_DN106988_c0_g1_i1	154	216	154	188
TRINITY_DN107034_c0_g1_i1	301	336	341	348
TRINITY_DN107046_c0_g1_i1	571	789	580	701
TRINITY_DN107055_c1_g1_i1	0	0	0	0
TRINITY_DN107062_c0_g1_i1	266	309	265	318
TRINITY_DN10706_c0_g1_i1	0	0	0	0
TRINITY_DN10718_c0_g1_i1	0	17	63.13	30.46
TRINITY_DN107203_c0_g1_i1	4	1	2	3
TRINITY_DN107217_c0_g1_i1	1331	1955	828	1371
TRINITY_DN107233_c0_g1_i1	647	607	636	637
TRINITY_DN107284_c0_g1_i1	0	0	0	0
TRINITY_DN107314_c0_g1_i1	652	647	468	789
TRINITY_DN107325_c0_g1_i1	6	4	0	0
TRINITY_DN107354_c0_g1_i1	0	0	0	0
TRINITY_DN107420_c0_g1_i1	161	292	158	258
TRINITY_DN107421_c0_g2_i1	43	40	46.83	54
TRINITY_DN107459_c0_g1_i1	71	108	169	80
TRINITY_DN107493_c0_g1_i1	0	0	0	1
TRINITY_DN107498_c1_g14_i1	0	0.03	0	0.07
TRINITY_DN107508_c0_g1_i1	824	893	709	818
TRINITY_DN10751_c0_g1_i1	1185.41	1517.42	991.78	1164.52
TRINITY_DN107552_c0_g1_i1	2347	2524	2098	2844
TRINITY_DN107560_c0_g1_i1	914	1043	650	878
TRINITY_DN107572_c1_g1_i1	301	370	439	367
TRINITY_DN107573_c0_g1_i1	248	219	186	215
TRINITY_DN107576_c0_g1_i1	157.38	296.19	313.5	316.73
TRINITY_DN107584_c0_g1_i1	0	0	0	0
TRINITY_DN107587_c0_g1_i1	644	892	740	1058
TRINITY_DN1075_c0_g1_i1	693	871	788	921
TRINITY_DN10764_c0_g1_i1	271	351	209	342
TRINITY_DN107787_c0_g1_i1	0	0	0	0
TRINITY_DN107837_c0_g1_i1	0	0	0	0
TRINITY_DN107856_c0_g1_i1	472	563	472	739
TRINITY_DN107864_c0_g1_i1	0	1	0	0
TRINITY_DN107916_c0_g1_i1	25.36	34.76	53	63
TRINITY_DN107948_c0_g1_i1	0	0	0	0
TRINITY_DN10794_c2_g1_i1	285	504	304	447
TRINITY_DN107954_c0_g5_i1	6	6	13	2
TRINITY_DN108006_c0_g1_i1	2	0	1	0
TRINITY_DN108008_c0_g1_i1	455	547	354	450
TRINITY_DN10804_c0_g1_i1	1056.77	1332.46	1245.86	839.04
TRINITY_DN108051_c0_g1_i2	0	0	0	0
TRINITY_DN108068_c0_g1_i1	0	0	0	0
TRINITY_DN10806_c0_g2_i1	982.54	897.87	620.35	976.99
TRINITY_DN108123_c0_g1_i1	25	26	49	38
TRINITY_DN108224_c0_g1_i1	613	790	662	966
TRINITY_DN108229_c0_g1_i1	51	59	102	82
TRINITY_DN108242_c1_g1_i1	25	37	56	63
TRINITY_DN108308_c0_g1_i1	0	0	0	0
TRINITY_DN108349_c0_g1_i1	592	712	525	637
TRINITY_DN108373_c0_g1_i1	0	0	0	0
TRINITY_DN108416_c0_g1_i1	143	202	272	317
TRINITY_DN10843_c0_g1_i2	947.8	1141.16	1267.34	1183.63
TRINITY_DN108499_c1_g1_i1	178	270	307	301
TRINITY_DN108516_c0_g1_i1	169	182	170	117
TRINITY_DN10852_c1_g1_i1	636	766	714	867
TRINITY_DN108553_c0_g1_i1	0	0	2	1
TRINITY_DN108600_c0_g1_i1	821	1155	869	1172
TRINITY_DN108634_c0_g1_i1	0	0	5	0
TRINITY_DN108785_c0_g3_i1	792	953	712	1106
TRINITY_DN108823_c0_g8_i1	0	0	0	0
TRINITY_DN108841_c0_g1_i1	4	3	2	1
TRINITY_DN108843_c0_g1_i1	273	312	215	300
TRINITY_DN108990_c0_g1_i1	118	132	166	175
TRINITY_DN109073_c1_g1_i1	15	10	38	23
TRINITY_DN109195_c0_g2_i1	0	0	67	62
TRINITY_DN109221_c0_g1_i1	0	0	0	0
TRINITY_DN10925_c0_g1_i1	0	0	13	8
TRINITY_DN109261_c0_g1_i1	0	0	0	0
TRINITY_DN109319_c0_g1_i1	0	0	0	0
TRINITY_DN109325_c0_g1_i1	5	0	1	0
TRINITY_DN10939_c0_g2_i1	299.12	320	259	264
TRINITY_DN109460_c0_g1_i1	317	437	231	432
TRINITY_DN109465_c0_g1_i1	37	33	57	59
TRINITY_DN10961_c0_g1_i1	0	2	1	0
TRINITY_DN109905_c0_g1_i1	253	299	262	338
TRINITY_DN10994_c0_g1_i1	1018	1013	826	1269
TRINITY_DN11009_c0_g1_i1	22	25	16	21
TRINITY_DN110168_c0_g1_i1	62	43	93	72
TRINITY_DN110193_c0_g1_i1	13	9	38	19
TRINITY_DN110213_c0_g1_i1	0	0	0	0
TRINITY_DN110299_c0_g1_i1	106	161	148	174
TRINITY_DN11036_c0_g2_i1	17	8	12	10
TRINITY_DN110512_c0_g1_i1	3	0	0	0
TRINITY_DN110650_c0_g1_i1	0	0	0	0
TRINITY_DN110751_c0_g1_i1	0	0	0	0
TRINITY_DN11079_c0_g1_i1	13	7	28	28
TRINITY_DN11103_c0_g1_i1	0	1	3	2
TRINITY_DN111188_c0_g1_i1	1	2	1	3
TRINITY_DN111320_c0_g1_i1	0	0	0	0
TRINITY_DN111322_c0_g1_i1	0	0	1	0
TRINITY_DN111368_c0_g1_i1	21	29	35	45
TRINITY_DN11138_c0_g1_i1	5	2	0	2
TRINITY_DN111428_c0_g1_i1	114	144	142	192
TRINITY_DN111478_c0_g1_i1	0	2	13	2
TRINITY_DN111522_c0_g1_i1	0	0	0	0
TRINITY_DN111568_c0_g1_i1	39	76	72	103
TRINITY_DN11166_c0_g1_i1	0	1	3	0
TRINITY_DN1116_c0_g2_i1	308.31	391.1	291.23	382.29
TRINITY_DN111715_c0_g1_i1	0	2	1	0
TRINITY_DN111718_c0_g1_i1	109	103	130	107
TRINITY_DN11177_c0_g2_i1	10	15.01	26	13.6
TRINITY_DN11184_c0_g2_i1	851.26	942.75	860	916.88
TRINITY_DN11197_c0_g1_i1	187	196	158	249
TRINITY_DN112013_c0_g1_i1	0	0	0	0
TRINITY_DN112024_c0_g1_i1	0	0	0	0
TRINITY_DN112220_c0_g1_i1	0	0	0	0
TRINITY_DN11225_c0_g1_i1	109.14	90.58	171.42	217.36
TRINITY_DN11227_c0_g1_i1	28	19	43	33
TRINITY_DN112420_c0_g1_i1	0	2	0	0
TRINITY_DN112894_c0_g1_i1	209	204	166	177
TRINITY_DN113119_c0_g1_i1	1	0	0	2
TRINITY_DN113192_c0_g1_i1	0	0	0	0
TRINITY_DN113428_c0_g1_i1	0	0	0	1
TRINITY_DN113517_c0_g1_i1	0	0	0	0
TRINITY_DN113612_c0_g1_i1	0	0	0	0
TRINITY_DN113652_c0_g1_i1	0	0	0	0
TRINITY_DN113710_c0_g1_i1	0	0	0	0
TRINITY_DN113737_c0_g1_i1	0	0	0	0
TRINITY_DN113871_c0_g1_i1	0	0	0	0
TRINITY_DN114053_c0_g1_i1	0	0	0	0
TRINITY_DN114279_c0_g1_i1	0	0	0	0
TRINITY_DN114320_c0_g1_i1	0	0	0	0
TRINITY_DN11443_c0_g1_i1	0	0	0	0
TRINITY_DN114556_c0_g1_i1	13	7	15	16
TRINITY_DN114581_c0_g1_i1	0	0	0	0
TRINITY_DN11469_c0_g1_i1	275.74	234.9	265.94	308.27
TRINITY_DN114742_c0_g1_i1	0	1	1	0
TRINITY_DN114772_c0_g1_i1	0	0	1	0
TRINITY_DN114831_c0_g1_i1	0	2	0	1
TRINITY_DN11503_c0_g1_i1	6	2	8	5
TRINITY_DN115180_c0_g2_i1	0	0	0	0
TRINITY_DN11524_c0_g2_i1	584.48	677.4	819.09	675.9
TRINITY_DN115371_c0_g1_i1	0	0	0	0
TRINITY_DN115483_c0_g1_i1	0	0	0	0
TRINITY_DN115605_c0_g1_i1	0	0	0	0
TRINITY_DN115617_c0_g1_i1	0	0	0	0
TRINITY_DN115626_c0_g1_i1	0	0	0	0
TRINITY_DN115667_c0_g2_i1	0	0	0	0
TRINITY_DN115669_c0_g1_i1	0	2	0	1
TRINITY_DN11586_c0_g2_i1	13	3	5	5
TRINITY_DN11589_c0_g2_i1	0	1	2	0
TRINITY_DN115999_c0_g1_i1	0	0	0	0
TRINITY_DN116508_c0_g1_i1	3	6	2	4
TRINITY_DN116570_c0_g1_i1	1	1	3	9
TRINITY_DN116619_c0_g1_i1	0	0	0	1
TRINITY_DN116642_c0_g1_i1	0	0	0	0
TRINITY_DN116653_c0_g1_i1	0	1	0	1
TRINITY_DN116832_c0_g1_i1	0	0	0	0
TRINITY_DN116868_c0_g1_i1	0	0	0	0
TRINITY_DN117145_c0_g1_i1	0	0	0	0
TRINITY_DN117443_c0_g1_i1	0	0	0	0
TRINITY_DN117942_c0_g1_i1	0	0	0	0
TRINITY_DN117962_c0_g1_i1	0	0	0	0
TRINITY_DN11801_c0_g1_i1	6	4	5	5
TRINITY_DN118028_c0_g1_i1	0	0	0	0
TRINITY_DN11822_c0_g1_i1	322	411	429	489
TRINITY_DN118280_c0_g1_i1	0	0	0	0
TRINITY_DN11829_c0_g2_i1	70.6	145.71	101.65	156.29
TRINITY_DN1182_c0_g1_i1	1	0	0	0
TRINITY_DN118555_c0_g1_i1	0	0	0	0
TRINITY_DN118851_c0_g1_i1	0	0	0	0
TRINITY_DN118873_c0_g1_i1	0	0	0	1
TRINITY_DN119196_c0_g1_i1	0	0	0	0
TRINITY_DN119679_c2_g1_i1	476	549	9474	1317
TRINITY_DN119680_c0_g1_i1	5067	5956	16558	6514
TRINITY_DN119685_c0_g1_i1	2352	1873	5295	3944
TRINITY_DN119690_c0_g1_i1	5	6	10	13
TRINITY_DN119694_c0_g1_i1	25288	24461	18747	25263
TRINITY_DN119696_c0_g2_i1	868.44	1655.21	1105.41	771.37
TRINITY_DN119700_c0_g35_i1	0	0	0	0
TRINITY_DN119702_c0_g1_i1	21726	26796	12547	20696
TRINITY_DN119703_c0_g1_i1	320	10	141	15
TRINITY_DN119714_c0_g1_i1	379	132	1167	231
TRINITY_DN119721_c0_g1_i1	0	0	0	0
TRINITY_DN119727_c0_g2_i1	728.71	1144.68	419.09	928.74
TRINITY_DN119731_c0_g1_i1	0	1	7	2
TRINITY_DN119746_c0_g1_i1	7102	8668	6405	6365
TRINITY_DN119754_c0_g1_i1	436	567	716	754
TRINITY_DN119762_c1_g1_i1	314	196	1532	403
TRINITY_DN119779_c0_g1_i1	630	672	556	476
TRINITY_DN119781_c0_g1_i1	7883	11484	7621	9952
TRINITY_DN119782_c0_g1_i1	2690	3297	2731	2839
TRINITY_DN119789_c0_g2_i1	24	0	61.23	34
TRINITY_DN119802_c0_g6_i1	1250.84	1110.93	40.61	24.65
TRINITY_DN119813_c0_g1_i1	1766	1849	1854	2485
TRINITY_DN119838_c0_g1_i1	807	862	935	901
TRINITY_DN119839_c0_g1_i1	1067	1068	920	883
TRINITY_DN119840_c0_g1_i1	5428.35	5698.48	2474.32	4436.77
TRINITY_DN119841_c0_g1_i1	2859	3277	2530	2536
TRINITY_DN119845_c0_g1_i1	919	978	887	1152
TRINITY_DN119853_c0_g1_i1	610	591	537	909
TRINITY_DN119857_c0_g1_i1	675.81	962.63	584.16	926.3
TRINITY_DN119866_c0_g1_i1	2755	2572	2184	3085
TRINITY_DN119881_c0_g1_i1	704	741	896	714
TRINITY_DN119886_c0_g1_i1	24895	27291	18643	23036
TRINITY_DN119904_c1_g1_i1	6461	7094	4741	5586
TRINITY_DN119915_c0_g8_i1	309.05	403.8	265.73	345.24
TRINITY_DN119916_c0_g1_i1	865	979	976	1013
TRINITY_DN119924_c0_g1_i1	360	463	358	419
TRINITY_DN119930_c0_g1_i1	799	861	781	1150
TRINITY_DN119934_c0_g1_i1	2683	3015	3572	3603
TRINITY_DN119935_c0_g1_i1	440	554	448	612
TRINITY_DN119986_c0_g1_i1	1492	1625	1406	1660
TRINITY_DN120011_c0_g1_i1	161	140	191	154
TRINITY_DN120016_c0_g1_i1	773	909	648	750
TRINITY_DN120018_c0_g1_i1	6772	7173	5566	5237
TRINITY_DN120037_c0_g1_i1	1401	1589	1207	1690
TRINITY_DN120038_c0_g1_i1	2526.09	3085.76	2967.45	2618.28
TRINITY_DN120112_c0_g1_i1	367	383	355	359
TRINITY_DN120148_c0_g1_i1	175	314	154	212
TRINITY_DN120154_c0_g2_i1	62	55	150.35	65
TRINITY_DN120155_c0_g1_i1	773	960	737	811
TRINITY_DN120172_c0_g1_i1	383	419	461	344
TRINITY_DN120198_c0_g1_i1	0	0	0	0
TRINITY_DN120201_c0_g1_i1	0	0	0	0
TRINITY_DN120206_c0_g1_i1	6418	6472	3248	7164
TRINITY_DN120220_c0_g1_i1	860	1152	810	1305
TRINITY_DN120221_c0_g1_i1	5100	4753	2534	3282
TRINITY_DN120235_c0_g1_i1	242	206	292	237
TRINITY_DN120239_c0_g1_i1	280	343	211	356
TRINITY_DN120258_c0_g1_i1	530	781	505	882
TRINITY_DN120259_c0_g1_i1	0	0	0	0
TRINITY_DN120267_c0_g1_i1	1642.91	1422.09	1161.86	1986.59
TRINITY_DN120290_c1_g1_i1	4	4	5	1
TRINITY_DN120295_c0_g1_i1	60	50	199	93
TRINITY_DN120311_c0_g1_i1	514	1015	574	599
TRINITY_DN120346_c0_g1_i1	194	201	258	180
TRINITY_DN120355_c1_g1_i1	391	346	249	362
TRINITY_DN120387_c0_g1_i1	49	54	96	59
TRINITY_DN120400_c0_g1_i1	947	986	912	1124
TRINITY_DN120424_c0_g1_i2	724.5	819.5	866	972.5
TRINITY_DN120452_c1_g1_i1	224	285	203	236
TRINITY_DN120460_c0_g1_i1	534	698	647	830
TRINITY_DN120472_c0_g1_i1	335.31	425.72	305.16	323.99
TRINITY_DN12047_c0_g2_i1	77.03	172.99	82.5	145.32
TRINITY_DN120530_c0_g1_i1	35	8	135	25
TRINITY_DN120530_c1_g1_i1	3353	3663	2409	2686
TRINITY_DN120572_c0_g1_i1	13	43	16	9
TRINITY_DN120602_c0_g1_i1	301	536	457	389
TRINITY_DN120630_c0_g1_i1	0	0	1	0
TRINITY_DN120663_c0_g1_i1	623	713	471	683
TRINITY_DN120704_c0_g1_i1	0	0	0	0
TRINITY_DN120728_c0_g1_i1	407	681	419	507
TRINITY_DN12075_c0_g1_i1	3222	3385	2789	2883
TRINITY_DN120788_c0_g1_i1	544	687	558	728
TRINITY_DN120856_c0_g1_i1	352	407	377	354
TRINITY_DN120887_c0_g1_i1	1549	1673	1470	1808
TRINITY_DN120889_c0_g1_i1	0	0	0	0
TRINITY_DN120966_c0_g1_i1	5	7	13	2
TRINITY_DN121046_c0_g1_i1	0	0	0	1
TRINITY_DN121093_c0_g1_i1	391	412	302	339
TRINITY_DN121146_c0_g1_i1	43	30	76	53
TRINITY_DN12115_c0_g1_i1	2441	2424	2547	3942
TRINITY_DN121171_c0_g1_i1	2217	2211	1964	2132
TRINITY_DN121177_c0_g1_i1	1433	1832	1206	1767
TRINITY_DN121211_c0_g1_i1	243	111	230	154
TRINITY_DN121230_c1_g1_i1	299	479	467	501
TRINITY_DN121232_c0_g1_i1	38	38	39	59
TRINITY_DN121247_c0_g1_i1	0	0	0	0
TRINITY_DN121251_c0_g1_i1	109.92	78.46	121.17	99.04
TRINITY_DN121346_c0_g1_i1	0	0	0	1
TRINITY_DN121351_c0_g1_i1	0	0	0	0
TRINITY_DN121367_c0_g1_i1	292	256	330	255
TRINITY_DN121410_c0_g1_i1	4	0	1	1
TRINITY_DN121413_c0_g1_i1	282	312	244	288
TRINITY_DN121431_c0_g1_i1	4	10	8	7
TRINITY_DN121542_c0_g1_i1	0	0	2	0
TRINITY_DN121617_c0_g2_i1	1	1	1	2
TRINITY_DN121646_c0_g1_i1	1457	1858	1202	1022
TRINITY_DN121672_c0_g1_i1	0	1	0	0
TRINITY_DN121690_c0_g1_i1	1628.01	1530.02	1136.58	1883.23
TRINITY_DN121694_c0_g1_i1	247	282	319	334
TRINITY_DN121718_c0_g1_i1	76	91	134	204
TRINITY_DN121791_c0_g1_i1	27	11	30	15
TRINITY_DN1217_c0_g1_i1	10	77	56	93
TRINITY_DN121828_c0_g1_i1	237	279	210	197
TRINITY_DN1218_c0_g1_i1	667.93	840.58	831.54	1593.87
TRINITY_DN121931_c0_g1_i1	457	622	355	498
TRINITY_DN121976_c0_g1_i1	154	176	193	171
TRINITY_DN122008_c0_g1_i1	159	220	161	195
TRINITY_DN122030_c0_g1_i1	0	0	0	0
TRINITY_DN122199_c0_g2_i1	39	44	50	40
TRINITY_DN122217_c0_g1_i1	440	448	502	344
TRINITY_DN122248_c0_g1_i1	0	0	0	0
TRINITY_DN122265_c0_g2_i1	77.24	107.29	91.59	124.31
TRINITY_DN122281_c0_g1_i1	73	43	202	100
TRINITY_DN122297_c0_g1_i1	207	270	267	362
TRINITY_DN122306_c0_g1_i1	0	1	0	0
TRINITY_DN122317_c0_g1_i1	295	453	250	338
TRINITY_DN122365_c0_g1_i1	0	0	0	0
TRINITY_DN122631_c0_g1_i1	79	150	115	132
TRINITY_DN122696_c0_g1_i1	0	0	0	0
TRINITY_DN122731_c0_g1_i1	0	1	0	1
TRINITY_DN122824_c0_g1_i1	4	2	1	2
TRINITY_DN122851_c0_g1_i1	127	108	151	203
TRINITY_DN122902_c0_g1_i1	0	0	1	1
TRINITY_DN122909_c0_g1_i1	0	0	0	0
TRINITY_DN122942_c0_g1_i1	0	0	0	0
TRINITY_DN122987_c0_g1_i1	25	35	59	49
TRINITY_DN123003_c0_g1_i1	0	0	0	0
TRINITY_DN123010_c1_g1_i1	190	212	170	196
TRINITY_DN123023_c0_g1_i1	0	0	1	0
TRINITY_DN123082_c0_g1_i1	0	0	1	1
TRINITY_DN12312_c0_g5_i1	434.04	405.22	397.46	460.83
TRINITY_DN123194_c0_g1_i1	0	0	0	0
TRINITY_DN123247_c0_g1_i1	74	68	50	54
TRINITY_DN12328_c0_g1_i1	675	677	563	649
TRINITY_DN123344_c0_g1_i1	102	163	136	198
TRINITY_DN123474_c0_g1_i1	231	156	231	260
TRINITY_DN123517_c0_g1_i1	0	0	1	0
TRINITY_DN12354_c0_g1_i1	1	2	12	3
TRINITY_DN123600_c0_g1_i1	0	0	0	0
TRINITY_DN123699_c0_g1_i1	0	0	0	0
TRINITY_DN12373_c0_g1_i1	2.56	5	0	0
TRINITY_DN12373_c0_g2_i1	5.44	0	10	9
TRINITY_DN123828_c0_g1_i1	0	0	0	0
TRINITY_DN123887_c0_g1_i1	0	0	0	0
TRINITY_DN124455_c0_g1_i1	1	0	0	1
TRINITY_DN12450_c0_g1_i1	1	1	0	0
TRINITY_DN124648_c0_g1_i1	0	0	0	0
TRINITY_DN124751_c0_g1_i1	1	0	0	0
TRINITY_DN12491_c0_g1_i2	37	49	68.41	42
TRINITY_DN124930_c0_g1_i1	0	0	1	1
TRINITY_DN125123_c0_g1_i1	0	0	0	0
TRINITY_DN125229_c0_g1_i1	0	1	0	0
TRINITY_DN125269_c0_g1_i1	0	0	0	0
TRINITY_DN125307_c0_g1_i1	26	9	83	20
TRINITY_DN125396_c0_g1_i1	0	1	3	10
TRINITY_DN12571_c0_g2_i1	5490.06	5252.64	3801.98	5279.58
TRINITY_DN125804_c0_g1_i1	1	5	6	2
TRINITY_DN125864_c0_g1_i1	0	0	0	0
TRINITY_DN125984_c0_g1_i1	1	0	0	3
TRINITY_DN126043_c0_g1_i1	79	92	111	102
TRINITY_DN126130_c0_g1_i1	0	0	0	0
TRINITY_DN126263_c0_g1_i1	0	0	0	0
TRINITY_DN12628_c0_g1_i1	72	70	95	88
TRINITY_DN126483_c0_g2_i1	0	0	0	0
TRINITY_DN126529_c0_g1_i1	0	0	0	0
TRINITY_DN126551_c0_g1_i1	4	0	2	5
TRINITY_DN126747_c0_g1_i1	0	0	0	0
TRINITY_DN126791_c0_g1_i1	7	14	4	12
TRINITY_DN126886_c0_g1_i1	0	0	0	0
TRINITY_DN127206_c0_g1_i1	0	0	0	0
TRINITY_DN12724_c0_g1_i1	0	0	5	0
TRINITY_DN127256_c0_g1_i1	1	0	2	1
TRINITY_DN127445_c0_g1_i1	0	0	0	0
TRINITY_DN127663_c0_g1_i1	0	0	0	0
TRINITY_DN12770_c0_g1_i1	7	2	28	13
TRINITY_DN128014_c0_g1_i1	0	0	0	0
TRINITY_DN128143_c0_g1_i1	0	6	2	6
TRINITY_DN12822_c0_g2_i1	0	0	0	0
TRINITY_DN12825_c0_g1_i1	2128.31	2512.59	1471.63	2567.67
TRINITY_DN12829_c0_g1_i1	0	0	0	0
TRINITY_DN128383_c0_g1_i1	0	0	0	0
TRINITY_DN128546_c0_g1_i1	181	206	156	153
TRINITY_DN12864_c0_g2_i1	14.8	3	6	3.19
TRINITY_DN128650_c0_g1_i1	0	0	0	0
TRINITY_DN128662_c0_g1_i1	0	0	0	0
TRINITY_DN128724_c0_g1_i1	0	0	0	0
TRINITY_DN12878_c0_g2_i1	121.07	128.52	293.25	146.88
TRINITY_DN128800_c0_g1_i1	0	0	0	0
TRINITY_DN128824_c0_g1_i1	1	0	0	0
TRINITY_DN128825_c0_g1_i1	0	0	0	0
TRINITY_DN12895_c0_g2_i1	305.93	371.56	454	416.74
TRINITY_DN129317_c0_g1_i1	0	0	0	0
TRINITY_DN12945_c0_g2_i1	297.71	312.52	271.02	270.86
TRINITY_DN12953_c0_g1_i1	855	1009	844	1172
TRINITY_DN129646_c0_g1_i1	6	4	2	15
TRINITY_DN12966_c0_g1_i1	1	0	0	0
TRINITY_DN130103_c0_g1_i1	0	0	0	0
TRINITY_DN13053_c0_g1_i1	0	0	1	0
TRINITY_DN130726_c0_g1_i1	3	0	0	0
TRINITY_DN13133_c0_g1_i1	416	529	338	585
TRINITY_DN131383_c0_g1_i1	0	0	0	0
TRINITY_DN13164_c0_g1_i1	443	471	380	458
TRINITY_DN13174_c0_g1_i1	15	9	16	16
TRINITY_DN132064_c0_g1_i1	0	0	0	0
TRINITY_DN132170_c0_g1_i1	0	0	0	0
TRINITY_DN132352_c2_g1_i1	77494	103869	49398	64134
TRINITY_DN132357_c0_g1_i1	137	87	308	151
TRINITY_DN132362_c0_g1_i1	900.94	990.92	750.94	1072.95
TRINITY_DN132365_c0_g4_i1	20310.8	15486.6	11885	21968.2
TRINITY_DN132379_c0_g1_i1	18386	12837	9419	13679
TRINITY_DN132380_c0_g2_i1	25767	11793	35167	37535
TRINITY_DN132381_c0_g1_i1	935	1152	972	1404
TRINITY_DN132383_c0_g1_i1	1868	2238	1216	2353
TRINITY_DN132386_c0_g1_i1	2452	2878	2193	3136
TRINITY_DN132404_c0_g1_i1	16	27	128	40
TRINITY_DN132411_c0_g2_i1	2882	2974	2486	2807
TRINITY_DN132431_c0_g1_i1	737	889	806	931
TRINITY_DN132454_c0_g2_i1	6431	7642	5607	5562
TRINITY_DN132455_c0_g1_i1	4494	5352	4195	5795
TRINITY_DN132459_c0_g1_i1	11119	10159	5664	10845
TRINITY_DN132460_c0_g1_i1	850	1044	666	931
TRINITY_DN132464_c0_g1_i1	678	741	609	952
TRINITY_DN132467_c0_g1_i1	705	656	3232	1366
TRINITY_DN132470_c0_g1_i1	60	77	1057.22	168
TRINITY_DN132475_c0_g1_i1	1684	1952	1459	2107
TRINITY_DN132489_c0_g1_i1	589	602	541	770
TRINITY_DN132490_c0_g1_i1	174	206	190	198
TRINITY_DN132501_c0_g1_i1	1365	1557	1134	1357
TRINITY_DN132506_c0_g1_i1	3755	2166	1213	1709
TRINITY_DN132509_c1_g6_i1	89.78	167.07	107.27	1349.2
TRINITY_DN132513_c0_g1_i1	222	292	215	302
TRINITY_DN132513_c1_g1_i1	18	38	33	42
TRINITY_DN132544_c0_g1_i1	123	248	136	143
TRINITY_DN132545_c0_g1_i1	579	445	393	437
TRINITY_DN132546_c0_g1_i1	3021	1405	5041	2179
TRINITY_DN132550_c0_g1_i1	370	432	501	518
TRINITY_DN132552_c0_g1_i1	526	752	659	784
TRINITY_DN132554_c0_g1_i1	1221	1473	1164	1278
TRINITY_DN132559_c0_g1_i1	28	38	40	32
TRINITY_DN132568_c0_g1_i1	279	395	367	387
TRINITY_DN132569_c0_g1_i1	78	46	153	72
TRINITY_DN132577_c0_g1_i1	5198	5246	3185	5829
TRINITY_DN132584_c0_g1_i1	2613	2595	1801	2781
TRINITY_DN132595_c0_g1_i1	2	6	1	6
TRINITY_DN132597_c0_g1_i1	110	96	258	139
TRINITY_DN132599_c0_g2_i1	9018.09	10061.9	8070.1	10524
TRINITY_DN132603_c0_g1_i1	1041	1089	1098	1177
TRINITY_DN132607_c0_g1_i1	0	2	0	1
TRINITY_DN132622_c0_g1_i1	2168	2637	2019	2885
TRINITY_DN132628_c0_g1_i1	1572	1995	1245	2463
TRINITY_DN132630_c0_g1_i1	9173	9835	7023	10114
TRINITY_DN132637_c0_g1_i1	320	138	216	328
TRINITY_DN132646_c1_g1_i1	734	938	665	1043
TRINITY_DN132654_c0_g1_i1	391	460	373	658
TRINITY_DN132657_c0_g1_i1	3276	3452	2790	4204
TRINITY_DN132659_c0_g1_i1	0	0	0	0
TRINITY_DN132661_c0_g1_i1	863	745	737	950
TRINITY_DN13266_c0_g1_i1	168.2	287.92	135.26	163.48
TRINITY_DN132684_c0_g1_i1	3	8	18	15
TRINITY_DN132741_c0_g1_i1	231	212	651	288
TRINITY_DN132760_c0_g1_i1	346	237	659	369
TRINITY_DN132777_c0_g1_i1	6	6	8	5
TRINITY_DN132789_c0_g1_i1	401	574	462	547
TRINITY_DN132795_c0_g2_i1	0	0	0	0
TRINITY_DN132815_c0_g1_i1	318	243	358	250
TRINITY_DN132848_c0_g2_i1	79.79	104.76	87.59	124.59
TRINITY_DN132851_c0_g9_i1	0	0	0	0.77
TRINITY_DN13285_c0_g2_i1	1365.34	1712.27	1284.69	1937.56
TRINITY_DN132895_c0_g1_i1	823	759	782	1207
TRINITY_DN132937_c0_g1_i1	1	0	2	3
TRINITY_DN132966_c0_g1_i1	1110	991	839	934
TRINITY_DN132967_c0_g1_i1	158	24	1035	154
TRINITY_DN132968_c0_g1_i1	592	691	824	815
TRINITY_DN132975_c0_g1_i1	0	0	0	0
TRINITY_DN132979_c0_g1_i1	3353	4156	2851	3740
TRINITY_DN133030_c0_g1_i1	0	0	0	0
TRINITY_DN133077_c0_g1_i1	688	983	747	934
TRINITY_DN133092_c0_g1_i1	39	48	37	95
TRINITY_DN133097_c0_g3_i1	0	0	0	0
TRINITY_DN133108_c0_g2_i1	132.47	259.5	180.4	251.25
TRINITY_DN133114_c0_g1_i1	599	857	620	780
TRINITY_DN133133_c0_g1_i1	245	312	256	346
TRINITY_DN133175_c0_g1_i2	0.01	0.09	0.04	0.08
TRINITY_DN133235_c0_g1_i1	395.7	273.48	866.64	410
TRINITY_DN133281_c0_g1_i1	1	0	1	1
TRINITY_DN133298_c1_g1_i1	783	837	562	579
TRINITY_DN133311_c0_g1_i1	32	114	92	97
TRINITY_DN133312_c0_g1_i1	145	166	288	215
TRINITY_DN133324_c0_g1_i1	624	910	641	846
TRINITY_DN13334_c0_g1_i1	0	0	0	0
TRINITY_DN133379_c0_g1_i1	3154	3699	2428	4029
TRINITY_DN133385_c0_g2_i1	0	711	0.22	0
TRINITY_DN133391_c0_g1_i1	225	269	184	194
TRINITY_DN133404_c0_g1_i1	457	611	429	598
TRINITY_DN133442_c0_g1_i1	209	208	582	310
TRINITY_DN133494_c0_g1_i1	153	265	219	221
TRINITY_DN133537_c0_g1_i1	379	251	368	371
TRINITY_DN133543_c0_g1_i1	759	770	554	730
TRINITY_DN133555_c0_g1_i1	241	241	226	285
TRINITY_DN133563_c0_g1_i1	1463	1752	1319	1858
TRINITY_DN133564_c0_g1_i1	152	162	135	157
TRINITY_DN133595_c0_g1_i1	413	435	378	412
TRINITY_DN133623_c0_g1_i2	124	102	69	130
TRINITY_DN133706_c0_g1_i1	128	184	214	306
TRINITY_DN133720_c0_g1_i1	0	0	0	0
TRINITY_DN133727_c0_g1_i1	133	125	162	182
TRINITY_DN133755_c1_g1_i1	243	271	222	198
TRINITY_DN133767_c0_g1_i1	630.24	802.89	586.17	798.21
TRINITY_DN133787_c0_g1_i1	0	1	0	0
TRINITY_DN133788_c0_g1_i1	0	1	0	0
TRINITY_DN133820_c0_g1_i1	0	0	0	0
TRINITY_DN133883_c0_g1_i1	122	185	102	154
TRINITY_DN133978_c0_g1_i1	0	1	4	0
TRINITY_DN133986_c0_g1_i1	249	328	350	321
TRINITY_DN134076_c0_g1_i1	679	606	579	1064
TRINITY_DN134091_c0_g1_i1	0	0	0	0
TRINITY_DN134129_c0_g1_i1	0	0	0	0
TRINITY_DN134144_c0_g1_i1	525	504	478	435
TRINITY_DN134158_c0_g1_i1	0	0	0	0
TRINITY_DN13415_c0_g1_i1	3.55	6	1	11
TRINITY_DN134164_c0_g2_i1	26	26	26	23.5
TRINITY_DN134201_c0_g1_i1	2	0	2	2
TRINITY_DN134285_c0_g1_i1	38	71	42	75
TRINITY_DN134293_c0_g1_i1	110	170	250	347
TRINITY_DN134306_c0_g1_i1	0	0	0	0
TRINITY_DN13441_c0_g1_i1	910.66	1023.83	557.36	821.85
TRINITY_DN134437_c0_g1_i1	28.8	18.96	52.25	29.57
TRINITY_DN134481_c0_g1_i1	33	26	36	44
TRINITY_DN134515_c0_g1_i1	152	191	170	174
TRINITY_DN134524_c0_g1_i1	551.65	703.12	485.36	721
TRINITY_DN134584_c0_g1_i1	170	265	178	204
TRINITY_DN134594_c0_g1_i1	2	9	19	11
TRINITY_DN134610_c0_g1_i1	68	80	72	74
TRINITY_DN134642_c0_g1_i1	148	172	149	133
TRINITY_DN134703_c0_g1_i1	0	0	0	0
TRINITY_DN134737_c0_g9_i1	0	0	0	0
TRINITY_DN135037_c0_g1_i1	58	69	83	85
TRINITY_DN135067_c0_g1_i1	19	2	2	9
TRINITY_DN13509_c0_g1_i1	8	6	15	21
TRINITY_DN135152_c0_g1_i1	0	0	0	0
TRINITY_DN135251_c0_g1_i1	8	7	34	10
TRINITY_DN135325_c0_g1_i1	2	0	0	0
TRINITY_DN135432_c0_g1_i1	0	0	0	0
TRINITY_DN135509_c0_g1_i1	0	0	0	0
TRINITY_DN135560_c0_g1_i1	0	0	0	1
TRINITY_DN135564_c0_g2_i1	536.39	640.71	468.83	682.99
TRINITY_DN135585_c0_g1_i1	55	106	97	87
TRINITY_DN135634_c0_g1_i1	0	0	0	0
TRINITY_DN135681_c0_g1_i1	0	1	0	0
TRINITY_DN135761_c0_g1_i1	100	137	128	114
TRINITY_DN135801_c0_g1_i1	0	0	0	1
TRINITY_DN135832_c0_g1_i1	0	0	1	0
TRINITY_DN135839_c0_g1_i1	222	178	356	239
TRINITY_DN13584_c0_g1_i1	13	15.3	17	9.78
TRINITY_DN135850_c0_g1_i1	159	213	187	307
TRINITY_DN135877_c1_g1_i1	81	96	116	76
TRINITY_DN135898_c0_g1_i1	378.53	378.11	287.35	395.39
TRINITY_DN135913_c0_g1_i1	420	454	322	530
TRINITY_DN135916_c0_g1_i1	103	130	234	115
TRINITY_DN135952_c0_g1_i1	1	0	2	2
TRINITY_DN135958_c0_g1_i1	0	0	0	1
TRINITY_DN135976_c0_g1_i1	85	104	142	155
TRINITY_DN136063_c0_g1_i1	61	78	47	63
TRINITY_DN136167_c2_g1_i1	384	468	402	422
TRINITY_DN136189_c0_g1_i1	114	191	183	187
TRINITY_DN136401_c0_g1_i1	0	0	0	0
TRINITY_DN136501_c0_g1_i1	55	66	91	81
TRINITY_DN136719_c0_g1_i1	0	0	0	0
TRINITY_DN136782_c0_g1_i1	0	0	0	0
TRINITY_DN137034_c0_g1_i1	0	0	0	0
TRINITY_DN137111_c0_g1_i1	0	0	0	0
TRINITY_DN137114_c0_g1_i1	0	0	0	0
TRINITY_DN137133_c0_g1_i1	39	46	38	47
TRINITY_DN137214_c0_g1_i1	0	0	0	0
TRINITY_DN137380_c0_g1_i1	0	0	0	1
TRINITY_DN137440_c0_g1_i1	0	0	0	0
TRINITY_DN13764_c0_g3_i1	0	0	0	0
TRINITY_DN137777_c0_g1_i1	0	0	0	0
TRINITY_DN13779_c0_g1_i1	0	0	0	0
TRINITY_DN137840_c0_g1_i1	0	0	0	0
TRINITY_DN137865_c0_g1_i1	1	0	0	0
TRINITY_DN137959_c0_g1_i1	0	0	0	0
TRINITY_DN137964_c0_g1_i1	0	0	0	0
TRINITY_DN138050_c0_g1_i1	0	0	0	0
TRINITY_DN138097_c0_g1_i1	0	0	0	0
TRINITY_DN13811_c0_g2_i1	2.42	12.41	4.93	23.89
TRINITY_DN138409_c0_g1_i1	0	0	0	0
TRINITY_DN13852_c0_g1_i1	1692.79	1995.15	1628.94	2483.04
TRINITY_DN138589_c0_g1_i1	9	0	0	0
TRINITY_DN138680_c0_g1_i1	0	0	0	1
TRINITY_DN138698_c0_g1_i1	0	1	0	1
TRINITY_DN13888_c0_g2_i1	389.36	401.86	405.89	608.07
TRINITY_DN139089_c0_g1_i1	0	0	0	0
TRINITY_DN139133_c0_g1_i1	0	0	0	0
TRINITY_DN139270_c0_g1_i1	0	0	0	0
TRINITY_DN139283_c0_g1_i1	482	602	442	598
TRINITY_DN13934_c0_g1_i1	0	0	2	0
TRINITY_DN139381_c0_g1_i1	1	0	4	0
TRINITY_DN139416_c0_g1_i1	1	0	1	1
TRINITY_DN139553_c0_g1_i1	0	0	0	0
TRINITY_DN139680_c0_g1_i1	0	0	0	0
TRINITY_DN14010_c0_g1_i1	392	477.9	415.96	411.41
TRINITY_DN140130_c0_g1_i1	0	0	0	0
TRINITY_DN14017_c0_g1_i1	6269	8126	4858	8381
TRINITY_DN140183_c0_g1_i1	1	1	1	0
TRINITY_DN140550_c0_g1_i1	0	0	0	0
TRINITY_DN140654_c0_g1_i1	0	1	0	0
TRINITY_DN14071_c0_g1_i1	163.63	254	185.37	210.48
TRINITY_DN140905_c0_g1_i1	0	0	0	0
TRINITY_DN140964_c0_g1_i1	0	0	2	0
TRINITY_DN14099_c0_g2_i1	0	9	0	0
TRINITY_DN141010_c0_g1_i1	0	0	0	0
TRINITY_DN141096_c0_g1_i1	0	0	0	0
TRINITY_DN141206_c0_g1_i1	0	0	0	0
TRINITY_DN141230_c0_g1_i1	0	0	0	0
TRINITY_DN141374_c0_g1_i1	0	0	0	0
TRINITY_DN14145_c0_g1_i1	0	0	0	0
TRINITY_DN141526_c0_g1_i1	0	1	1	0
TRINITY_DN14183_c0_g6_i1	0	0	0	1.5
TRINITY_DN141875_c0_g1_i1	0	0	0	0
TRINITY_DN141931_c0_g1_i1	0	0	0	0
TRINITY_DN141937_c0_g1_i1	0	0	0	0
TRINITY_DN142095_c0_g1_i1	0	0	0	0
TRINITY_DN14223_c0_g1_i1	0	0	0	0
TRINITY_DN142255_c0_g1_i1	0	0	0	0
TRINITY_DN142408_c0_g1_i1	0	0	0	0
TRINITY_DN142450_c0_g1_i1	0	0	0	0
TRINITY_DN142632_c0_g1_i1	0	0	0	0
TRINITY_DN142817_c0_g1_i1	0	0	1	0
TRINITY_DN142994_c0_g2_i1	0	0	0	0
TRINITY_DN143206_c0_g1_i1	0	1	0	0
TRINITY_DN14356_c0_g1_i1	1	0	0	0
TRINITY_DN14362_c0_g1_i1	0	0	0	0
TRINITY_DN14387_c0_g1_i1	365.25	519.21	337.55	411.03
TRINITY_DN143968_c0_g1_i1	0	0	0	0
TRINITY_DN144142_c0_g1_i1	0	0	0	0
TRINITY_DN14421_c0_g2_i1	415.33	588.85	424.87	655.29
TRINITY_DN144370_c0_g1_i1	0	0	0	1
TRINITY_DN14457_c0_g1_i1	2	5	18	8
TRINITY_DN1450_c0_g2_i1	1269.96	1591.35	1082.14	1714.26
TRINITY_DN14523_c0_g1_i1	0	0	0	0
TRINITY_DN14696_c0_g1_i1	24	29	53	42
TRINITY_DN1471_c0_g1_i1	247	279	215	294
TRINITY_DN14723_c0_g2_i1	652.98	616.51	1115.53	567.35
TRINITY_DN14735_c0_g1_i1	538.69	1023.07	630.98	775.62
TRINITY_DN1474_c1_g1_i1	21	91	87	88
TRINITY_DN14753_c0_g1_i1	1	6	8	8
TRINITY_DN14768_c0_g2_i1	213.59	111.69	147.39	45.66
TRINITY_DN14778_c0_g1_i1	0	0	0	0
TRINITY_DN14788_c0_g1_i1	1996	2973	1598	2808
TRINITY_DN14794_c0_g1_i1	556	677	421	563
TRINITY_DN14855_c0_g1_i1	1295.14	1676.98	825.49	1742.2
TRINITY_DN14957_c0_g1_i1	3.57	4	7	4.82
TRINITY_DN14983_c0_g1_i1	0	0	0	0
TRINITY_DN1502_c0_g1_i1	27	25.72	29.24	38.71
TRINITY_DN15076_c0_g1_i1	1116	1187	726	798
TRINITY_DN15106_c0_g1_i1	72	86	146	108
TRINITY_DN1512_c0_g2_i1	129	191	154	129
TRINITY_DN15173_c0_g2_i1	1013.63	1351.36	883.44	1490.45
TRINITY_DN15174_c0_g1_i1	670	504	618	644
TRINITY_DN15342_c0_g1_i1	4968	5089	6653	3926
TRINITY_DN1535_c0_g1_i1	0	0	2	0
TRINITY_DN15369_c0_g1_i1	2	1	1	1
TRINITY_DN15371_c0_g1_i1	1	2	1	3
TRINITY_DN1541_c0_g1_i1	483	515	616	559
TRINITY_DN15450_c1_g1_i1	0	0	2	1
TRINITY_DN15523_c0_g2_i1	645.72	1472.79	868.77	1080.85
TRINITY_DN15527_c0_g1_i1	0	0	2	0
TRINITY_DN15533_c0_g2_i1	0	0	0	0
TRINITY_DN15572_c0_g2_i1	199	240	251.5	254
TRINITY_DN15573_c0_g1_i1	440	421	418	482
TRINITY_DN15574_c0_g2_i1	894.09	901.62	859.2	1325.29
TRINITY_DN15589_c0_g2_i1	0	0	0	0
TRINITY_DN15592_c0_g2_i1	234.93	563.74	311.39	349.55
TRINITY_DN15602_c0_g2_i1	176	226.83	173.73	242.72
TRINITY_DN15621_c0_g1_i1	80	123	69	119
TRINITY_DN15644_c0_g1_i1	1	0	2	0
TRINITY_DN15683_c0_g2_i1	128.29	140.69	128.13	179.06
TRINITY_DN15716_c0_g2_i1	315.59	323.21	329.01	429.87
TRINITY_DN1582_c0_g1_i1	1	3	2	5
TRINITY_DN15848_c0_g1_i1	0	0	0	0
TRINITY_DN15909_c0_g1_i1	0	0	0	0
TRINITY_DN15954_c0_g2_i1	580	627	518	508
TRINITY_DN15970_c0_g2_i1	475.99	592.46	495.43	756.85
TRINITY_DN1600_c0_g1_i1	0	0	0	0
TRINITY_DN16018_c0_g1_i1	561	680	693	742
TRINITY_DN16287_c0_g1_i1	377	423	381	468
TRINITY_DN1628_c0_g1_i1	224	305	282	247
TRINITY_DN16337_c0_g2_i1	413.41	548	385.54	516.45
TRINITY_DN16348_c0_g1_i1	91	175	119	131
TRINITY_DN16363_c0_g2_i1	534.92	1383	436.12	356.14
TRINITY_DN16394_c0_g1_i1	4	2	10	2
TRINITY_DN1640_c0_g1_i1	193	291	278	351
TRINITY_DN16468_c0_g1_i1	255	343	272	376
TRINITY_DN16493_c0_g1_i1	0	1	3	0
TRINITY_DN16495_c0_g1_i1	1	1	0	0
TRINITY_DN16702_c0_g1_i1	484.6	515.24	660.36	796.96
TRINITY_DN16767_c0_g1_i1	0	0.25	3.07	0
TRINITY_DN16811_c0_g1_i1	2040.46	2518.53	1890.79	2420.82
TRINITY_DN1681_c0_g1_i1	143.33	168.95	0	111.1
TRINITY_DN1681_c0_g2_i1	3742.67	3726.05	2367	3040.9
TRINITY_DN16850_c0_g2_i1	0	0	0	0
TRINITY_DN16893_c0_g1_i2	464.37	640.69	472.7	573.83
TRINITY_DN16945_c0_g1_i1	0	0	0	0
TRINITY_DN16954_c0_g2_i1	139	168.84	204	196.15
TRINITY_DN17018_c0_g1_i1	0	0	0	0
TRINITY_DN17024_c0_g1_i1	259.83	224.57	212.79	260.2
TRINITY_DN17061_c0_g1_i1	0	0	0	0
TRINITY_DN17085_c0_g1_i1	0	0	0	0
TRINITY_DN17094_c0_g2_i1	17	20	37	8.36
TRINITY_DN1709_c0_g2_i1	1	1	1	1
TRINITY_DN17103_c0_g1_i1	0	0	1	0
TRINITY_DN17151_c0_g1_i1	16	28	50	30
TRINITY_DN17170_c0_g1_i1	596	181	3302	295
TRINITY_DN17174_c0_g2_i1	213.83	249.25	192	265.22
TRINITY_DN17188_c0_g1_i1	3545	4437	2593	4221
TRINITY_DN17195_c0_g1_i1	0	0	0	0
TRINITY_DN17202_c0_g1_i1	0	0	3	4
TRINITY_DN17210_c0_g1_i1	1956	2475	1567	2690
TRINITY_DN17222_c0_g1_i1	63	47	102	73
TRINITY_DN17234_c0_g1_i1	107.32	126.3	167	150.97
TRINITY_DN17242_c0_g1_i1	0	1	1	1
TRINITY_DN17284_c0_g2_i1	1236.01	1426.72	1244.64	1395.3
TRINITY_DN17293_c0_g1_i1	975	1018	967	1080
TRINITY_DN17302_c0_g1_i1	58	87	69	46
TRINITY_DN17307_c0_g1_i1	1157	1312	926	1706
TRINITY_DN17314_c0_g2_i1	20	77	29.12	48.13
TRINITY_DN17356_c0_g1_i1	693	815	882	1311
TRINITY_DN17386_c0_g2_i1	67.19	72.29	100.98	101.01
TRINITY_DN17399_c0_g1_i1	191	174	277	224
TRINITY_DN17412_c0_g1_i1	363	413.78	361.17	507
TRINITY_DN17413_c0_g1_i1	1581	1522	1675	1928
TRINITY_DN17460_c0_g1_i1	0	0	1	0
TRINITY_DN17465_c0_g1_i1	106	113	140	140
TRINITY_DN17485_c0_g1_i1	0	0	0	0
TRINITY_DN17487_c0_g1_i1	0	0	0	0
TRINITY_DN17523_c0_g1_i1	81	80.94	130.22	119.7
TRINITY_DN17583_c0_g1_i1	2134	2052	5095	2871
TRINITY_DN17618_c0_g1_i1	13329	17734	11844	15299
TRINITY_DN17648_c0_g1_i1	141.49	146.09	155.54	150.52
TRINITY_DN17677_c0_g1_i1	1	1	4	0
TRINITY_DN17719_c0_g1_i1	1825	2566	1419	2222
TRINITY_DN17727_c0_g1_i1	158.98	168.97	144.04	201.71
TRINITY_DN17746_c0_g1_i1	486	650	495	815
TRINITY_DN17756_c0_g1_i1	662	830	594	825
TRINITY_DN17762_c0_g1_i1	4	0	6	1
TRINITY_DN17781_c0_g2_i1	194.27	257.59	205.26	264.5
TRINITY_DN17782_c0_g1_i1	568.42	710.47	442.43	760.29
TRINITY_DN17793_c0_g1_i1	3453.64	3843.92	2894.25	4928.44
TRINITY_DN17822_c0_g1_i1	664	563	1197	874
TRINITY_DN17841_c0_g1_i1	5627	6234	5463	5711
TRINITY_DN17848_c0_g1_i1	0	0	9	7
TRINITY_DN17849_c0_g1_i1	536.3	651.85	508.56	729.97
TRINITY_DN17850_c0_g2_i1	46615	44814.3	24681.9	47856.7
TRINITY_DN17861_c0_g1_i1	706	875	521	866
TRINITY_DN17862_c0_g1_i1	616	705	674	905
TRINITY_DN17864_c0_g1_i1	244	385	303	250
TRINITY_DN17868_c0_g2_i1	51	80	65	93
TRINITY_DN17869_c0_g2_i1	99.06	42.83	98.64	199
TRINITY_DN17870_c0_g2_i1	184	173	794	373
TRINITY_DN17873_c0_g1_i1	0	0	1	0
TRINITY_DN17900_c0_g2_i1	0	29.46	51.2	60.05
TRINITY_DN17903_c0_g1_i1	778.4	995.12	923.55	911.11
TRINITY_DN17910_c0_g1_i1	354	461.95	350.33	557.13
TRINITY_DN17915_c0_g1_i1	131.13	277.75	243	195.4
TRINITY_DN17917_c0_g2_i1	35	0	129.99	49
TRINITY_DN17935_c0_g1_i1	1266	1592	1099	1770
TRINITY_DN17951_c0_g1_i4	93.29	193.72	123.39	183.58
TRINITY_DN17957_c0_g1_i1	14330.9	15743.6	10918.8	12210.8
TRINITY_DN17991_c0_g1_i1	628	1019	560	797.75
TRINITY_DN17996_c0_g2_i1	120.96	0	299.03	119.89
TRINITY_DN17997_c1_g1_i1	813	369	706	820
TRINITY_DN18003_c0_g1_i1	135	60	168	104
TRINITY_DN18011_c0_g1_i1	907	991	1002	923
TRINITY_DN18018_c0_g1_i1	0	0	0	0
TRINITY_DN18019_c0_g1_i1	2	4	17	13
TRINITY_DN18020_c0_g1_i1	277	330	385	311
TRINITY_DN18023_c0_g1_i1	382.22	539.3	503.1	502.4
TRINITY_DN18024_c0_g1_i1	269.36	252.83	324.69	307.13
TRINITY_DN18029_c0_g1_i1	730	965	753	1038
TRINITY_DN18033_c0_g1_i1	722	823	554	870
TRINITY_DN18034_c0_g1_i1	113.47	138.35	134.96	185.05
TRINITY_DN18035_c0_g1_i1	450	632	409	626
TRINITY_DN18039_c0_g1_i1	326.6	187.03	671.28	157.11
TRINITY_DN18049_c0_g2_i1	251.47	283.67	226.45	231.99
TRINITY_DN18054_c0_g11_i1	3435.56	3285.82	2205.87	3243.21
TRINITY_DN18055_c0_g1_i1	575	574	605	482
TRINITY_DN18064_c0_g2_i1	4206	4411	2938	5104.16
TRINITY_DN18068_c0_g2_i1	251.5	310.14	346.62	466.11
TRINITY_DN18068_c1_g1_i1	1652	2015	1783	1727
TRINITY_DN18071_c0_g2_i1	1542.66	965.65	2604.55	1602.73
TRINITY_DN18074_c0_g1_i1	29161.1	24396.7	14239.4	23143.5
TRINITY_DN1807_c0_g1_i1	2289.92	2755.07	1947.53	3400.9
TRINITY_DN18080_c0_g1_i1	21944.6	24118.5	13706.1	23855
TRINITY_DN18083_c4_g1_i1	52286	155566	178253	67828
TRINITY_DN18094_c0_g1_i1	2264.33	2810.67	1482.6	1831.04
TRINITY_DN18095_c0_g2_i1	9762.53	10808.5	9678.96	10669.1
TRINITY_DN18106_c0_g1_i1	1149.04	1348.72	1246.03	1625.26
TRINITY_DN18111_c0_g1_i1	2253	2825	1853	2131
TRINITY_DN18120_c2_g1_i1	616	728	568	778
TRINITY_DN18143_c0_g1_i1	832.91	884.75	665.16	901.69
TRINITY_DN18159_c0_g1_i1	336	359	463	311
TRINITY_DN18164_c0_g1_i1	235.78	182.58	226.1	188.24
TRINITY_DN18170_c0_g1_i1	865.84	1242.18	814.7	1331.42
TRINITY_DN18178_c0_g1_i1	5833	6325	3335	6424
TRINITY_DN18179_c0_g1_i1	224	242	199	302
TRINITY_DN18193_c0_g2_i1	204.56	227.29	195.39	187.91
TRINITY_DN18197_c0_g1_i1	273	430	305	282
TRINITY_DN18198_c0_g2_i1	5	1.89	5	2.79
TRINITY_DN18202_c0_g1_i1	13455	14691.2	10609.8	16580.3
TRINITY_DN18209_c0_g1_i1	18	17	29	11
TRINITY_DN18210_c0_g1_i1	504	1099	714	971
TRINITY_DN18223_c0_g1_i1	1488.5	1375.72	1386.89	1926.81
TRINITY_DN18233_c0_g2_i1	6098.31	5410.11	3040.35	6600.31
TRINITY_DN18236_c0_g1_i1	162	217	196	251
TRINITY_DN18238_c0_g2_i1	1279.38	1316.34	971.41	1457.7
TRINITY_DN18245_c0_g2_i1	463.47	519.71	442.77	637.61
TRINITY_DN18263_c0_g1_i1	5068	5363	3906	4664
TRINITY_DN18264_c0_g1_i1	393	805	367	320
TRINITY_DN18265_c0_g1_i1	2362	2615	1891	2724
TRINITY_DN18267_c0_g1_i1	394	292	631	496
TRINITY_DN18283_c0_g1_i4	24.19	47.84	42.28	32.63
TRINITY_DN18323_c0_g1_i1	255	338.12	250.38	410.96
TRINITY_DN18327_c0_g1_i1	48	89	81.75	88
TRINITY_DN18341_c0_g1_i1	100	124	131	104
TRINITY_DN1834_c0_g1_i1	633.41	725.74	402.21	687.56
TRINITY_DN18357_c0_g2_i1	80.73	96	115.49	171.46
TRINITY_DN18389_c0_g1_i1	2	2	4	2
TRINITY_DN18413_c0_g1_i1	14	16	16	15
TRINITY_DN18424_c0_g2_i1	220.91	252.33	288.07	252.18
TRINITY_DN18446_c0_g2_i1	163.11	180.12	273.41	160.21
TRINITY_DN18458_c0_g1_i1	198	237	336	355
TRINITY_DN18474_c0_g1_i1	380	428	330	472
TRINITY_DN18478_c0_g1_i1	0	0	3	0
TRINITY_DN18483_c0_g1_i1	0	3	2	3
TRINITY_DN18490_c0_g1_i1	83.63	120.73	87.34	94.22
TRINITY_DN18506_c0_g1_i1	67650	72621	40519	64467
TRINITY_DN18512_c0_g1_i1	677.05	575.51	469.97	842.65
TRINITY_DN18514_c0_g1_i1	621	676	608	787
TRINITY_DN18524_c1_g1_i1	563	571	468	895
TRINITY_DN18527_c0_g1_i1	104.9	105.99	171.41	111.56
TRINITY_DN18540_c0_g2_i1	91	157	178	150
TRINITY_DN18548_c0_g1_i1	629	684	630	652
TRINITY_DN18561_c0_g1_i1	2	1	3	2
TRINITY_DN18572_c0_g1_i1	47	90	76	65
TRINITY_DN1858_c0_g1_i1	1191	1356	997	1135
TRINITY_DN18608_c0_g1_i1	284.89	605.66	256.66	530.66
TRINITY_DN18609_c0_g1_i1	4661.96	4635	2908	3859
TRINITY_DN18650_c0_g1_i1	78	73	209	79
TRINITY_DN18927_c0_g1_i1	1	3	1	0
TRINITY_DN18978_c0_g1_i2	665.32	579.56	478.16	228.18
TRINITY_DN19002_c0_g2_i1	5552.19	5417.08	3926.63	3738.47
TRINITY_DN19053_c0_g27_i1	995.91	1068	824.86	742
TRINITY_DN1905_c0_g1_i1	991	1249	1004	1182
TRINITY_DN19116_c0_g1_i1	355.14	271.46	400.86	361.48
TRINITY_DN19154_c0_g1_i1	105.18	114	145	108
TRINITY_DN19218_c1_g1_i1	0	1	0	0
TRINITY_DN19337_c0_g1_i1	588	768	825	1243
TRINITY_DN19499_c0_g1_i1	0	0	3	0
TRINITY_DN19535_c0_g1_i1	1	0	0	1
TRINITY_DN19561_c0_g1_i1	2	0	0	0
TRINITY_DN19593_c0_g1_i1	0	0	0	0
TRINITY_DN19630_c0_g1_i1	26339	29664	17888	28169
TRINITY_DN19764_c0_g1_i1	0	0	0	0
TRINITY_DN19786_c0_g1_i1	577	654	1071	914
TRINITY_DN19842_c0_g2_i1	13	15.56	27.51	24
TRINITY_DN19912_c0_g1_i1	262	203	666	517
TRINITY_DN1991_c0_g1_i1	2	0	16	0
TRINITY_DN19946_c1_g1_i1	889	1012	757	947
TRINITY_DN19970_c0_g2_i1	15.19	18	18	4.16
TRINITY_DN19975_c0_g1_i1	2	1	2	0
TRINITY_DN19993_c0_g1_i1	67	66	62	124
TRINITY_DN20026_c0_g1_i1	2000	1958	1208	1851
TRINITY_DN20030_c0_g2_i1	1	0	0	6
TRINITY_DN20056_c1_g1_i1	54	57	150	79
TRINITY_DN20067_c0_g1_i1	2154	2127	1976	2357
TRINITY_DN20141_c0_g2_i1	842.43	985.74	750	1137.67
TRINITY_DN20148_c0_g1_i1	0	0	0	0
TRINITY_DN2014_c0_g1_i1	2262	2656.18	2324	2625
TRINITY_DN20166_c0_g1_i1	665	682	544	890
TRINITY_DN20173_c0_g2_i1	27.47	25.16	19.96	21.92
TRINITY_DN20187_c0_g1_i1	1482	2076	1444	2689
TRINITY_DN20305_c0_g2_i1	65.04	42.04	25.45	57.84
TRINITY_DN20318_c0_g1_i1	166	163	176	109
TRINITY_DN20329_c0_g1_i1	272	332	477	420
TRINITY_DN2035_c0_g1_i1	16.32	28	160.46	46.64
TRINITY_DN20419_c0_g1_i1	274	360	399	404
TRINITY_DN2042_c0_g1_i1	0	0	4	1
TRINITY_DN20433_c2_g1_i1	243	320	279	398
TRINITY_DN20486_c0_g3_i1	23.55	52	44	63.52
TRINITY_DN2056_c0_g4_i1	476.64	616.57	456.19	655.48
TRINITY_DN20581_c0_g1_i1	1	0	0	0
TRINITY_DN20589_c0_g2_i1	0	7	4.4	5
TRINITY_DN20648_c0_g1_i1	0	1	1	1
TRINITY_DN20660_c0_g1_i1	366	446	254	322
TRINITY_DN20710_c0_g1_i1	0	4	5	3
TRINITY_DN20787_c0_g2_i1	285.62	355.1	203	141.26
TRINITY_DN20799_c0_g1_i1	385	524	466	544
TRINITY_DN20940_c0_g1_i1	95.67	124	160	140.68
TRINITY_DN21011_c0_g1_i1	1	0	0	0
TRINITY_DN21054_c0_g1_i1	146.51	160.62	157	270.14
TRINITY_DN21072_c0_g1_i1	3	2	13	9
TRINITY_DN21094_c0_g2_i1	0	0	0	0
TRINITY_DN21138_c0_g1_i1	38	40	49	46
TRINITY_DN21181_c0_g1_i1	6	4	12	19
TRINITY_DN21241_c0_g1_i1	6	8	1	4
TRINITY_DN21249_c0_g1_i1	12	26	14	21
TRINITY_DN21271_c0_g19_i1	264.62	280.15	289.73	383.19
TRINITY_DN21315_c0_g1_i2	0	0	0	0
TRINITY_DN21346_c0_g2_i1	0	0	0	0
TRINITY_DN21355_c0_g2_i1	11	0	18.92	5
TRINITY_DN2137_c0_g1_i1	61.34	84.39	63.14	75.58
TRINITY_DN2157_c0_g2_i1	0	0	0	0
TRINITY_DN21589_c0_g2_i1	139.38	229.61	214.74	146.99
TRINITY_DN21634_c0_g1_i2	196	217	187.5	289
TRINITY_DN21659_c0_g1_i1	600.27	590.95	481.44	742.86
TRINITY_DN21664_c0_g1_i1	1076	1352	827	1632
TRINITY_DN21703_c0_g1_i1	3351	4179	2907	3094
TRINITY_DN21733_c0_g1_i1	134.37	202	188	190
TRINITY_DN2192_c0_g1_i1	0	0	0	0
TRINITY_DN21931_c0_g1_i1	5238	3951	1930	4241
TRINITY_DN21951_c0_g2_i1	108.88	99.5	150.63	136.62
TRINITY_DN22128_c0_g1_i1	19	26	48	19
TRINITY_DN22206_c0_g1_i1	0	0	0	0
TRINITY_DN22222_c0_g2_i1	39.43	14.02	29.61	26.68
TRINITY_DN22228_c0_g2_i1	0	0	0	0
TRINITY_DN22230_c0_g1_i1	1021	1154	781	1265
TRINITY_DN22230_c1_g1_i1	1901	2162	1346	2758
TRINITY_DN22272_c0_g2_i1	157.9	209.19	102.61	138.83
TRINITY_DN22313_c0_g2_i1	0	2	1	1
TRINITY_DN22325_c0_g1_i1	1	0	2	1
TRINITY_DN22348_c0_g1_i1	0.03	0	0	0
TRINITY_DN2235_c0_g1_i1	6290	8108	5619	8894
TRINITY_DN22392_c0_g1_i1	166.63	192.43	259.45	202.98
TRINITY_DN22392_c1_g1_i1	165	195	157	192
TRINITY_DN22444_c0_g1_i1	0	2	1	2
TRINITY_DN22487_c0_g1_i1	112.44	67.09	398.29	113.85
TRINITY_DN22562_c0_g1_i1	0	0	0	0
TRINITY_DN2258_c0_g1_i1	100	179	153	196
TRINITY_DN22750_c0_g1_i1	766.69	901.86	849.58	1175.93
TRINITY_DN22777_c0_g2_i1	5367.38	6249.41	3834.27	4818.76
TRINITY_DN22777_c0_g3_i1	1924	2096	1992	2491
TRINITY_DN22849_c0_g1_i1	452	427	352	427
TRINITY_DN22913_c0_g2_i1	3	4.82	1	2.73
TRINITY_DN22966_c0_g2_i1	0	3	0	0
TRINITY_DN2297_c0_g1_i1	1240	1411	1027	1420
TRINITY_DN22985_c0_g1_i1	363	208	333	280
TRINITY_DN22996_c0_g1_i1	373	395	480	439
TRINITY_DN23016_c0_g1_i1	32.82	47.47	75.35	91.1
TRINITY_DN23020_c0_g2_i1	1571.01	2100.25	1164.22	1669.86
TRINITY_DN23041_c0_g1_i1	0	0	0	0
TRINITY_DN23094_c0_g2_i1	3	10	74	11
TRINITY_DN23122_c0_g1_i1	5433.95	5077.65	3513.81	4245.03
TRINITY_DN23122_c1_g1_i1	158	155	243	231
TRINITY_DN23125_c0_g2_i1	827.14	693.86	549.32	819.23
TRINITY_DN23128_c0_g1_i1	3151	3331	3050	3326
TRINITY_DN23151_c0_g1_i1	1011	1372	900	1341
TRINITY_DN23160_c0_g1_i1	1	0	0	0
TRINITY_DN23170_c1_g1_i1	2362	2920	2019	4172
TRINITY_DN23193_c0_g1_i1	197.62	390.21	371.55	403.79
TRINITY_DN23203_c0_g2_i1	544.97	503.96	386.65	674.94
TRINITY_DN23214_c0_g1_i1	1778.45	1635	1438	1973.71
TRINITY_DN23219_c0_g1_i1	1757.27	1843.28	1532.63	1517.9
TRINITY_DN23235_c0_g2_i1	11372.6	10836.2	5672.67	9002.73
TRINITY_DN23272_c0_g1_i1	0	0	0	0
TRINITY_DN23285_c0_g2_i1	152	196	250	155
TRINITY_DN23298_c0_g1_i1	0	0	0	0
TRINITY_DN23299_c0_g1_i1	49.03	42.78	161.05	92.31
TRINITY_DN23310_c0_g1_i1	0	0	0	0
TRINITY_DN23353_c0_g2_i1	224.71	265.58	223.32	312.48
TRINITY_DN23440_c0_g1_i1	334	431	319	403
TRINITY_DN23464_c0_g2_i1	10.95	22.03	19.47	26.68
TRINITY_DN23465_c0_g1_i1	491	819	799	916
TRINITY_DN23477_c0_g1_i1	92	98	107	167
TRINITY_DN23501_c0_g2_i1	46.38	68.27	71	35.63
TRINITY_DN23507_c0_g1_i1	3	42	14	33
TRINITY_DN23523_c0_g1_i1	145.44	133.2	80.3	88.24
TRINITY_DN23537_c0_g2_i1	0	0	0	0
TRINITY_DN23548_c0_g2_i1	559.39	701.49	491.57	678.95
TRINITY_DN23558_c0_g1_i2	56.57	187	136.97	123.98
TRINITY_DN23568_c0_g1_i1	95	69.64	156	152.06
TRINITY_DN2360_c0_g1_i1	938	1109	733	995
TRINITY_DN23617_c0_g1_i1	261.6	353.67	263.9	405.8
TRINITY_DN2362_c0_g2_i1	0	2.9	0	0
TRINITY_DN23645_c0_g1_i1	5743.83	6299.18	3008.9	5691.82
TRINITY_DN2366_c0_g3_i1	0	0	0	0
TRINITY_DN23703_c1_g1_i1	1976	2115	1548	2386
TRINITY_DN23709_c0_g1_i1	878	1089	1078	1084
TRINITY_DN23724_c0_g1_i1	601.54	803.33	543.87	820.57
TRINITY_DN23747_c0_g1_i1	261	355	306	459
TRINITY_DN23751_c0_g2_i1	1254.18	1288.1	1178.59	1290.44
TRINITY_DN23757_c0_g1_i2	366	432	523.95	338
TRINITY_DN23773_c0_g1_i1	404	538	455	618
TRINITY_DN23790_c0_g1_i1	216.83	229.68	312.75	330.72
TRINITY_DN23807_c0_g1_i1	0	0	0	0
TRINITY_DN23810_c0_g1_i1	10654	10555	8435	13307
TRINITY_DN23820_c0_g1_i1	890	1100	917	976
TRINITY_DN23826_c0_g2_i1	884.82	1157.44	717.78	969.33
TRINITY_DN23829_c0_g1_i1	775	811	837	658
TRINITY_DN23837_c0_g1_i1	13594.5	15707.2	12475.3	13331.8
TRINITY_DN23844_c0_g1_i1	4859	5448	4470	5264
TRINITY_DN23847_c0_g2_i1	8.49	9.61	74.31	36.46
TRINITY_DN23866_c0_g2_i1	255.29	178.33	111.51	167.06
TRINITY_DN23875_c0_g1_i1	1889	1791	2299	1991
TRINITY_DN23885_c0_g2_i1	526.61	665.21	558.12	754.45
TRINITY_DN23893_c0_g1_i1	0	1	0	0
TRINITY_DN23898_c0_g1_i1	147	164.44	115.47	191.4
TRINITY_DN23910_c0_g1_i1	0	0	0	0
TRINITY_DN23923_c0_g1_i1	0	0	0	0
TRINITY_DN23929_c0_g1_i1	417	580	543	749
TRINITY_DN23936_c0_g1_i1	357	448	449	459
TRINITY_DN23950_c0_g2_i1	2205.13	3053.53	1776	2659
TRINITY_DN23960_c0_g1_i1	194.65	152.63	122.96	176.58
TRINITY_DN23973_c0_g1_i1	73	0	51.85	43.13
TRINITY_DN23974_c0_g1_i1	24	37.55	37.4	17.77
TRINITY_DN23984_c0_g1_i1	0	0	0	0
TRINITY_DN2398_c0_g1_i1	255.34	222.67	288.47	300.62
TRINITY_DN23992_c0_g1_i1	129.71	133.17	107.42	118.75
TRINITY_DN23993_c0_g1_i1	1978	2390	2094	2753
TRINITY_DN24029_c0_g2_i1	39.33	94.98	55.89	28.62
TRINITY_DN24030_c0_g2_i1	232.05	339.73	221.53	330.4
TRINITY_DN24047_c0_g1_i1	486.65	633.25	422	743.08
TRINITY_DN24071_c0_g1_i1	2014	2840	1359	2217
TRINITY_DN24074_c0_g1_i1	626	885	731	1024
TRINITY_DN24083_c0_g1_i2	936.69	713.45	617.76	1126.76
TRINITY_DN24097_c0_g1_i1	265.42	165.33	285.22	150.7
TRINITY_DN24181_c0_g1_i1	187	289.97	253.32	349.82
TRINITY_DN24217_c0_g1_i1	2	1	0	4
TRINITY_DN24254_c0_g1_i1	344.83	402.27	264.09	376.64
TRINITY_DN24267_c0_g1_i1	0	0	0	0
TRINITY_DN24269_c0_g1_i1	86	127	160	163
TRINITY_DN24289_c0_g1_i1	1797	1999	1972	1846
TRINITY_DN24326_c0_g1_i1	803	773	677	850
TRINITY_DN24358_c0_g2_i1	27910	29278	16299	21533
TRINITY_DN24358_c0_g3_i1	7075.33	8132.5	5175.93	6034.55
TRINITY_DN24371_c0_g2_i1	268.25	221.52	347.26	340.72
TRINITY_DN24376_c0_g1_i1	80.36	93.57	102.47	124.77
TRINITY_DN24377_c0_g1_i1	242	362	192	281
TRINITY_DN24383_c0_g1_i1	0	0	0	0
TRINITY_DN24477_c0_g1_i1	2	0	0	0
TRINITY_DN24490_c0_g1_i1	0	0	0	0
TRINITY_DN24512_c0_g2_i1	0	0	0	0
TRINITY_DN24545_c0_g1_i1	0	0	0	0
TRINITY_DN24592_c0_g1_i1	66.69	102.3	96	105.51
TRINITY_DN24632_c0_g1_i1	2	1.52	7.24	0
TRINITY_DN24634_c0_g1_i1	279	310	330	431
TRINITY_DN24655_c0_g1_i1	6795.7	7203.91	4746.35	6540.79
TRINITY_DN24672_c0_g1_i1	0	0	0	0
TRINITY_DN24690_c0_g1_i1	471.99	867.41	552.37	621.76
TRINITY_DN24700_c0_g2_i1	1985.86	2544.2	1784	2920.55
TRINITY_DN24700_c1_g1_i1	1489	1836	1242	1892
TRINITY_DN24702_c0_g1_i1	1050	1015	560	1217
TRINITY_DN24704_c0_g1_i1	77	59	114	86
TRINITY_DN24708_c2_g1_i1	397	434	383	405
TRINITY_DN24724_c0_g1_i1	723.43	945.58	704.63	784.4
TRINITY_DN24741_c0_g1_i1	457.3	478.75	448.24	734.13
TRINITY_DN24758_c1_g1_i1	1082	1336	1056	1015
TRINITY_DN2477_c0_g1_i1	5	2.45	6	6.34
TRINITY_DN24827_c1_g1_i1	563	589	1479	718
TRINITY_DN24845_c0_g1_i1	1047	1167	786	1154
TRINITY_DN24846_c0_g1_i1	180.26	243.68	264	289.53
TRINITY_DN24854_c0_g1_i1	396.97	315.48	387.71	455.21
TRINITY_DN24867_c0_g2_i1	979.08	1260.01	577.18	992.07
TRINITY_DN24872_c0_g1_i1	4186	5422	1359	3051
TRINITY_DN24893_c0_g1_i1	50	38	29	38
TRINITY_DN24911_c0_g2_i1	59	49	51	96
TRINITY_DN24928_c0_g2_i1	57.71	165.49	245.8	284.73
TRINITY_DN24946_c0_g1_i1	362	472	359	317
TRINITY_DN24980_c0_g2_i1	0	0	0	0
TRINITY_DN25019_c0_g1_i1	0	0	0	0
TRINITY_DN25029_c0_g1_i1	1060.3	1220.72	993.32	1365.49
TRINITY_DN25038_c0_g2_i1	0	0	0	0
TRINITY_DN25098_c0_g1_i1	184.75	218.14	214.63	213.94
TRINITY_DN25108_c0_g1_i1	37	57	88	74
TRINITY_DN25112_c0_g2_i1	23.04	61	29	64.57
TRINITY_DN25113_c0_g1_i1	0	1	0	0
TRINITY_DN25131_c0_g1_i1	488	552	339	483
TRINITY_DN25135_c0_g1_i1	0	0	0	0
TRINITY_DN25155_c0_g2_i1	42	51.53	50.98	40.28
TRINITY_DN25188_c0_g1_i1	109	115	108	162
TRINITY_DN25211_c0_g1_i1	0	0	0	0
TRINITY_DN25224_c0_g1_i1	0	0	0	0
TRINITY_DN25234_c0_g1_i1	0	0	0	0
TRINITY_DN25252_c0_g1_i1	0	0	0	0
TRINITY_DN25253_c0_g1_i1	448.22	581.35	417.26	672.59
TRINITY_DN25268_c0_g1_i1	192.08	212.6	204.98	304.39
TRINITY_DN25268_c1_g1_i1	6066	7704	4567	7597
TRINITY_DN25324_c0_g1_i1	0	0	1	0
TRINITY_DN25382_c0_g1_i2	0	0	0	0
TRINITY_DN25471_c0_g2_i1	0	0	0	0
TRINITY_DN25518_c0_g1_i1	12	2	3	1
TRINITY_DN25524_c0_g1_i1	5	0	3	4
TRINITY_DN25663_c0_g1_i1	470	785	551	582
TRINITY_DN25670_c0_g1_i1	0	0	0	0
TRINITY_DN25699_c0_g1_i1	167	137	1065	254
TRINITY_DN25705_c0_g1_i1	1129	1130	1058	1756
TRINITY_DN25708_c0_g1_i1	731.95	775.01	880.98	999.36
TRINITY_DN25709_c0_g2_i2	0	0	124	125.53
TRINITY_DN25719_c0_g1_i1	259	321	240	420
TRINITY_DN25724_c0_g1_i4	1065.85	1281.88	970.08	1485.42
TRINITY_DN25740_c0_g2_i1	1303.36	1512.74	1189.58	1560
TRINITY_DN25753_c0_g2_i1	352.77	553	323.51	458.02
TRINITY_DN25753_c1_g1_i1	465	542	416	509
TRINITY_DN25762_c0_g1_i1	129.07	141	234.87	186.59
TRINITY_DN25765_c0_g1_i1	13259	11934	9479	10582
TRINITY_DN25769_c0_g2_i1	369.56	505.3	426.57	597.96
TRINITY_DN25782_c0_g2_i1	52	32	59	75
TRINITY_DN25792_c0_g1_i1	129	156	137	173
TRINITY_DN25792_c0_g2_i1	18940	26090	17353	27330
TRINITY_DN25807_c0_g1_i1	775	1039	899	1273
TRINITY_DN25808_c0_g1_i1	6107.9	8398.11	4701.02	9460.71
TRINITY_DN25812_c0_g1_i1	0	0	0	0
TRINITY_DN25843_c0_g2_i1	3329	4449	2466	3957
TRINITY_DN25843_c0_g3_i1	44568	43222.5	40685.7	54817
TRINITY_DN25843_c1_g1_i1	413	428	334	443
TRINITY_DN25867_c1_g1_i1	5930	5348	4329	5669
TRINITY_DN25867_c1_g2_i1	50	65	57	58
TRINITY_DN25872_c0_g1_i1	4428.67	4615.8	4616.36	4754.83
TRINITY_DN25888_c0_g1_i1	118	136	144	127
TRINITY_DN25896_c0_g2_i1	513.74	558.83	511.22	531.85
TRINITY_DN25897_c0_g2_i1	159.01	126.39	190.16	149.49
TRINITY_DN25898_c1_g2_i1	521.45	621.6	578.46	580.32
TRINITY_DN25914_c0_g1_i2	952.54	1597.92	1246.87	1680.86
TRINITY_DN25920_c0_g1_i1	51	85	306	55
TRINITY_DN25921_c0_g1_i1	133	201	131	239
TRINITY_DN25930_c0_g1_i1	963	914	848	843
TRINITY_DN25942_c0_g1_i1	372	497	443	602
TRINITY_DN25953_c0_g1_i2	127.89	109.45	295.48	136.55
TRINITY_DN25963_c0_g1_i1	3127	3365	2358	2307
TRINITY_DN25966_c0_g1_i1	275	238	237	238
TRINITY_DN25966_c2_g1_i1	44	75	149	96
TRINITY_DN25973_c0_g1_i1	296.93	410.35	262.6	337.12
TRINITY_DN25982_c0_g2_i1	6252.12	7694.18	4851.99	8723.35
TRINITY_DN26005_c0_g1_i1	466.97	574.66	327.05	508.08
TRINITY_DN26008_c0_g1_i1	20432.2	22306.3	13471.9	20198.1
TRINITY_DN26023_c0_g1_i1	12178	11773	7727	8525
TRINITY_DN26027_c0_g2_i1	30.8	47.7	95.98	56.09
TRINITY_DN26028_c0_g1_i1	616	613	694	644
TRINITY_DN26056_c0_g1_i1	1389.14	1669.13	1454.31	1543.02
TRINITY_DN26061_c1_g1_i1	228	158	489	173
TRINITY_DN26090_c0_g1_i2	8073.01	8165.94	5194.67	11679.8
TRINITY_DN26090_c0_g2_i1	811	948	682	1115
TRINITY_DN26094_c0_g2_i2	445.87	446.4	371.53	551.49
TRINITY_DN2609_c0_g1_i1	2529	2701	2660	3156
TRINITY_DN26115_c0_g2_i1	0	0	0	1
TRINITY_DN26117_c0_g1_i1	757	859	625	789
TRINITY_DN26123_c0_g1_i1	603	674	530	776
TRINITY_DN26128_c0_g2_i1	0	0	0	0
TRINITY_DN26139_c0_g1_i1	3408	3886	2368	2630
TRINITY_DN26166_c0_g1_i1	11166.4	16187.9	9265.8	14751.6
TRINITY_DN26315_c0_g1_i1	714.77	863.68	563.32	909.21
TRINITY_DN26378_c0_g1_i1	373	505	392	387
TRINITY_DN26387_c0_g2_i1	259.5	357.66	428.54	357.05
TRINITY_DN26391_c0_g1_i1	68	81	660	105
TRINITY_DN26391_c1_g1_i1	284	276	196	336
TRINITY_DN26396_c2_g1_i1	2292	1358	1855	2148
TRINITY_DN26409_c0_g1_i1	22.47	7.48	227.7	37.08
TRINITY_DN26427_c0_g1_i1	420	95	335	173
TRINITY_DN26435_c0_g2_i1	1005	1023	22875	2647
TRINITY_DN26549_c0_g1_i1	0	0	0	0
TRINITY_DN26681_c0_g1_i1	0	0	1	0
TRINITY_DN26709_c0_g1_i1	8	4	12.56	13
TRINITY_DN26722_c0_g1_i1	26	25	37	27
TRINITY_DN2685_c0_g2_i1	105	153.89	122.71	141.02
TRINITY_DN26868_c0_g1_i1	890	1137.77	1151.91	925
TRINITY_DN26888_c0_g2_i1	0	0	0	0
TRINITY_DN26921_c0_g1_i1	487.6	552.88	556.73	609.86
TRINITY_DN26942_c0_g1_i1	0	1	0	0
TRINITY_DN26963_c0_g1_i1	942	1462	1006	1086
TRINITY_DN26995_c0_g1_i1	0	0	0	0
TRINITY_DN27029_c0_g1_i1	0	0	0	0
TRINITY_DN27067_c0_g1_i1	0	0	0	0
TRINITY_DN27098_c0_g1_i1	378	512	418	634
TRINITY_DN27119_c0_g1_i1	0	0	0	8.15
TRINITY_DN27152_c0_g1_i1	35.96	28.73	54.05	46.68
TRINITY_DN27180_c0_g1_i1	998	1208	914	993
TRINITY_DN27206_c0_g1_i1	1169	1107	583	1043
TRINITY_DN27243_c0_g1_i1	0	3	7.02	4.64
TRINITY_DN27245_c0_g1_i1	64.52	64	133.69	98.68
TRINITY_DN27256_c0_g2_i1	0	0	0	0
TRINITY_DN27280_c0_g1_i1	0	0	4	1
TRINITY_DN27327_c0_g1_i1	716	779	446	836
TRINITY_DN27338_c0_g1_i1	0	0	0	0
TRINITY_DN27341_c0_g1_i1	70.15	65.22	103.64	78.86
TRINITY_DN27383_c0_g1_i1	107.47	80.26	129.89	160.72
TRINITY_DN27460_c0_g2_i1	181.93	246.36	222.89	293.59
TRINITY_DN27502_c1_g1_i1	0	0	0	0
TRINITY_DN27531_c0_g1_i1	0	0	0	0
TRINITY_DN27582_c0_g1_i1	1608.38	1528.03	1458.98	2855.51
TRINITY_DN2758_c0_g1_i1	74	143	127	112
TRINITY_DN27593_c0_g1_i1	7	12	7	19
TRINITY_DN27695_c0_g1_i1	257.66	200.45	219.81	322.37
TRINITY_DN27741_c0_g2_i1	1	2	0	1
TRINITY_DN27795_c1_g1_i1	0	0	0	0
TRINITY_DN27827_c0_g1_i1	181	190	217	185
TRINITY_DN2784_c0_g1_i1	969	1154	872	1315
TRINITY_DN27864_c0_g1_i1	60	49	580	111
TRINITY_DN27979_c0_g1_i1	0	0	1	0
TRINITY_DN27992_c0_g3_i1	0	0	0	0
TRINITY_DN28015_c0_g1_i1	993	1118	712	992
TRINITY_DN28060_c0_g1_i1	0	0	0	0
TRINITY_DN28194_c0_g1_i2	826	933	659	949
TRINITY_DN28217_c0_g1_i1	1016.97	1405.12	795.51	971.25
TRINITY_DN28221_c0_g2_i1	459	440	286	491
TRINITY_DN28221_c0_g3_i1	55.15	50.31	251.83	284.41
TRINITY_DN28293_c1_g1_i1	142	1410	1550	1624
TRINITY_DN28389_c0_g1_i1	364	381	318	555
TRINITY_DN28447_c0_g1_i1	0	0	0	0
TRINITY_DN28459_c0_g1_i1	0	0	0	1
TRINITY_DN28562_c0_g1_i1	72.06	44	25.62	63.18
TRINITY_DN28571_c1_g1_i1	0	0	1	0
TRINITY_DN28584_c0_g1_i1	188.82	160	114.19	118.78
TRINITY_DN28605_c0_g1_i2	29.98	19	80.34	32.92
TRINITY_DN28622_c0_g1_i1	0	0	0	0
TRINITY_DN28647_c0_g1_i1	192	251	223	214
TRINITY_DN28650_c0_g2_i1	138.3	231.71	256	239.5
TRINITY_DN2866_c0_g2_i1	557.52	758.19	628.54	722.62
TRINITY_DN28699_c0_g1_i1	7	10	3	0
TRINITY_DN28740_c0_g1_i1	25	7	38	29
TRINITY_DN28743_c0_g1_i1	0	0	0	0
TRINITY_DN28757_c0_g1_i1	5575	5594	3722	7316
TRINITY_DN28769_c0_g1_i1	288	123	841	284
TRINITY_DN28806_c0_g2_i1	282.04	346.49	228.97	302.41
TRINITY_DN28936_c0_g2_i1	156.04	223.73	210.79	218.63
TRINITY_DN29006_c0_g1_i2	541	514	668	601
TRINITY_DN29042_c0_g1_i1	655	629	551	744
TRINITY_DN29095_c0_g1_i1	568	790	637	784
TRINITY_DN29106_c0_g1_i1	0	3	0	0
TRINITY_DN29159_c0_g1_i1	10	10	13	13
TRINITY_DN29192_c0_g1_i1	142	141	188	157
TRINITY_DN29270_c0_g1_i1	0	0	0	0
TRINITY_DN29351_c0_g2_i1	336.86	446.53	296.44	341.44
TRINITY_DN29384_c0_g2_i1	101.65	143.75	133.6	122.69
TRINITY_DN29423_c0_g1_i1	380.5	333.98	550.66	465.3
TRINITY_DN2946_c0_g1_i1	0	0	0	1
TRINITY_DN29518_c0_g1_i1	19	19	14	16
TRINITY_DN29527_c0_g1_i1	2106	555	1828	668
TRINITY_DN29536_c0_g1_i2	602.68	710.42	688.46	836.97
TRINITY_DN2953_c0_g1_i1	309	350	321	405
TRINITY_DN29554_c0_g1_i1	369	316	813	561
TRINITY_DN29568_c0_g2_i1	0	0	0	0
TRINITY_DN2958_c0_g1_i2	133.87	253	140.7	179.42
TRINITY_DN29607_c0_g1_i1	1377	1759	1105	1889
TRINITY_DN29633_c2_g1_i1	2237	2797	3511	2078
TRINITY_DN29634_c0_g1_i1	0	0	0	0
TRINITY_DN29680_c0_g2_i1	93.5	171.77	189.64	88.67
TRINITY_DN29701_c0_g1_i1	0	0	0	0
TRINITY_DN29726_c0_g2_i1	1.68	0	0	0
TRINITY_DN29868_c0_g1_i1	0	1	0	0
TRINITY_DN30065_c0_g2_i1	331.98	358.53	268.73	375.25
TRINITY_DN30096_c0_g1_i1	0	0	0	0
TRINITY_DN30189_c0_g1_i1	0	0	0	0
TRINITY_DN30199_c0_g1_i1	0	0	1	0
TRINITY_DN30201_c0_g1_i1	337	396	393	508
TRINITY_DN30235_c0_g1_i1	0	0	0	0
TRINITY_DN30342_c0_g1_i1	0	0	0	0
TRINITY_DN30353_c0_g1_i2	209	222.88	218.65	295.4
TRINITY_DN3049_c0_g1_i1	0	0	0	0
TRINITY_DN30510_c0_g1_i1	0	0	0	1
TRINITY_DN30588_c0_g1_i1	0	0	2	0
TRINITY_DN30608_c0_g1_i1	32.91	26.21	28.67	21.14
TRINITY_DN30762_c0_g4_i1	296.92	401.75	401.27	397.5
TRINITY_DN307_c0_g1_i1	0	0	0	2
TRINITY_DN30811_c0_g1_i1	628	720	476	709
TRINITY_DN3083_c0_g1_i1	17	14.94	43	26
TRINITY_DN30882_c0_g1_i1	483	607	443	663
TRINITY_DN30896_c0_g1_i1	0	0	0	0
TRINITY_DN30904_c0_g1_i1	1	0	0	0
TRINITY_DN3095_c0_g1_i1	487	654	430	662
TRINITY_DN31055_c0_g1_i1	1797	1988	1319	2225
TRINITY_DN31122_c0_g1_i1	0	1	1	1
TRINITY_DN31135_c0_g1_i1	506	531	441	499
TRINITY_DN31307_c0_g1_i1	0	0	0	1
TRINITY_DN31431_c0_g1_i1	17	13.03	16.48	33.48
TRINITY_DN31501_c0_g1_i1	103	107.74	193.79	98.52
TRINITY_DN31545_c0_g1_i1	53	28	89	76
TRINITY_DN31645_c0_g1_i1	666	844	618	998
TRINITY_DN31647_c0_g1_i1	0	0	0	0
TRINITY_DN31721_c0_g2_i1	43.9	54.21	47.81	56.96
TRINITY_DN31745_c0_g1_i1	177	282	218	194
TRINITY_DN31809_c0_g2_i1	182.11	325.09	300.1	396.36
TRINITY_DN31811_c0_g1_i1	95.2	221.85	200.37	165.76
TRINITY_DN31844_c0_g3_i1	736.71	833.82	320.14	770.39
TRINITY_DN31875_c0_g2_i1	250.01	308.02	388.91	449
TRINITY_DN31943_c0_g1_i1	148	147.76	117.9	163
TRINITY_DN3199_c0_g1_i1	0	0	0	0
TRINITY_DN32166_c0_g1_i1	17	46	39	43
TRINITY_DN32193_c0_g1_i1	0	1	0	0
TRINITY_DN32488_c0_g1_i1	123	170.35	104	188
TRINITY_DN32615_c0_g1_i1	1	0	0	0
TRINITY_DN32690_c0_g3_i1	10836.3	11784.7	6286.89	12776.5
TRINITY_DN32690_c1_g2_i1	175	227	222.7	248
TRINITY_DN32717_c0_g2_i1	185	139.8	163	142.74
TRINITY_DN32734_c0_g1_i1	530	826	445	628
TRINITY_DN32776_c0_g1_i1	0	0	0	0
TRINITY_DN32809_c0_g2_i1	78	88.58	80.22	74.19
TRINITY_DN32966_c0_g1_i1	80.95	95.73	78.1	104.44
TRINITY_DN32997_c0_g2_i1	7.13	4	6.97	2
TRINITY_DN33025_c0_g1_i1	5.2	0	0	8.18
TRINITY_DN33052_c0_g2_i1	64.45	29.85	63.66	40.61
TRINITY_DN33095_c0_g1_i1	2	0	0	0
TRINITY_DN33119_c0_g1_i1	296.66	262.83	232.83	291.07
TRINITY_DN33135_c0_g1_i1	12	4	14	15
TRINITY_DN33170_c0_g1_i1	10	11	12	26
TRINITY_DN33191_c0_g1_i1	843.45	1005.79	804.7	1010.98
TRINITY_DN33384_c0_g1_i1	37	67	162	74
TRINITY_DN33385_c0_g1_i1	1046.51	921.49	1221.53	1308.97
TRINITY_DN33424_c0_g1_i1	11.51	29	0	8.49
TRINITY_DN33451_c0_g1_i1	63.99	77.15	113.91	72.44
TRINITY_DN33529_c0_g1_i1	601	904	773	997
TRINITY_DN33589_c0_g1_i1	0	0	0	0
TRINITY_DN33598_c0_g1_i1	419.24	539.51	558.5	887.06
TRINITY_DN33628_c0_g1_i1	94	137	139	116
TRINITY_DN33667_c0_g2_i1	1	1	0	1
TRINITY_DN33726_c0_g1_i1	111	112	100	139
TRINITY_DN33758_c0_g2_i1	5.09	3.76	2.5	3.91
TRINITY_DN33765_c0_g1_i1	10	1	10	2.99
TRINITY_DN33808_c0_g2_i1	1	2	1	0
TRINITY_DN34067_c0_g7_i1	358.31	302.75	268.23	465.25
TRINITY_DN34223_c0_g1_i1	83	133	115	144
TRINITY_DN34225_c0_g1_i1	644	795	699	952
TRINITY_DN34243_c0_g2_i1	0	0	0	0
TRINITY_DN34248_c0_g1_i1	0	1	0	0
TRINITY_DN34365_c0_g1_i1	629	881	699	861
TRINITY_DN34370_c0_g1_i2	40.06	78.89	97.42	65.58
TRINITY_DN34406_c0_g1_i1	496	538	600	755
TRINITY_DN34426_c0_g2_i1	636.05	964.96	551.53	773.58
TRINITY_DN34445_c0_g1_i1	3964	3452	2261	4552
TRINITY_DN34447_c0_g2_i2	121.42	148.85	133.09	175.22
TRINITY_DN34462_c0_g1_i2	0	3	0	1
TRINITY_DN34463_c0_g1_i1	122.18	238.69	164.74	200.82
TRINITY_DN34470_c0_g3_i1	1555.72	1719.41	1032.13	1614.11
TRINITY_DN34474_c0_g3_i1	0	0	0	0
TRINITY_DN34482_c0_g2_i1	0	0	1	0
TRINITY_DN34497_c0_g2_i1	117.98	149.33	127.28	109.54
TRINITY_DN34520_c0_g1_i1	520	635	442	630
TRINITY_DN34537_c0_g1_i1	474.3	369.31	285.92	532.82
TRINITY_DN34552_c0_g2_i1	118	117.5	133.5	94
TRINITY_DN34552_c1_g2_i1	5	2	31	13
TRINITY_DN34561_c0_g1_i1	866	340	242	628
TRINITY_DN34565_c0_g1_i1	1796	2226	1879	2528
TRINITY_DN34574_c0_g1_i1	566	634	547	683
TRINITY_DN34600_c0_g2_i1	2543.92	2587	3280	3355.04
TRINITY_DN34601_c0_g1_i2	1463.23	2055.54	1151.04	1934.45
TRINITY_DN34623_c0_g2_i1	517.17	501.08	352.94	506.2
TRINITY_DN34635_c0_g1_i1	35957.5	42233.2	24040.2	42088.3
TRINITY_DN34643_c0_g1_i1	372	418	248	490
TRINITY_DN34650_c0_g2_i1	310	466.17	390	437
TRINITY_DN34658_c0_g2_i1	2107.5	2298.11	1575.76	2631.96
TRINITY_DN34684_c0_g2_i1	75.72	97.62	72.79	98.69
TRINITY_DN34697_c0_g2_i2	110.4	141.95	151.1	156.96
TRINITY_DN34710_c0_g2_i1	43	50	96.05	66.06
TRINITY_DN34712_c0_g1_i2	395.59	470.82	421.96	337.49
TRINITY_DN34714_c0_g1_i1	5	1	15	1
TRINITY_DN34716_c0_g1_i1	38.54	28.96	71	34.2
TRINITY_DN34717_c0_g3_i1	132.98	69.47	95.56	209.14
TRINITY_DN34726_c0_g1_i1	709	851	553	950
TRINITY_DN34727_c0_g1_i1	1389.82	1338.06	36.3	1911
TRINITY_DN34735_c0_g1_i1	25.59	0	122.45	23.19
TRINITY_DN34742_c1_g1_i1	437	694	885	587
TRINITY_DN34743_c0_g1_i2	18	12	35	8
TRINITY_DN34744_c0_g1_i2	1009.95	1176.68	795.74	1232.77
TRINITY_DN34745_c0_g2_i1	297.06	359.68	330.17	289.48
TRINITY_DN34745_c1_g1_i1	31	26	62	61
TRINITY_DN34746_c0_g1_i1	490	578	516	549
TRINITY_DN34751_c0_g1_i1	0	0	1.08	0
TRINITY_DN34765_c0_g1_i1	12	20.82	30	27
TRINITY_DN34771_c1_g3_i2	0	5.52	0	0
TRINITY_DN34778_c0_g3_i1	10.99	21.6	66.36	51.43
TRINITY_DN34794_c0_g1_i1	0	3	0	0
TRINITY_DN34803_c0_g1_i1	1	0	3	2
TRINITY_DN34823_c0_g2_i1	0	0	1	1
TRINITY_DN34840_c0_g1_i1	0	0	0	0
TRINITY_DN34854_c0_g1_i1	215.02	280.94	190.64	255.09
TRINITY_DN34860_c0_g1_i1	110	164	192	157
TRINITY_DN34863_c0_g2_i1	1273.75	1845.5	1215.93	1902.81
TRINITY_DN34869_c0_g1_i1	4	0	0	0
TRINITY_DN3486_c0_g1_i1	152	126	100	96
TRINITY_DN34891_c1_g2_i1	3027	3173	2368	4811
TRINITY_DN34901_c0_g2_i1	2476	982.26	13052	1942.08
TRINITY_DN34903_c0_g10_i1	0	0	0	0
TRINITY_DN34915_c0_g3_i1	73.53	48.17	110.61	125.96
TRINITY_DN34917_c0_g1_i1	7143	3922	4201	5083
TRINITY_DN34940_c0_g1_i1	0	44	52.04	48
TRINITY_DN34956_c0_g1_i1	254.23	327.78	266.79	310.41
TRINITY_DN34957_c0_g1_i1	4	0	0	0
TRINITY_DN34973_c0_g1_i1	493.62	380.15	569.95	530.27
TRINITY_DN34974_c0_g1_i2	168.4	232.17	160.82	171.02
TRINITY_DN34975_c0_g1_i1	1366.45	1755.71	1439.65	1762.05
TRINITY_DN34978_c0_g1_i1	3002	2515	10689	3837
TRINITY_DN34980_c0_g1_i1	15.58	9.35	88.72	28.05
TRINITY_DN34986_c0_g1_i1	509	526	1146	491
TRINITY_DN35004_c1_g1_i1	36222.5	46560.7	25509.9	40374.4
TRINITY_DN35008_c0_g2_i1	148.41	169.92	182.9	164.02
TRINITY_DN35013_c0_g1_i1	261.52	268.02	213.36	436.97
TRINITY_DN35016_c0_g1_i1	188	204	307	239
TRINITY_DN35027_c0_g1_i1	0	0	0	0
TRINITY_DN35035_c0_g1_i1	2	7	5	10
TRINITY_DN35040_c0_g1_i1	755	1044	938	1111
TRINITY_DN35047_c1_g1_i1	485	512	348	551
TRINITY_DN35049_c0_g1_i1	0	0	0	0
TRINITY_DN35064_c1_g1_i1	10158.4	11086.3	4518	10161.7
TRINITY_DN35066_c0_g1_i1	4115.32	4690.24	3353.99	3754.46
TRINITY_DN35069_c0_g1_i1	83.5	77.67	198.74	119.7
TRINITY_DN35071_c0_g6_i1	33.25	8.32	58.38	0
TRINITY_DN35076_c0_g1_i1	379.87	523.5	525.14	773.75
TRINITY_DN35094_c0_g1_i1	0	0	0	0
TRINITY_DN35106_c0_g1_i3	88.96	54.51	144.57	91.61
TRINITY_DN35110_c0_g1_i1	203.18	214.32	173.47	230.47
TRINITY_DN35112_c0_g1_i1	608	593	480	462
TRINITY_DN35113_c0_g2_i1	868	1392	1022	1476
TRINITY_DN35122_c0_g2_i1	340.06	444.18	326.03	394.63
TRINITY_DN35135_c0_g2_i1	133.97	109.41	132.93	106.88
TRINITY_DN35157_c0_g1_i2	416.93	560.96	410.59	555.05
TRINITY_DN35168_c0_g1_i1	5465	6379	4153	6370
TRINITY_DN35170_c0_g9_i1	554.28	376.17	518.24	609.96
TRINITY_DN35176_c0_g1_i1	280.83	388	274.78	399.92
TRINITY_DN35180_c0_g1_i1	1046	1593	1139	1329
TRINITY_DN35181_c0_g1_i1	0	10.49	12	15
TRINITY_DN35198_c0_g1_i1	180	328	778	166
TRINITY_DN35209_c0_g1_i1	81.81	112.25	129.22	166.7
TRINITY_DN35217_c0_g1_i3	0	0	0	0
TRINITY_DN35247_c0_g1_i1	15627	16328	12232	11662
TRINITY_DN35263_c0_g2_i1	35.92	0	28.73	0
TRINITY_DN35268_c0_g1_i1	0	0	0	0
TRINITY_DN35277_c0_g1_i1	1	1	3	0
TRINITY_DN35307_c0_g1_i1	0	0	0	0
TRINITY_DN35309_c0_g1_i1	298	358	246	423
TRINITY_DN35324_c0_g5_i1	378.59	560.29	424.93	815.33
TRINITY_DN35332_c0_g3_i1	283.23	402.1	393.98	303.51
TRINITY_DN35339_c0_g1_i2	0	0	0	0
TRINITY_DN35348_c0_g1_i1	35	42	54	53
TRINITY_DN35351_c0_g1_i2	109.17	30.05	191.49	113.06
TRINITY_DN35367_c0_g1_i1	917	1101	1184	2023
TRINITY_DN35371_c0_g3_i1	29.01	46.97	31.83	30.56
TRINITY_DN35381_c0_g1_i1	172.25	160.87	1026	311.25
TRINITY_DN35381_c0_g2_i1	147	183	191	225
TRINITY_DN35405_c0_g1_i1	64.17	149.41	117.51	143.66
TRINITY_DN35412_c0_g1_i1	7	8	42	14
TRINITY_DN35413_c0_g1_i1	99.23	183.2	163.32	125.22
TRINITY_DN35422_c0_g1_i1	13.41	6.32	34.31	14.52
TRINITY_DN35440_c0_g1_i1	98	81	241	132
TRINITY_DN35447_c0_g1_i1	1	0	0	1
TRINITY_DN35452_c0_g2_i1	0	2	0	0
TRINITY_DN35455_c0_g5_i1	4	2	5	9
TRINITY_DN35455_c0_g6_i1	13.66	16.98	36.43	16.58
TRINITY_DN35457_c0_g1_i1	469.08	514.31	692.08	728.27
TRINITY_DN35469_c0_g1_i1	229	261	279	284
TRINITY_DN35483_c0_g1_i1	841	782	864	1017
TRINITY_DN3549_c0_g1_i1	190	277.53	227	335
TRINITY_DN35514_c0_g1_i1	3	1	7	1
TRINITY_DN35526_c0_g1_i1	15	17	22	21
TRINITY_DN35540_c0_g1_i1	565	768	607	774
TRINITY_DN35541_c0_g1_i1	0	0	0	0
TRINITY_DN35552_c0_g2_i1	0	0	0	0
TRINITY_DN35554_c0_g1_i1	1011	984	697	1494
TRINITY_DN35558_c0_g1_i1	16	24	85	18
TRINITY_DN35572_c0_g1_i1	28	34	11	3
TRINITY_DN35575_c1_g1_i1	405	538	387	594
TRINITY_DN35597_c0_g1_i2	447.14	326.49	405.03	438.94
TRINITY_DN35602_c0_g1_i1	238	340	369	356
TRINITY_DN35606_c0_g1_i1	358	468	396	442
TRINITY_DN35610_c0_g1_i3	6.54	5.32	22.21	28
TRINITY_DN35614_c0_g1_i3	93.15	26.68	94.68	120.11
TRINITY_DN35618_c0_g1_i1	528	660	685	843
TRINITY_DN35622_c0_g1_i1	1	0	0	0
TRINITY_DN35627_c0_g2_i1	856	943.06	746.36	1162.22
TRINITY_DN35628_c0_g1_i1	1798	1995	1584	2213
TRINITY_DN35631_c0_g1_i1	1151	1359	882	1311
TRINITY_DN35660_c0_g1_i2	174.36	201.53	124.93	191.94
TRINITY_DN35668_c0_g1_i2	5.27	0	0	5.52
TRINITY_DN35698_c0_g1_i1	1568	2117	1610	2293
TRINITY_DN35704_c0_g2_i1	1	0	0	0
TRINITY_DN35710_c0_g3_i1	881.83	1345.73	1032.53	1268.43
TRINITY_DN35724_c0_g1_i1	2	2	1	2
TRINITY_DN35738_c0_g1_i2	67	50.35	95.26	105
TRINITY_DN35739_c0_g2_i1	416.08	548.67	622.83	455.47
TRINITY_DN35743_c0_g4_i1	1323.87	1568	1410.71	2031.42
TRINITY_DN35747_c0_g1_i1	0	0	0	0
TRINITY_DN35757_c0_g3_i1	1489.95	2177.37	1030.43	1910.3
TRINITY_DN35760_c0_g1_i2	220.45	344.18	250.09	348.92
TRINITY_DN35766_c0_g1_i1	622.61	832.86	454.87	750.31
TRINITY_DN35783_c0_g1_i1	857.63	850.99	840.5	893.94
TRINITY_DN35795_c0_g1_i2	366.22	454.45	399.57	568.83
TRINITY_DN35796_c0_g1_i1	112.83	209.18	131.97	193.16
TRINITY_DN357_c0_g2_i1	144.23	280.3	229	214.6
TRINITY_DN35800_c0_g2_i2	637.95	685.47	529.11	773.38
TRINITY_DN35807_c0_g1_i1	0	3	1	0
TRINITY_DN35816_c0_g1_i1	682	927	517	791
TRINITY_DN35834_c0_g1_i1	0	0	4	1
TRINITY_DN35839_c0_g1_i1	51	84	121	98
TRINITY_DN35844_c0_g1_i2	0	0	2	0
TRINITY_DN35845_c0_g2_i1	254.63	348.37	287.14	327.87
TRINITY_DN35846_c0_g1_i2	166.58	326.58	249.37	467.57
TRINITY_DN35852_c0_g2_i1	0	0	0	0
TRINITY_DN35855_c0_g2_i1	621.68	783.74	565.69	589.08
TRINITY_DN35871_c0_g2_i1	736.05	981.48	608.46	1093.75
TRINITY_DN35884_c1_g2_i1	0	0	1	1
TRINITY_DN35889_c0_g1_i4	28.32	65.47	66.57	52.97
TRINITY_DN35902_c1_g1_i1	2547	3464	1744	3497
TRINITY_DN35939_c0_g1_i1	2633	3066	1786	2905
TRINITY_DN35946_c0_g1_i1	91.14	54.75	123.8	79.27
TRINITY_DN35950_c0_g1_i1	632	655	554	789
TRINITY_DN3595_c0_g2_i1	256.02	297.44	253.49	350.83
TRINITY_DN35971_c0_g1_i1	4	2	5	4
TRINITY_DN35982_c0_g2_i1	577.48	578.58	435.27	508.94
TRINITY_DN35997_c0_g1_i1	0	0	0	0
TRINITY_DN36012_c0_g2_i1	1	1	2	4.29
TRINITY_DN36017_c0_g1_i1	452	201	772	335
TRINITY_DN36018_c1_g1_i1	98	102	169	170
TRINITY_DN36023_c0_g1_i1	4694	4063	3031	2829
TRINITY_DN36038_c0_g1_i1	65	56.76	40.94	18.86
TRINITY_DN36064_c0_g2_i1	1584.54	1672.66	1423.83	2189.04
TRINITY_DN36065_c0_g2_i1	547.34	571.45	493.05	612.2
TRINITY_DN36075_c0_g1_i1	95	91	154	140
TRINITY_DN36076_c0_g1_i1	187.57	337.37	351.24	337.55
TRINITY_DN36104_c0_g3_i1	0	2.92	36.62	0
TRINITY_DN36126_c0_g1_i1	47.2	35.26	73.68	20.63
TRINITY_DN36142_c0_g2_i1	0	0	0	0
TRINITY_DN36150_c0_g1_i1	342	252	256	273
TRINITY_DN36154_c0_g1_i1	4	0	1	0
TRINITY_DN36160_c0_g1_i1	50.73	103.44	32.6	132
TRINITY_DN36160_c0_g3_i1	8.13	29.56	13.97	0
TRINITY_DN36162_c0_g1_i2	482.51	503.15	533.69	566.03
TRINITY_DN36169_c0_g1_i2	0	0	0	480.19
TRINITY_DN36212_c0_g1_i1	110.07	179.88	132.67	140.73
TRINITY_DN36213_c0_g2_i1	340.46	318.1	465.62	405.67
TRINITY_DN36217_c0_g1_i3	309.79	594.45	434.08	725.96
TRINITY_DN36229_c0_g1_i1	0	0	2	0
TRINITY_DN36259_c0_g1_i3	52.42	20.36	117.93	135.19
TRINITY_DN36262_c0_g1_i1	388	502	503	570
TRINITY_DN36283_c0_g1_i1	44.82	55.28	78	44.34
TRINITY_DN36284_c0_g1_i1	155	151	270	187
TRINITY_DN36289_c0_g2_i1	67.65	84.16	100.78	89.26
TRINITY_DN36290_c0_g1_i1	19.99	23.09	26.26	29.29
TRINITY_DN36317_c0_g1_i1	416.1	519	733.96	586.01
TRINITY_DN36318_c1_g1_i2	0	0	0	0
TRINITY_DN36325_c0_g1_i1	44	56	80	52
TRINITY_DN36332_c0_g1_i1	1107	827	792	1038
TRINITY_DN36339_c0_g2_i1	294	350.81	206.01	323.24
TRINITY_DN36341_c0_g2_i1	103.17	92.43	126.7	107.28
TRINITY_DN36348_c1_g1_i2	15.24	0	23.3	24.85
TRINITY_DN36352_c0_g2_i1	24	24.38	225	54
TRINITY_DN36360_c0_g2_i1	520.39	611.82	593.91	961.06
TRINITY_DN36362_c0_g1_i1	203.46	264.81	236.41	249.66
TRINITY_DN36363_c1_g1_i1	32.08	43.54	60.61	33.47
TRINITY_DN36372_c0_g1_i1	8163	13792	6196	11247
TRINITY_DN36374_c0_g1_i1	3364	3280	2948	4181
TRINITY_DN36379_c0_g2_i1	167.81	230	174	191
TRINITY_DN36387_c0_g3_i1	41.98	46.18	91.56	79.14
TRINITY_DN36410_c0_g1_i1	964.82	1258.13	850.06	1164.11
TRINITY_DN36411_c0_g1_i1	101.51	90.82	90.21	142.97
TRINITY_DN36419_c0_g1_i1	366	482	396	390
TRINITY_DN36424_c0_g1_i1	2249	2003	1675	2667
TRINITY_DN36444_c0_g1_i1	666	857	619	813
TRINITY_DN36449_c0_g1_i1	42146	38005	30674	47629
TRINITY_DN36449_c1_g1_i1	213	208	132.85	129.98
TRINITY_DN36449_c2_g1_i2	89.65	114.67	55.88	81.84
TRINITY_DN36450_c0_g2_i1	1663	1237	1156	2026
TRINITY_DN36452_c0_g1_i1	2663	3444	2621	2956
TRINITY_DN3650_c0_g1_i1	1143	1251	1019	1514
TRINITY_DN36527_c0_g1_i2	162.26	166.74	139.73	163.8
TRINITY_DN36543_c0_g1_i1	829	1281	772	971
TRINITY_DN36573_c1_g1_i1	0	0	2	2
TRINITY_DN36580_c0_g1_i1	1247.71	1606.88	1118.51	1441.29
TRINITY_DN36591_c0_g1_i1	12	20	37.17	37
TRINITY_DN36604_c0_g2_i1	0	0	0	1
TRINITY_DN36606_c1_g1_i1	2478	2871	2383	2806
TRINITY_DN36618_c0_g1_i1	37	82	373	31
TRINITY_DN36636_c0_g1_i1	4	11	8	9
TRINITY_DN36671_c0_g1_i1	12.06	40.34	84.51	53.77
TRINITY_DN36672_c0_g1_i1	42	79	68	64
TRINITY_DN36679_c0_g1_i2	3313.7	3947.77	3057.17	4814.35
TRINITY_DN36679_c0_g2_i1	197.56	232.48	330.58	277.31
TRINITY_DN36692_c0_g1_i3	0	0	0	0
TRINITY_DN36695_c0_g3_i1	157.69	130.7	98.92	102.57
TRINITY_DN36704_c0_g3_i1	63.49	150.19	131.39	115.4
TRINITY_DN36711_c0_g1_i1	196.95	307.87	142.06	209.4
TRINITY_DN36716_c0_g1_i2	7.14	10	33.84	16
TRINITY_DN36732_c0_g1_i2	85.04	93.9	119.39	99.93
TRINITY_DN36745_c0_g1_i3	125.98	178.04	157.23	250.03
TRINITY_DN36756_c0_g2_i1	3235.39	3084.78	2175.33	2708.31
TRINITY_DN36764_c0_g2_i1	42.1	26.06	71.53	47.21
TRINITY_DN36770_c0_g1_i1	0	0	0	0
TRINITY_DN36795_c1_g1_i1	167.09	172.09	140.24	208.91
TRINITY_DN36797_c0_g1_i1	2188.45	2232.69	2009.56	2435.64
TRINITY_DN36812_c0_g3_i1	0	0	0	0
TRINITY_DN36816_c0_g1_i1	139	189	209	263
TRINITY_DN36821_c0_g2_i1	251.22	293.8	225.98	311.86
TRINITY_DN36832_c0_g1_i1	8	22	33	31
TRINITY_DN36844_c0_g1_i1	405	357	319	418
TRINITY_DN36846_c0_g1_i1	161.87	258.14	276.7	245.85
TRINITY_DN36862_c0_g2_i1	0	0	2	0
TRINITY_DN36871_c0_g1_i1	0	2	1	3
TRINITY_DN36879_c0_g2_i1	3621.38	4048.01	2700.14	3895.77
TRINITY_DN36897_c0_g1_i1	0	2	1	0
TRINITY_DN36929_c1_g1_i1	1118	1471	1368	1454
TRINITY_DN36938_c0_g1_i1	1	0	5	3
TRINITY_DN36943_c0_g1_i1	10.81	16.32	20.79	14.53
TRINITY_DN36945_c0_g1_i1	713	718	508	579
TRINITY_DN36957_c0_g1_i1	488	586	809	762
TRINITY_DN36965_c0_g3_i1	275.66	318.14	250.6	448.95
TRINITY_DN36992_c0_g1_i1	1212	1350	979	2261
TRINITY_DN36998_c0_g1_i1	169.41	239.58	160.02	219.85
TRINITY_DN37037_c0_g1_i1	0	0	0	0
TRINITY_DN37057_c0_g1_i1	0	0	0	0
TRINITY_DN37057_c0_g2_i1	0	0	1	0
TRINITY_DN37097_c0_g1_i1	16.16	62.9	23.97	32.56
TRINITY_DN370_c0_g2_i1	14	8	64.65	10
TRINITY_DN37121_c0_g1_i1	0	0	0	0
TRINITY_DN3713_c0_g1_i1	31.35	15.73	22.99	99.81
TRINITY_DN37160_c0_g1_i2	0	2	0	0
TRINITY_DN37229_c0_g2_i1	1402.29	1764.57	1168.91	1821.11
TRINITY_DN37229_c0_g2_i2	87.32	160.05	139.88	121.29
TRINITY_DN3724_c0_g1_i1	2733	2732	1805	3025
TRINITY_DN37259_c0_g1_i1	164.79	188.21	143.54	312.88
TRINITY_DN37284_c0_g1_i1	941.16	1605.05	849.83	1433.13
TRINITY_DN37296_c0_g1_i1	2946	3218	2567	3134
TRINITY_DN37297_c0_g1_i1	28	52	31	43
TRINITY_DN37298_c0_g3_i1	0	0	0	0
TRINITY_DN37300_c0_g1_i1	83.03	108.76	104.75	147.51
TRINITY_DN37334_c0_g1_i1	0	0	13.59	11
TRINITY_DN37335_c0_g1_i1	56	66	139	73
TRINITY_DN3733_c0_g1_i1	409	364	349	487
TRINITY_DN37351_c0_g1_i1	284	361	312	339
TRINITY_DN37354_c0_g1_i1	43	55	55	51
TRINITY_DN37358_c1_g1_i1	27	45.98	238.97	29.98
TRINITY_DN37371_c0_g1_i1	11	0	11	9
TRINITY_DN37391_c0_g2_i1	1702.77	2138	1122	2107.39
TRINITY_DN37393_c0_g1_i1	505	566	492	756
TRINITY_DN37395_c0_g1_i3	0	0	180.32	0
TRINITY_DN37397_c0_g1_i1	8	13	42	23
TRINITY_DN37398_c0_g2_i1	468.82	541.19	427.79	545.57
TRINITY_DN37406_c0_g2_i1	85.18	101.69	98.59	86.61
TRINITY_DN37409_c1_g1_i1	663	608	648	784
TRINITY_DN37420_c0_g2_i1	0	0	0.5	0
TRINITY_DN37426_c0_g1_i1	14	8	26	26
TRINITY_DN37427_c0_g2_i1	1300	1188	1754	1751
TRINITY_DN37427_c0_g3_i1	46	88.51	129.81	82.2
TRINITY_DN37441_c0_g1_i1	1098	1297	984	1248
TRINITY_DN37444_c0_g1_i1	372.59	567.05	404.61	517.73
TRINITY_DN37507_c0_g1_i1	1	0	0	1
TRINITY_DN37530_c1_g2_i1	129	116.83	128.24	108
TRINITY_DN37546_c1_g12_i1	165450	193430	123536	199344
TRINITY_DN37552_c1_g1_i1	8	1	42	10
TRINITY_DN37558_c0_g1_i1	0	7.04	16.26	9.95
TRINITY_DN37565_c0_g1_i1	27	33	45	9
TRINITY_DN37569_c0_g1_i2	112.48	138.43	274.57	115.45
TRINITY_DN37596_c0_g1_i2	6.66	12.36	8.89	17.51
TRINITY_DN37622_c0_g1_i2	0	0	0	0
TRINITY_DN37628_c0_g1_i1	1115	568	7315	1320
TRINITY_DN37642_c0_g1_i3	234.43	364.08	266.77	455.28
TRINITY_DN37645_c0_g2_i1	1293	1307	1096.8	1322.32
TRINITY_DN37687_c0_g1_i1	22.45	48	75.22	78.97
TRINITY_DN37702_c0_g1_i2	132.46	199.55	171.24	133.4
TRINITY_DN37703_c0_g1_i1	423.95	676	350.14	653.03
TRINITY_DN37726_c0_g1_i1	0	2	0	1
TRINITY_DN37752_c0_g2_i1	36.02	33.65	25.47	20.24
TRINITY_DN37757_c0_g1_i1	2	1.99	4	0
TRINITY_DN37771_c1_g3_i1	0	0	0	0
TRINITY_DN37805_c0_g1_i2	3.88	3.61	21.27	16
TRINITY_DN37817_c0_g1_i1	115.34	117.5	87.01	115
TRINITY_DN37876_c0_g1_i2	193.02	141	128.88	133.1
TRINITY_DN37922_c0_g1_i1	1	0	0	0
TRINITY_DN37952_c0_g2_i1	0	8.43	14.79	0
TRINITY_DN37989_c0_g1_i1	527	874	645	731
TRINITY_DN38006_c0_g1_i1	42	45	48	66
TRINITY_DN38009_c0_g1_i1	83	91	79	172
TRINITY_DN38022_c0_g1_i1	669	1009	848	1263
TRINITY_DN38023_c0_g1_i3	909.08	855.74	740.01	1028
TRINITY_DN38062_c1_g1_i1	0	0	0	0
TRINITY_DN38117_c0_g2_i1	0	0	0	0
TRINITY_DN38140_c0_g1_i1	0	0	3	3
TRINITY_DN38171_c0_g1_i1	0	0	1	1
TRINITY_DN38172_c1_g1_i1	125	162.26	144	169.29
TRINITY_DN38177_c0_g1_i1	0	0	0	0
TRINITY_DN38179_c0_g2_i1	894	1197	961	1400
TRINITY_DN38179_c1_g1_i2	65.06	216.84	153.94	158.14
TRINITY_DN38182_c0_g1_i1	70	124	107	78
TRINITY_DN38185_c0_g1_i1	139	160	176	204
TRINITY_DN38216_c0_g1_i1	772	930	537	690
TRINITY_DN38218_c1_g1_i2	1154.39	1340.85	1160	1700.68
TRINITY_DN38241_c1_g1_i1	405.79	434.8	365.2	408.36
TRINITY_DN38251_c0_g1_i1	1548	1385	1355	1959
TRINITY_DN38255_c0_g1_i1	126.24	137.95	151.67	121.82
TRINITY_DN38285_c0_g1_i1	3250	3549	2631	4495
TRINITY_DN38308_c0_g1_i1	1167	1456	1125	1759
TRINITY_DN38314_c0_g1_i1	885	928	777	997
TRINITY_DN38328_c0_g2_i1	0	0	44.88	42.48
TRINITY_DN38345_c0_g1_i1	0	0	0	0
TRINITY_DN38347_c1_g1_i1	164	231	178	257
TRINITY_DN38365_c0_g1_i1	0	1	0	0
TRINITY_DN38378_c0_g1_i1	0	0	0	0
TRINITY_DN38397_c0_g1_i1	0	0	0	1
TRINITY_DN38399_c0_g1_i1	0	0	0	0
TRINITY_DN38418_c0_g1_i1	0	0	1	0
TRINITY_DN38419_c0_g1_i2	0	0	0	1
TRINITY_DN38425_c0_g1_i1	1.77	3	2	0
TRINITY_DN38441_c0_g2_i1	0	0	0	0
TRINITY_DN38464_c0_g1_i1	0	0	0	0
TRINITY_DN38465_c0_g2_i1	0	0	0	0
TRINITY_DN38468_c0_g1_i1	2	1	2	2
TRINITY_DN38478_c0_g1_i1	3538	702	10890	1606
TRINITY_DN3848_c0_g1_i1	11	2	2	2
TRINITY_DN38549_c0_g1_i2	25.83	21.46	49.91	59
TRINITY_DN38557_c0_g1_i1	814.21	931	808.35	1150
TRINITY_DN38557_c0_g2_i1	26.79	0	6.65	0
TRINITY_DN38568_c0_g1_i2	105.17	0	0	209.11
TRINITY_DN38614_c0_g2_i1	146.97	145.93	106.09	109.49
TRINITY_DN3861_c0_g1_i1	858	1277	1082	1193
TRINITY_DN38620_c1_g2_i1	141.06	323.43	136.77	122.33
TRINITY_DN38622_c0_g1_i1	0	0	0	0
TRINITY_DN38629_c0_g2_i1	402.84	520.85	601.54	729.56
TRINITY_DN38711_c0_g3_i1	0	0	0	0
TRINITY_DN3872_c0_g1_i1	5608	8020	4363	6751
TRINITY_DN38739_c0_g1_i1	0	10	18	7
TRINITY_DN38765_c0_g1_i1	686.48	832.46	609.49	982.94
TRINITY_DN38769_c0_g2_i1	881.96	1008.74	755.7	1507.51
TRINITY_DN38783_c0_g1_i1	1	3	2	1
TRINITY_DN38797_c0_g1_i1	722	898	794	996
TRINITY_DN38799_c0_g2_i2	240.29	271.32	277.6	411.37
TRINITY_DN38805_c0_g1_i1	165	157	127	170
TRINITY_DN3880_c0_g1_i1	377.67	490.07	397.59	399.8
TRINITY_DN38853_c0_g2_i1	74.65	151.29	197.1	196.68
TRINITY_DN38853_c2_g1_i1	555	540	394	553
TRINITY_DN38863_c0_g1_i2	19.51	0	10.73	22.99
TRINITY_DN38873_c0_g1_i1	533	546	432	559
TRINITY_DN38887_c0_g1_i1	124	111	153	184
TRINITY_DN38923_c0_g2_i1	71.66	33.03	47.2	40.32
TRINITY_DN38943_c0_g3_i1	0	0	1	1
TRINITY_DN38989_c0_g2_i1	391	510.85	433	648
TRINITY_DN39004_c0_g1_i1	148	171	116	159
TRINITY_DN39026_c0_g1_i1	283	358	263	361
TRINITY_DN39127_c0_g2_i1	0	0	0	0
TRINITY_DN39190_c0_g1_i1	0	0	0	0
TRINITY_DN39202_c0_g2_i1	634.7	823.75	699.53	905.9
TRINITY_DN39215_c0_g2_i1	0	0	0	0
TRINITY_DN39229_c0_g1_i1	2026	2334	1712	2718
TRINITY_DN39310_c0_g2_i1	447.3	612.92	512.4	639.58
TRINITY_DN39310_c1_g2_i1	930.51	857.18	820.85	984.53
TRINITY_DN39321_c0_g1_i1	122	93	121	111
TRINITY_DN39325_c0_g1_i1	4.02	11.75	39	20.57
TRINITY_DN39377_c0_g1_i2	141	106.51	72.35	117.4
TRINITY_DN39385_c0_g1_i1	71.38	108.75	81.48	192.47
TRINITY_DN39403_c0_g1_i1	0	0	0	0
TRINITY_DN39409_c0_g1_i1	108	87	155	184
TRINITY_DN39412_c0_g1_i1	0	0	1	1
TRINITY_DN39430_c0_g1_i1	0	11	3	10
TRINITY_DN39568_c0_g1_i1	0	0	2	0
TRINITY_DN39582_c0_g1_i1	0	0	2	0
TRINITY_DN39620_c0_g1_i1	0	0	0	0
TRINITY_DN39629_c0_g1_i2	5.04	0	0	0
TRINITY_DN39707_c0_g2_i1	0	0	0	0
TRINITY_DN39716_c2_g1_i1	1223	1127	1386	1710
TRINITY_DN39718_c0_g2_i1	16	9.89	15	12
TRINITY_DN39723_c0_g4_i1	52.85	75.87	53.57	67.61
TRINITY_DN39741_c0_g1_i1	0	1	0	0
TRINITY_DN39742_c0_g1_i1	0	1	0	0
TRINITY_DN39765_c0_g1_i1	242	314	386	350
TRINITY_DN39775_c0_g1_i1	99	173	105	152
TRINITY_DN39798_c0_g2_i1	136.68	159.86	147.31	201.62
TRINITY_DN39811_c0_g2_i1	0	0	10	1.16
TRINITY_DN3982_c0_g1_i1	0	1	1	0
TRINITY_DN3983_c0_g2_i1	537.01	600.15	502.6	644.55
TRINITY_DN39840_c0_g2_i1	116	71.2	125.38	87.08
TRINITY_DN39871_c0_g1_i1	1102.5	182.59	3697.24	221.7
TRINITY_DN39875_c0_g2_i1	0	0	0	0
TRINITY_DN39882_c0_g1_i1	50	13	204	66
TRINITY_DN398_c0_g1_i1	0	1	0	0
TRINITY_DN39906_c0_g2_i1	0	0	0	1
TRINITY_DN39928_c0_g2_i1	29.6	6.57	61.4	15.28
TRINITY_DN39942_c0_g2_i1	5	2	0	1
TRINITY_DN39947_c0_g1_i1	0	0	2	1
TRINITY_DN39950_c0_g2_i1	10779.4	13757.5	7536.2	10615.2
TRINITY_DN39956_c0_g2_i1	151.8	138.58	159.72	162.11
TRINITY_DN39959_c0_g3_i1	58	77	80	80
TRINITY_DN39978_c0_g1_i1	2	0	2	0
TRINITY_DN39981_c0_g1_i1	467	330	318	315
TRINITY_DN39982_c0_g1_i1	1483	1504	1025	1936
TRINITY_DN39985_c0_g1_i1	655	777	696	1016
TRINITY_DN39987_c0_g1_i1	1	0	3	0
TRINITY_DN39995_c0_g1_i1	311	453	379	366
TRINITY_DN3999_c0_g1_i1	0	0	0	0
TRINITY_DN40003_c0_g2_i1	249.93	370.51	312.63	366.49
TRINITY_DN40013_c0_g2_i1	741.81	995.12	656.26	1191.3
TRINITY_DN40040_c0_g1_i2	265.83	312.7	224.86	263.43
TRINITY_DN40058_c0_g1_i1	85	87	255	132
TRINITY_DN40074_c0_g1_i1	0	0	0	0
TRINITY_DN40075_c0_g1_i1	491	658	518	718
TRINITY_DN40077_c0_g1_i1	357.82	326.54	165.46	249.16
TRINITY_DN40086_c0_g2_i1	1018.26	1234.54	841.99	1532.09
TRINITY_DN40088_c0_g1_i1	288	445	300	525
TRINITY_DN40089_c0_g1_i1	0	0	0	0
TRINITY_DN40092_c0_g1_i4	91.14	120.84	62.92	115.6
TRINITY_DN40099_c0_g1_i2	88.83	127.11	161.85	153.06
TRINITY_DN40106_c0_g1_i1	637	897	719	920
TRINITY_DN40107_c0_g1_i1	174.78	226.1	263.86	186.53
TRINITY_DN40133_c0_g1_i2	534.03	844.51	529.75	898.06
TRINITY_DN40141_c0_g1_i1	497	505	420	525
TRINITY_DN40144_c0_g1_i1	0	0	1	3
TRINITY_DN40155_c0_g1_i1	22	11	37	22
TRINITY_DN40156_c0_g1_i1	24.14	37.13	55.19	52.88
TRINITY_DN40161_c0_g1_i1	217	425	243	334
TRINITY_DN40162_c0_g1_i1	0	0	1	0
TRINITY_DN40165_c0_g1_i1	92	110	104	159
TRINITY_DN40176_c0_g2_i1	2381.25	2074.7	1577.21	2989.46
TRINITY_DN40177_c0_g1_i1	91.29	67.08	604.59	80.19
TRINITY_DN40188_c0_g2_i2	119.9	127	96.61	116.45
TRINITY_DN40193_c0_g1_i2	155.28	265.55	221.55	294.67
TRINITY_DN40198_c0_g1_i4	20.22	12.11	11.82	0
TRINITY_DN4019_c0_g1_i1	85	98	119	138
TRINITY_DN40204_c0_g1_i1	231.95	302.15	282.06	238.03
TRINITY_DN40236_c0_g1_i1	1293	1286	1285	1793
TRINITY_DN40274_c0_g1_i1	0	0	0	0
TRINITY_DN40282_c0_g2_i1	0	0	0	2
TRINITY_DN40292_c0_g1_i1	93.39	135.79	158.52	139.46
TRINITY_DN40321_c0_g3_i1	0	1	0	0
TRINITY_DN40324_c0_g1_i1	187.84	307.8	259.73	381.04
TRINITY_DN40325_c0_g2_i1	391.89	324.74	310.13	340.96
TRINITY_DN40325_c1_g1_i2	6831.06	5770.89	4074.61	7875.23
TRINITY_DN40338_c0_g1_i2	0	0	0	3
TRINITY_DN40348_c0_g1_i1	467.9	572.09	470.38	695.99
TRINITY_DN40366_c0_g1_i4	164.44	120.14	148.02	270.92
TRINITY_DN40375_c0_g1_i1	55.06	51.26	38.16	59.46
TRINITY_DN40391_c0_g1_i1	0	0	0	0
TRINITY_DN40408_c0_g1_i1	79	141	130	126
TRINITY_DN40409_c0_g2_i1	100	100	265.45	169
TRINITY_DN40418_c0_g3_i1	0	0	0	0
TRINITY_DN40420_c1_g2_i1	885.51	800.82	605	904.31
TRINITY_DN40435_c0_g1_i1	1518	1898	1367	1838
TRINITY_DN4043_c0_g1_i1	0	0	0	0
TRINITY_DN40442_c0_g1_i1	0	2	3	2
TRINITY_DN40459_c0_g1_i1	329	472	397	433
TRINITY_DN40460_c0_g1_i1	141	96	162	140
TRINITY_DN40461_c0_g1_i2	267	303	162.37	248.04
TRINITY_DN40469_c0_g1_i1	237.24	398.31	399.93	256.18
TRINITY_DN40481_c0_g1_i1	1904	3386	3888	6953
TRINITY_DN40502_c1_g1_i1	0	0	0	96.31
TRINITY_DN40517_c0_g3_i1	0	0	0	0
TRINITY_DN40536_c0_g1_i1	3972	3111	2968	4123
TRINITY_DN40542_c0_g1_i2	388.65	422.78	432	513.23
TRINITY_DN40545_c0_g2_i2	12.52	47	42.65	27
TRINITY_DN40548_c0_g1_i2	457.1	406.67	475.93	614.61
TRINITY_DN40554_c0_g1_i2	0	0	25.74	0
TRINITY_DN40554_c1_g1_i1	296	262	428	327
TRINITY_DN40560_c1_g2_i1	2067.82	2494.16	1706.43	2272.64
TRINITY_DN40571_c1_g1_i2	40700.5	38451.9	20158.8	45374
TRINITY_DN40573_c0_g1_i1	1224	1518	1042	1822
TRINITY_DN40574_c0_g1_i1	1071.51	1236	871	1155.6
TRINITY_DN40591_c0_g2_i1	0	0	2	0
TRINITY_DN40594_c0_g3_i1	1360.65	1851.18	1669.6	2743.63
TRINITY_DN40596_c1_g1_i1	1918	2360	1788	2005
TRINITY_DN40600_c0_g1_i1	25	35	35	21
TRINITY_DN40602_c0_g1_i1	1143	1233	1548	1180
TRINITY_DN40606_c0_g1_i2	0	0	0	1
TRINITY_DN40608_c0_g1_i1	0	0	0	0
TRINITY_DN40640_c0_g1_i1	0	0	0	0
TRINITY_DN40646_c0_g1_i1	353.28	490.83	392.03	424.88
TRINITY_DN40679_c0_g2_i1	228.12	321.89	237.42	310.59
TRINITY_DN4067_c0_g1_i1	0	0	0	0
TRINITY_DN40680_c0_g1_i1	2567.64	3160.86	2005.39	2588.72
TRINITY_DN40680_c0_g1_i2	334.8	274.79	245.98	352.38
TRINITY_DN40680_c0_g2_i1	15.56	7.36	7.63	11.9
TRINITY_DN40699_c0_g2_i1	60.4	35.27	46.99	56.93
TRINITY_DN40706_c0_g9_i1	692.73	815.67	711.64	813.4
TRINITY_DN40712_c0_g3_i1	0	0	0	0
TRINITY_DN40713_c0_g1_i1	2	5	0	1.15
TRINITY_DN40717_c0_g1_i1	74697	67897	60188	102429
TRINITY_DN40727_c0_g1_i1	0	0	0	0
TRINITY_DN40728_c1_g1_i1	101.78	104.26	97.54	146.74
TRINITY_DN40737_c0_g2_i2	598.1	704.57	662.33	943.98
TRINITY_DN40739_c0_g3_i1	3986.61	5989.28	3026.74	4863.97
TRINITY_DN40739_c0_g4_i1	1752	2372	1835	2488
TRINITY_DN40782_c0_g1_i1	1304	1421	1073	1272
TRINITY_DN40786_c0_g2_i1	20	15	127	28
TRINITY_DN40799_c0_g2_i1	563.52	597.17	506.15	584.1
TRINITY_DN40801_c0_g1_i3	78.79	145.53	79.84	126.71
TRINITY_DN40813_c0_g1_i1	843.02	1175.6	940.68	1264.92
TRINITY_DN40828_c0_g3_i1	0	0	0	0
TRINITY_DN40832_c0_g1_i1	1711.63	602.57	1374.68	879.82
TRINITY_DN40840_c0_g2_i1	2398.2	2766.06	1829.22	2183.36
[truncated: 8,174 more rows]

## Sheet: heat brain
Supplementary File 1. RNA-seq count data obtained in the current study. Under three conditions of balling, heat, and control, the gene expression levels of 3 tissues of brain, fat body, and flight muscle were measured by RNA-seq. The count data for each condition and tissue are shown in separate worksheets.
Trinity_ID	heat_1	heat_2	heat_3	heat_4
TRINITY_DN100133_c0_g1_i1	0	0	0	0
TRINITY_DN100150_c0_g1_i1	8	8	5	3
TRINITY_DN100432_c0_g1_i1	0	0	0	0
TRINITY_DN100457_c0_g1_i1	0	0	0	0
TRINITY_DN100475_c0_g1_i1	0	0	0	0
TRINITY_DN100522_c0_g1_i1	1	2	2	2
TRINITY_DN100594_c0_g1_i1	4	2	4	0
TRINITY_DN100612_c0_g1_i1	0	0	0	0
TRINITY_DN10065_c0_g1_i1	0	1	0	0
TRINITY_DN100755_c0_g1_i1	0	1	0	1
TRINITY_DN100930_c0_g1_i1	0	0	2	0
TRINITY_DN1010_c1_g1_i1	33	37	35	15
TRINITY_DN10131_c0_g1_i1	4	3	0	0
TRINITY_DN101321_c0_g1_i1	0	0	0	0
TRINITY_DN10133_c0_g1_i1	116	100	75	71
TRINITY_DN101403_c0_g1_i1	0	0	0	0
TRINITY_DN10150_c0_g1_i1	38.69	0	24.47	13.84
TRINITY_DN1016_c0_g1_i1	634	351	435	351
TRINITY_DN10173_c0_g1_i2	1	0	2	0
TRINITY_DN101767_c0_g1_i1	0	0	0	0
TRINITY_DN101782_c0_g1_i1	0	0	0	0
TRINITY_DN10182_c0_g1_i1	561.5	417.33	345.34	436.27
TRINITY_DN101856_c0_g1_i1	0	0	0	0
TRINITY_DN101978_c0_g1_i1	0	0	1	0
TRINITY_DN10201_c0_g1_i1	1	0	0	0
TRINITY_DN102024_c0_g1_i1	0	0	0	0
TRINITY_DN10204_c0_g2_i1	1079.15	719.77	762.8	742.79
TRINITY_DN102164_c0_g1_i1	0	1	0	0
TRINITY_DN10222_c0_g1_i1	840.94	736.87	604.84	667.93
TRINITY_DN102528_c0_g1_i1	0	2	0	0
TRINITY_DN102862_c0_g1_i1	0	0	0	0
TRINITY_DN10299_c0_g2_i1	2	0	0	1
TRINITY_DN1030_c0_g1_i1	1254.54	879.41	777.65	829.79
TRINITY_DN10307_c0_g1_i1	391	247	227	258
TRINITY_DN103091_c0_g1_i1	0	1	0	0
TRINITY_DN1032_c0_g3_i1	82.32	27.5	67.89	16.91
TRINITY_DN1032_c0_g4_i1	637.24	521.69	370.98	555.18
TRINITY_DN103215_c0_g1_i1	0	0	0	0
TRINITY_DN103282_c0_g1_i1	0	0	0	0
TRINITY_DN104378_c0_g1_i1	2	7	4	1
TRINITY_DN10441_c0_g1_i1	13.91	8.42	31.49	18.04
TRINITY_DN10441_c0_g2_i1	3442.09	2820.58	2358.51	3080.96
TRINITY_DN1045_c0_g2_i1	785.96	913.87	664.55	871.56
TRINITY_DN1047_c0_g1_i1	1832.33	1537.27	1236.17	1618.24
TRINITY_DN104744_c0_g1_i1	0	0	0	0
TRINITY_DN10480_c0_g1_i1	189	136	144	170
TRINITY_DN10484_c0_g1_i1	1	0	1	1
TRINITY_DN104914_c0_g1_i1	3	1	3	1
TRINITY_DN105209_c0_g1_i1	5	1	2	1
TRINITY_DN105773_c0_g1_i1	0	2	1	0
TRINITY_DN10595_c0_g1_i4	1.35	1.03	890.66	1792.61
TRINITY_DN106119_c2_g1_i1	1712.42	1405.35	1192.45	1364
TRINITY_DN106122_c1_g5_i1	1805.73	1943.04	1161.14	1726.08
TRINITY_DN106130_c0_g1_i1	2176	2071	1513	1832
TRINITY_DN106132_c0_g1_i1	745	605	475	676
TRINITY_DN106142_c0_g1_i1	1595.3	1159	1025.98	1736.13
TRINITY_DN106146_c0_g1_i1	1401	1003	873	1115
TRINITY_DN106147_c0_g1_i1	1570	1162	972	1209
TRINITY_DN106151_c1_g2_i1	13753	10751	8240	10439
TRINITY_DN106152_c0_g1_i1	11796	9558	7646	9870
TRINITY_DN106157_c0_g3_i1	12580.6	10893	9203.81	10163
TRINITY_DN106170_c0_g1_i1	1201	984	745	944
TRINITY_DN106180_c0_g1_i1	4780	3295	3047	3573
TRINITY_DN106183_c0_g1_i1	953	805	677	805
TRINITY_DN106185_c0_g2_i1	7001.25	6504.96	4882.74	6610.93
TRINITY_DN106186_c0_g1_i1	4648	4258	3435	4247
TRINITY_DN106192_c0_g1_i1	316	382	321	369
TRINITY_DN106193_c0_g1_i1	2125	1827	1422	1791
TRINITY_DN106198_c0_g1_i1	4051	2258	2685	2299
TRINITY_DN106204_c0_g1_i1	5262	3644	3041	3865
TRINITY_DN106206_c0_g1_i1	760	499	434	506
TRINITY_DN106207_c0_g1_i1	663	464	381	505
TRINITY_DN10621_c0_g1_i1	48	6	4	3
TRINITY_DN106219_c0_g1_i1	1360	1032	990	1263
TRINITY_DN106224_c0_g1_i1	5511	5368	3942	5097
TRINITY_DN106229_c0_g1_i1	2245	2021	1706	1873
TRINITY_DN106237_c0_g1_i1	1063.63	836.72	727.52	854.02
TRINITY_DN106243_c0_g1_i1	6454	5135	4139	5320
TRINITY_DN10625_c0_g2_i1	3.18	5.62	6	1
TRINITY_DN106257_c0_g1_i1	6784	5725	4678	5738
TRINITY_DN106258_c0_g1_i1	691	388	521	1414
TRINITY_DN106258_c0_g2_i1	801	793	526	700.05
TRINITY_DN106259_c0_g1_i1	1708.18	1516.01	1233.27	1327.38
TRINITY_DN106262_c0_g1_i1	9484	6843	5671	8224
TRINITY_DN106275_c0_g1_i1	11655	8398	7474	8295
TRINITY_DN106318_c0_g1_i1	845.44	725.44	647.38	654.18
TRINITY_DN106319_c0_g1_i1	1015	679	642	742
TRINITY_DN106324_c0_g1_i1	512	456	322	393
TRINITY_DN106334_c0_g1_i1	772	519	424	476
TRINITY_DN106342_c0_g1_i1	1214	1013	867	1228
TRINITY_DN106353_c0_g1_i1	127	157	115	146
TRINITY_DN106354_c0_g1_i1	4306	2675	2515	2885
TRINITY_DN106358_c0_g1_i1	9	13	3	25.75
TRINITY_DN106359_c0_g1_i1	604	531	411	523
TRINITY_DN106360_c0_g1_i1	4010	2772	2642	2821
TRINITY_DN106365_c0_g1_i1	1	0	2	0
TRINITY_DN106369_c0_g1_i1	0	0	0	1
TRINITY_DN106377_c0_g22_i1	0	0	94.63	0
TRINITY_DN106379_c0_g1_i1	1643	1400	961	1418
TRINITY_DN106400_c0_g1_i1	92	73	33	92
TRINITY_DN106403_c0_g1_i1	684	623	523	532
TRINITY_DN106410_c0_g1_i1	1254	1231	962	1165
TRINITY_DN106413_c0_g1_i1	0	0	0	0
TRINITY_DN106426_c0_g1_i1	2617	2014	1746	2076
TRINITY_DN10643_c0_g1_i1	2918	2346	1922	2303
TRINITY_DN106430_c0_g1_i1	279	185	197	157
TRINITY_DN106432_c0_g1_i1	393.54	310.65	266.74	327.15
TRINITY_DN106434_c1_g1_i1	1119	863	723	940
TRINITY_DN106440_c0_g1_i1	416	373	234	383
TRINITY_DN106445_c0_g1_i1	5487	4378	3541	4348
TRINITY_DN106448_c0_g1_i1	584	565	386	443
TRINITY_DN106458_c0_g1_i1	1143	955	729	1073
TRINITY_DN106479_c0_g1_i1	783.1	577.13	485.11	634.89
TRINITY_DN106491_c0_g1_i1	987	702	590	662
TRINITY_DN106520_c0_g1_i1	2104.82	1693.36	1368.67	1781.27
TRINITY_DN106582_c0_g1_i1	1061	850	726	907
TRINITY_DN1066_c0_g2_i1	298.48	313.36	227.09	316.79
TRINITY_DN106628_c0_g1_i1	224	149	168	163
TRINITY_DN106636_c0_g1_i1	1301	910	823	1016
TRINITY_DN106651_c0_g1_i1	474	415	306	412
TRINITY_DN106667_c0_g1_i1	1188	933	841	940
TRINITY_DN106679_c0_g1_i1	630	547	479	571
TRINITY_DN106682_c0_g1_i1	700	551	511	503
TRINITY_DN106741_c0_g1_i1	1372	871	863	856
TRINITY_DN106744_c0_g1_i1	670	463	403	507
TRINITY_DN106760_c0_g1_i1	496	343	328	305
TRINITY_DN106785_c0_g1_i1	1104	944	698	835
TRINITY_DN10679_c0_g2_i1	0	0.5	0	0
TRINITY_DN106791_c0_g1_i1	392	524	410	511
TRINITY_DN106793_c0_g1_i1	267	150	162	155
TRINITY_DN106796_c0_g1_i1	0	1	0	0
TRINITY_DN106800_c1_g1_i1	2116	1630	1318	1657
TRINITY_DN106806_c1_g1_i1	1769	1199	1270	1074
TRINITY_DN106809_c0_g2_i1	134	156	113	140
TRINITY_DN10682_c0_g2_i1	0	0	0	0
TRINITY_DN106845_c0_g1_i1	3054	2256	1915	2288
TRINITY_DN106847_c0_g1_i1	1333.62	1106.28	864.5	1047.71
TRINITY_DN106872_c0_g1_i1	1400	1013	898	1148
TRINITY_DN106879_c1_g1_i1	682	636	408	461
TRINITY_DN106936_c0_g1_i1	293	229	163	179
TRINITY_DN106951_c0_g1_i1	314	228	158	262
TRINITY_DN106966_c0_g1_i1	545	482	369	495
TRINITY_DN106973_c1_g1_i1	863	648	545	691
TRINITY_DN106988_c0_g1_i1	500	447	388	455
TRINITY_DN107034_c0_g1_i1	645	440	443	534
TRINITY_DN107046_c0_g1_i1	519	372	304	346
TRINITY_DN107055_c1_g1_i1	94.12	14.34	62.52	0
TRINITY_DN10706_c0_g1_i1	0	0	0	0
TRINITY_DN107062_c0_g1_i1	322	312	235	307
TRINITY_DN10718_c0_g1_i1	12807.3	9964.19	8294.87	9971.41
TRINITY_DN107203_c0_g1_i1	3	3	2	0
TRINITY_DN107217_c0_g1_i1	279	168	116	181
TRINITY_DN107233_c0_g1_i1	1633	1342	1021	1355
TRINITY_DN107284_c0_g1_i1	0	0	1	0
TRINITY_DN107314_c0_g1_i1	861	762	642	776
TRINITY_DN107325_c0_g1_i1	0	0	0	0
TRINITY_DN107354_c0_g1_i1	0	3	0	0
TRINITY_DN107420_c0_g1_i1	446	431	301	403
TRINITY_DN107421_c0_g2_i1	121.5	150	65.36	145
TRINITY_DN107459_c0_g1_i1	1667	1661	1261	1646
TRINITY_DN107493_c0_g1_i1	139	110	96	104
TRINITY_DN107498_c1_g14_i1	0	0.01	0	0.03
TRINITY_DN1075_c0_g1_i1	1086	825	812	909
TRINITY_DN107508_c0_g1_i1	1007	784	621	745
TRINITY_DN10751_c0_g1_i1	1097.29	892.62	648.53	934.46
TRINITY_DN107552_c0_g1_i1	1133	682	713	687
TRINITY_DN107560_c0_g1_i1	1016	839	616	806
TRINITY_DN107572_c1_g1_i1	781	482	538	475
TRINITY_DN107573_c0_g1_i1	557	516	337	466
TRINITY_DN107576_c0_g1_i1	611.69	305.95	265.2	308.39
TRINITY_DN107584_c0_g1_i1	0	0	0	0
TRINITY_DN107587_c0_g1_i1	1776	1721	1251	1480
TRINITY_DN10764_c0_g1_i1	340	304	213	261
TRINITY_DN107787_c0_g1_i1	1	1	1	2
TRINITY_DN107837_c0_g1_i1	0	1	0	0
TRINITY_DN107856_c0_g1_i1	729	557	471	517
TRINITY_DN107864_c0_g1_i1	0	2	2	0
TRINITY_DN107916_c0_g1_i1	123.62	43.25	78.26	87.18
TRINITY_DN10794_c2_g1_i1	1836	1426	1128	1525
TRINITY_DN107948_c0_g1_i1	0	0	0	1
TRINITY_DN107954_c0_g5_i1	43	0	35	31
TRINITY_DN108006_c0_g1_i1	1	3	2	2
TRINITY_DN108008_c0_g1_i1	431	321	255	250
TRINITY_DN10804_c0_g1_i1	1337.93	1069.02	934.12	964.61
TRINITY_DN108051_c0_g1_i2	0	0	0	0
TRINITY_DN10806_c0_g2_i1	1576.21	1152.58	891.67	1126
TRINITY_DN108068_c0_g1_i1	0	0	1	1
TRINITY_DN108123_c0_g1_i1	85	43	59	33
TRINITY_DN108224_c0_g1_i1	523	458	374	388
TRINITY_DN108229_c0_g1_i1	141	72	98	58
TRINITY_DN108242_c1_g1_i1	116	77	66	43
TRINITY_DN108308_c0_g1_i1	0	0	0	0
TRINITY_DN108349_c0_g1_i1	778	700	495	702
TRINITY_DN108373_c0_g1_i1	1	1	0	0
TRINITY_DN108416_c0_g1_i1	226	148	138	148
TRINITY_DN10843_c0_g1_i2	731.71	656.73	477.24	748.46
TRINITY_DN108499_c1_g1_i1	724	586	537	462
TRINITY_DN108516_c0_g1_i1	514	407	324	383
TRINITY_DN10852_c1_g1_i1	960	685	699	655
TRINITY_DN108553_c0_g1_i1	497	133	186	179
TRINITY_DN108600_c0_g1_i1	760	532	439	531
TRINITY_DN108634_c0_g1_i1	0	0	1	1
TRINITY_DN108785_c0_g3_i1	739.68	776	599	731
TRINITY_DN108823_c0_g8_i1	0	0	0	0
TRINITY_DN108841_c0_g1_i1	5	1	1	2
TRINITY_DN108843_c0_g1_i1	570	559	435	508
TRINITY_DN108990_c0_g1_i1	453	270	270	277
TRINITY_DN109073_c1_g1_i1	123	18	79	18
TRINITY_DN109195_c0_g2_i1	185	79	94	111
TRINITY_DN109221_c0_g1_i1	0	2	1	0
TRINITY_DN10925_c0_g1_i1	0	0	0	0
TRINITY_DN109261_c0_g1_i1	0	0	0	1
TRINITY_DN109319_c0_g1_i1	0	0	0	0
TRINITY_DN109325_c0_g1_i1	1	0	0	0
TRINITY_DN10939_c0_g2_i1	661	517	433	523
TRINITY_DN109460_c0_g1_i1	604	364	404	370
TRINITY_DN109465_c0_g1_i1	228	98	184	105
TRINITY_DN10961_c0_g1_i1	0	0	0	0
TRINITY_DN109905_c0_g1_i1	649	538	427	576
TRINITY_DN10994_c0_g1_i1	1863	1688	1261	1458
TRINITY_DN11009_c0_g1_i1	48	55	41	29
TRINITY_DN110168_c0_g1_i1	182	49	122	88
TRINITY_DN110193_c0_g1_i1	89	48	31	50
TRINITY_DN110213_c0_g1_i1	0	0	0	0
TRINITY_DN110299_c0_g1_i1	292	227	199	176
TRINITY_DN11036_c0_g2_i1	43	64	34.91	38
TRINITY_DN110512_c0_g1_i1	0	1	0	0
TRINITY_DN110650_c0_g1_i1	0	1	0	0
TRINITY_DN110751_c0_g1_i1	0	0	1	0
TRINITY_DN11079_c0_g1_i1	13	8	13	16
TRINITY_DN11103_c0_g1_i1	4	5	4	1
TRINITY_DN111188_c0_g1_i1	0	0	0	0
TRINITY_DN111320_c0_g1_i1	0	0	0	0
TRINITY_DN111322_c0_g1_i1	1	0	0	0
TRINITY_DN111368_c0_g1_i1	175	172	139	150
TRINITY_DN11138_c0_g1_i1	0	0	0	0
TRINITY_DN111428_c0_g1_i1	267	174	177	155
TRINITY_DN111478_c0_g1_i1	56	30	32	31
TRINITY_DN111522_c0_g1_i1	0	0	0	0
TRINITY_DN111568_c0_g1_i1	157	78	100	70
TRINITY_DN1116_c0_g2_i1	384.39	312.02	251.64	269.91
TRINITY_DN11166_c0_g1_i1	0	2	2	1
TRINITY_DN111715_c0_g1_i1	0	0	0	0
TRINITY_DN111718_c0_g1_i1	143	85	83	76
TRINITY_DN11177_c0_g2_i1	59	54.3	45	38
TRINITY_DN11184_c0_g2_i1	1156.51	859	808.71	895.41
TRINITY_DN11197_c0_g1_i1	242	144	142	146
TRINITY_DN112013_c0_g1_i1	1	1	1	3
TRINITY_DN112024_c0_g1_i1	1	0	0	0
TRINITY_DN112220_c0_g1_i1	0	0	0	1
TRINITY_DN11225_c0_g1_i1	218.49	154.29	160.66	111.79
TRINITY_DN11227_c0_g1_i1	59	70	57	47
TRINITY_DN112420_c0_g1_i1	1	4	0	0
TRINITY_DN112894_c0_g1_i1	176	109	77	104
TRINITY_DN113119_c0_g1_i1	2	0	1	0
TRINITY_DN113192_c0_g1_i1	0	0	0	0
TRINITY_DN113428_c0_g1_i1	0	0	0	0
TRINITY_DN113517_c0_g1_i1	1	0	0	0
TRINITY_DN113612_c0_g1_i1	0	0	0	1
TRINITY_DN113652_c0_g1_i1	0	0	0	2
TRINITY_DN113710_c0_g1_i1	0	2	0	0
TRINITY_DN113737_c0_g1_i1	0	2	0	0
TRINITY_DN113871_c0_g1_i1	0	0	0	1
TRINITY_DN114053_c0_g1_i1	0	3	0	1
TRINITY_DN114279_c0_g1_i1	0	0	0	2
TRINITY_DN114320_c0_g1_i1	0	0	0	2
TRINITY_DN11443_c0_g1_i1	1	0	0	0
TRINITY_DN114556_c0_g1_i1	74	23	59	23
TRINITY_DN114581_c0_g1_i1	0	1	0	1
TRINITY_DN11469_c0_g1_i1	332.22	212.44	236.01	218.75
TRINITY_DN114742_c0_g1_i1	59	89	46	84
TRINITY_DN114772_c0_g1_i1	0	0	0	0
TRINITY_DN114831_c0_g1_i1	0	2	0	0
TRINITY_DN11503_c0_g1_i1	698	465	466	522
TRINITY_DN115180_c0_g2_i1	0	0	0	0
TRINITY_DN11524_c0_g2_i1	513.67	338.52	295.93	361.35
TRINITY_DN115371_c0_g1_i1	0	0	0	0
TRINITY_DN115483_c0_g1_i1	0	0	0	0
TRINITY_DN115605_c0_g1_i1	0	0	0	0
TRINITY_DN115617_c0_g1_i1	0	0	0	0
TRINITY_DN115626_c0_g1_i1	0	2	0	0
TRINITY_DN115667_c0_g2_i1	2.43	0	0	0
TRINITY_DN115669_c0_g1_i1	1	1	1	1
TRINITY_DN11586_c0_g2_i1	122	124	98	147
TRINITY_DN11589_c0_g2_i1	1.59	3.44	5	0
TRINITY_DN115999_c0_g1_i1	0	0	0	0
TRINITY_DN116508_c0_g1_i1	0	0	0	0
TRINITY_DN116570_c0_g1_i1	1	0	0	0
TRINITY_DN116619_c0_g1_i1	0	2	0	0
TRINITY_DN116642_c0_g1_i1	0	0	0	3
TRINITY_DN116653_c0_g1_i1	3	2	4	0
TRINITY_DN116832_c0_g1_i1	0	0	0	0
TRINITY_DN116868_c0_g1_i1	0	0	0	0
TRINITY_DN117145_c0_g1_i1	0	3	0	0
TRINITY_DN117443_c0_g1_i1	0	0	2	1
TRINITY_DN117942_c0_g1_i1	1	0	0	0
TRINITY_DN117962_c0_g1_i1	1	0	1	0
TRINITY_DN11801_c0_g1_i1	9	1	3	3
TRINITY_DN118028_c0_g1_i1	0	0	0	0
TRINITY_DN1182_c0_g1_i1	1	1	0	0
TRINITY_DN11822_c0_g1_i1	1964	1768	1248	1579
TRINITY_DN118280_c0_g1_i1	1	0	0	0
TRINITY_DN11829_c0_g2_i1	500.2	439.79	293.75	323.51
TRINITY_DN118555_c0_g1_i1	1	0	0	0
TRINITY_DN118851_c0_g1_i1	0	1	0	0
TRINITY_DN118873_c0_g1_i1	0	0	1	0
TRINITY_DN119196_c0_g1_i1	0	0	0	0
TRINITY_DN119679_c2_g1_i1	6426	6248	4538	6215
TRINITY_DN119680_c0_g1_i1	98	131	77	184
TRINITY_DN119685_c0_g1_i1	4130	4401	3781	4429
TRINITY_DN119690_c0_g1_i1	1740	1501	1322	1451
TRINITY_DN119694_c0_g1_i1	12254	12299	9011	10974
TRINITY_DN119696_c0_g2_i1	960.74	1000.73	724.13	922.84
TRINITY_DN119700_c0_g35_i1	0	0	0	0
TRINITY_DN119702_c0_g1_i1	7847	5687	5147	6066
TRINITY_DN119703_c0_g1_i1	84	36	16	10
TRINITY_DN119714_c0_g1_i1	9	23	19	27
TRINITY_DN119721_c0_g1_i1	0	0	0	0
TRINITY_DN119727_c0_g2_i1	625.76	431.33	315.17	352.72
TRINITY_DN119731_c0_g1_i1	0	2	2	3
TRINITY_DN119746_c0_g1_i1	6025	6360	4303	6094
TRINITY_DN119754_c0_g1_i1	1936	1616	1342	1296
TRINITY_DN119762_c1_g1_i1	908	491	436	789
TRINITY_DN119779_c0_g1_i1	1046	753	676	855
TRINITY_DN119781_c0_g1_i1	2493	1653	1478	1723
TRINITY_DN119782_c0_g1_i1	5132	3960	3640	3889
TRINITY_DN119789_c0_g2_i1	12537.4	8456.08	8414.15	8714.99
TRINITY_DN119802_c0_g6_i1	1.68	104.47	19.14	1.71
TRINITY_DN119813_c0_g1_i1	1621	1241	1045	1238
TRINITY_DN119838_c0_g1_i1	3298	2567	2065	2414
TRINITY_DN119839_c0_g1_i1	1458	1106	904	1218
TRINITY_DN119840_c0_g1_i1	1528.79	1043.36	806.49	1147.16
TRINITY_DN119841_c0_g1_i1	2665	2516	1786	2349
TRINITY_DN119845_c0_g1_i1	1203	839	853	926
TRINITY_DN119853_c0_g1_i1	714	448	504	530
TRINITY_DN119857_c0_g1_i1	623.54	513.61	384.18	490.48
TRINITY_DN119866_c0_g1_i1	3599	3182	2524	3275
TRINITY_DN119881_c0_g1_i1	4646	3457	2797	3645
TRINITY_DN119886_c0_g1_i1	13578	13635	9988	13244
TRINITY_DN119904_c1_g1_i1	1835	1324	1119	1475
TRINITY_DN119915_c0_g8_i1	1014.02	839.62	684.21	826.65
TRINITY_DN119916_c0_g1_i1	2533	2152	1628	1994
TRINITY_DN119924_c0_g1_i1	698	490	426	534
TRINITY_DN119930_c0_g1_i1	1933	1592	1242	1613
TRINITY_DN119934_c0_g1_i1	2485	2366	1706	1994
TRINITY_DN119935_c0_g1_i1	536	546	371	491
TRINITY_DN119986_c0_g1_i1	1715	1677	1217	1529
TRINITY_DN120011_c0_g1_i1	532	420	371	404
TRINITY_DN120016_c0_g1_i1	372	278	255	286
TRINITY_DN120018_c0_g1_i1	4187	4408	2895	4186
TRINITY_DN120037_c0_g1_i1	2291	1468	1449	1552
TRINITY_DN120038_c0_g1_i1	2319.12	2140.23	1630.95	1764.37
TRINITY_DN120112_c0_g1_i1	853	627	554	638
TRINITY_DN120148_c0_g1_i1	275	250	218	276
TRINITY_DN120154_c0_g2_i1	61	67	51	89
TRINITY_DN120155_c0_g1_i1	892	706.42	563	779
TRINITY_DN120172_c0_g1_i1	1018	879	832	910
TRINITY_DN120198_c0_g1_i1	2	0	0	0
TRINITY_DN120201_c0_g1_i1	0	0	0	0
TRINITY_DN120206_c0_g1_i1	3672	3321	2752	3417
TRINITY_DN120220_c0_g1_i1	973	793	620	845.98
TRINITY_DN120221_c0_g1_i1	1134	865	628	674
TRINITY_DN120235_c0_g1_i1	242	212	153	168
TRINITY_DN120239_c0_g1_i1	380	296	222	279
TRINITY_DN120258_c0_g1_i1	989	772	723	709
TRINITY_DN120259_c0_g1_i1	0	1	0	1
TRINITY_DN120267_c0_g1_i1	1157.8	858.8	745.73	984.03
TRINITY_DN120290_c1_g1_i1	92	60	61	51
TRINITY_DN120295_c0_g1_i1	1019	626	685	615
TRINITY_DN120311_c0_g1_i1	1353	1095	870	1030
TRINITY_DN120346_c0_g1_i1	1516	1089	864	1102
TRINITY_DN120355_c1_g1_i1	224	227	180	185
TRINITY_DN120387_c0_g1_i1	545	530	410	525
TRINITY_DN120400_c0_g1_i1	1508	1288	1071	1289
TRINITY_DN120424_c0_g1_i2	933.5	733.5	588	674.5
TRINITY_DN120452_c1_g1_i1	479	378	336	380
TRINITY_DN120460_c0_g1_i1	518	324	348	346
TRINITY_DN12047_c0_g2_i1	292.02	208.55	173.88	264.23
TRINITY_DN120472_c0_g1_i1	644.29	503.77	420.02	525.37
TRINITY_DN120530_c0_g1_i1	24	11	14	17
TRINITY_DN120530_c1_g1_i1	1866	1895	1364	1827
TRINITY_DN120572_c0_g1_i1	55	134	70	153
TRINITY_DN120602_c0_g1_i1	490	402	312	342
TRINITY_DN120630_c0_g1_i1	2	5	1	1
TRINITY_DN120663_c0_g1_i1	675	632	492	531
TRINITY_DN120704_c0_g1_i1	1	0	0	0
TRINITY_DN120728_c0_g1_i1	530	395	369	420
TRINITY_DN12075_c0_g1_i1	3003	2533	1945	2430
TRINITY_DN120788_c0_g1_i1	960	894	712	769
TRINITY_DN120856_c0_g1_i1	1004	797	629	779
TRINITY_DN120887_c0_g1_i1	1431	1087	964	1124
TRINITY_DN120889_c0_g1_i1	0	1	0	0
TRINITY_DN120966_c0_g1_i1	943	684	571	755
TRINITY_DN121046_c0_g1_i1	0	3	0	1
TRINITY_DN121093_c0_g1_i1	315	244	214	278
TRINITY_DN121146_c0_g1_i1	286	238	176	199
TRINITY_DN12115_c0_g1_i1	3524	1810	2330	1869
TRINITY_DN121171_c0_g1_i1	1332	783	798	845
TRINITY_DN121177_c0_g1_i1	999	813	664	850
TRINITY_DN121211_c0_g1_i1	579	414	402	426
TRINITY_DN121230_c1_g1_i1	1231	1463	860	869
TRINITY_DN121232_c0_g1_i1	333	228	210	189
TRINITY_DN121247_c0_g1_i1	0	0	1	0
TRINITY_DN121251_c0_g1_i1	639.18	415.46	355.04	500.73
TRINITY_DN121346_c0_g1_i1	1	0	0	0
TRINITY_DN121351_c0_g1_i1	7	3	14	4
TRINITY_DN121367_c0_g1_i1	373	176	230	143
TRINITY_DN121410_c0_g1_i1	0	0	0	0
TRINITY_DN121413_c0_g1_i1	286	144	169	162
TRINITY_DN121431_c0_g1_i1	71	57	65	79
TRINITY_DN121542_c0_g1_i1	0	1	0	0
TRINITY_DN121617_c0_g2_i1	0	4	0	3
TRINITY_DN121646_c0_g1_i1	712	552	406	569
TRINITY_DN121672_c0_g1_i1	3	0	0	0
TRINITY_DN121690_c0_g1_i1	1199.81	907.18	813.73	896.43
TRINITY_DN121694_c0_g1_i1	1364	925	844	1063
TRINITY_DN1217_c0_g1_i1	25	251	32	282
TRINITY_DN121718_c0_g1_i1	159	48	121	42
TRINITY_DN121791_c0_g1_i1	141	126	96	137
TRINITY_DN1218_c0_g1_i1	476.17	256.19	276	183.01
TRINITY_DN121828_c0_g1_i1	592	499	360	561
TRINITY_DN121931_c0_g1_i1	411	453	268	343
TRINITY_DN121976_c0_g1_i1	354	345	280	357
TRINITY_DN122008_c0_g1_i1	256	261	188	239
TRINITY_DN122030_c0_g1_i1	0	0	0	0
TRINITY_DN122199_c0_g2_i1	289.5	287	229	226
TRINITY_DN122217_c0_g1_i1	1168	784	603	887
TRINITY_DN122248_c0_g1_i1	0	1	1	0
TRINITY_DN122265_c0_g2_i1	273.51	117.07	155.47	133
TRINITY_DN122281_c0_g1_i1	187	166	133	195
TRINITY_DN122297_c0_g1_i1	801	542	463	488
TRINITY_DN122306_c0_g1_i1	0	0	0	0
TRINITY_DN122317_c0_g1_i1	513	453	363	365
TRINITY_DN122365_c0_g1_i1	0	0	0	0
TRINITY_DN122631_c0_g1_i1	276	179	174	166
TRINITY_DN122696_c0_g1_i1	8	2	4	5
TRINITY_DN122731_c0_g1_i1	4	4	1	0
TRINITY_DN122824_c0_g1_i1	0	0	1	0
TRINITY_DN122851_c0_g1_i1	193	131	107	105
TRINITY_DN122902_c0_g1_i1	2	0	0	0
TRINITY_DN122909_c0_g1_i1	1	0	0	0
TRINITY_DN122942_c0_g1_i1	0	0	0	0
TRINITY_DN122987_c0_g1_i1	270	249	183	185
TRINITY_DN123003_c0_g1_i1	0	0	0	0
TRINITY_DN123010_c1_g1_i1	527	279	288	277
TRINITY_DN123023_c0_g1_i1	0	1	0	0
TRINITY_DN123082_c0_g1_i1	0	1	0	0
TRINITY_DN12312_c0_g5_i1	949	1053.22	623	781
TRINITY_DN123194_c0_g1_i1	2	4	0	0
TRINITY_DN123247_c0_g1_i1	43	42	27	33
TRINITY_DN12328_c0_g1_i1	757	611	497	634
TRINITY_DN123344_c0_g1_i1	519	337	311	266
TRINITY_DN123474_c0_g1_i1	349	333	236	236
TRINITY_DN123517_c0_g1_i1	0	1	0	0
TRINITY_DN12354_c0_g1_i1	0	0	0	5
TRINITY_DN123600_c0_g1_i1	1	0	0	0
TRINITY_DN123699_c0_g1_i1	0	0	0	0
TRINITY_DN12373_c0_g1_i1	6.96	5.63	0	4.39
TRINITY_DN12373_c0_g2_i1	43.04	45.37	61	102.61
TRINITY_DN123828_c0_g1_i1	0	2	0	0
TRINITY_DN123887_c0_g1_i1	4	7	1	5
TRINITY_DN124455_c0_g1_i1	1	0	1	1
TRINITY_DN12450_c0_g1_i1	1	3	1	0
TRINITY_DN124648_c0_g1_i1	0	0	0	0
TRINITY_DN124751_c0_g1_i1	0	0	0	0
TRINITY_DN12491_c0_g1_i2	374.78	300	266	214.01
TRINITY_DN124930_c0_g1_i1	91	101	75	60
TRINITY_DN125123_c0_g1_i1	1	0	0	0
TRINITY_DN125229_c0_g1_i1	0	1	2	0
TRINITY_DN125269_c0_g1_i1	1	1	0	1
TRINITY_DN125307_c0_g1_i1	1	0	2	2
TRINITY_DN125396_c0_g1_i1	0	5	3	1
TRINITY_DN12571_c0_g2_i1	2391.88	1245.8	1389.81	1346.42
TRINITY_DN125804_c0_g1_i1	6	6	5	2
TRINITY_DN125864_c0_g1_i1	0	1	0	0
TRINITY_DN125984_c0_g1_i1	6	8	5	2
TRINITY_DN126043_c0_g1_i1	211	86	135	83
TRINITY_DN126130_c0_g1_i1	0	0	0	0
TRINITY_DN126263_c0_g1_i1	0	1	0	0
TRINITY_DN12628_c0_g1_i1	68	41	33	51
TRINITY_DN126483_c0_g2_i1	0	0	2	0
TRINITY_DN126529_c0_g1_i1	0	0	0	0
TRINITY_DN126551_c0_g1_i1	10	10	8	8
TRINITY_DN126747_c0_g1_i1	0	0	0	0
TRINITY_DN126791_c0_g1_i1	1	0	2	0
TRINITY_DN126886_c0_g1_i1	0	0	0	1
TRINITY_DN127206_c0_g1_i1	0	0	0	0
TRINITY_DN12724_c0_g1_i1	1	4	2	0
TRINITY_DN127256_c0_g1_i1	0	0	1	1
TRINITY_DN127445_c0_g1_i1	0	0	0	0
TRINITY_DN127663_c0_g1_i1	0	0	0	0
TRINITY_DN12770_c0_g1_i1	144	50	62	42
TRINITY_DN128014_c0_g1_i1	0	0	0	0
TRINITY_DN128143_c0_g1_i1	25	30	23	12
TRINITY_DN12822_c0_g2_i1	0	0	0	0
TRINITY_DN12825_c0_g1_i1	770.87	677.51	520.77	582.41
TRINITY_DN12829_c0_g1_i1	0	0	0	0
TRINITY_DN128383_c0_g1_i1	0	0	0	1
TRINITY_DN128546_c0_g1_i1	140	105	108	85
TRINITY_DN12864_c0_g2_i1	0	1	1	1
TRINITY_DN128650_c0_g1_i1	1	0	1	0
TRINITY_DN128662_c0_g1_i1	0	0	0	0
TRINITY_DN128724_c0_g1_i1	0	0	0	1
TRINITY_DN12878_c0_g2_i1	51.72	16.13	53.66	12.86
TRINITY_DN128800_c0_g1_i1	0	0	2	2
TRINITY_DN128824_c0_g1_i1	0	0	0	0
TRINITY_DN128825_c0_g1_i1	0	0	0	0
TRINITY_DN12895_c0_g2_i1	974.72	647.51	691.73	552
TRINITY_DN129317_c0_g1_i1	0	0	0	0
TRINITY_DN12945_c0_g2_i1	508.61	448.71	335.92	444.87
TRINITY_DN12953_c0_g1_i1	1223	917	732	882
TRINITY_DN129646_c0_g1_i1	33	23	13	18
TRINITY_DN12966_c0_g1_i1	0	0	0	0
TRINITY_DN130103_c0_g1_i1	0	0	0	0
TRINITY_DN13053_c0_g1_i1	0	1	0	0
TRINITY_DN130726_c0_g1_i1	0	0	0	0
TRINITY_DN13133_c0_g1_i1	709	562	432	548
TRINITY_DN131383_c0_g1_i1	0	0	0	0
TRINITY_DN13164_c0_g1_i1	446	327	278	303
TRINITY_DN13174_c0_g1_i1	6	2	2	0
TRINITY_DN132064_c0_g1_i1	1	1	0	0
TRINITY_DN132170_c0_g1_i1	0	1	0	0
TRINITY_DN132352_c2_g1_i1	23885	19738	15303	20813
TRINITY_DN132357_c0_g1_i1	1814	1112	1194	1280
TRINITY_DN132362_c0_g1_i1	2244.7	1652.84	1479.92	1643.72
TRINITY_DN132365_c0_g4_i1	21185.9	18125.2	14513.7	18287
TRINITY_DN132379_c0_g1_i1	7925	6904	5777	6772
TRINITY_DN132380_c0_g2_i1	24911	32379	25217	29362
TRINITY_DN132381_c0_g1_i1	2939	3288	2410	2895
TRINITY_DN132383_c0_g1_i1	660	479	394	476
TRINITY_DN132386_c0_g1_i1	3878	2924	2435	3101
TRINITY_DN132404_c0_g1_i1	16363	11205	8718	12759
TRINITY_DN132411_c0_g2_i1	2468	1718	1641	1672
TRINITY_DN132431_c0_g1_i1	1895	1561	1362	1296
TRINITY_DN132454_c0_g2_i1	4205	4300	2941	4262
TRINITY_DN132455_c0_g1_i1	4794	3002	3050	3168
TRINITY_DN132459_c0_g1_i1	3598	2706	2255	2622
TRINITY_DN132460_c0_g1_i1	2244	1628	1339	1738
TRINITY_DN132464_c0_g1_i1	1046	967	745	818
TRINITY_DN132467_c0_g1_i1	1736	1803	1321	1988
TRINITY_DN132470_c0_g1_i1	75.98	42	44	142
TRINITY_DN132475_c0_g1_i1	4286	3770	2972	3647
TRINITY_DN132489_c0_g1_i1	1057	853	742	904
TRINITY_DN132490_c0_g1_i1	656	602	431	522
TRINITY_DN132501_c0_g1_i1	869	756	557	794
TRINITY_DN132506_c0_g1_i1	2515	2321	1823	2209
TRINITY_DN132509_c1_g6_i1	773.08	145.42	66.85	168.9
TRINITY_DN132513_c0_g1_i1	334	288	194	245
TRINITY_DN132513_c1_g1_i1	98	61	52	41
TRINITY_DN132544_c0_g1_i1	353	280	235	291
TRINITY_DN132545_c0_g1_i1	595	466	393	562
TRINITY_DN132546_c0_g1_i1	1160	1279	435	1130
TRINITY_DN132550_c0_g1_i1	901	625	654	544
TRINITY_DN132552_c0_g1_i1	2540	2264	1846	2113
TRINITY_DN132554_c0_g1_i1	816	578	465	667
TRINITY_DN132559_c0_g1_i1	314	136	192	175
TRINITY_DN132568_c0_g1_i1	927	573	545	597
TRINITY_DN132569_c0_g1_i1	2716	2354	1844	2348
TRINITY_DN132577_c0_g1_i1	2207	1621	1327	1736
TRINITY_DN132584_c0_g1_i1	2581	2243	1842	2134
TRINITY_DN132595_c0_g1_i1	5	3	0	3
TRINITY_DN132597_c0_g1_i1	372	280	281	258
TRINITY_DN132599_c0_g2_i1	1407.33	1486.26	1147.35	1339.7
TRINITY_DN132603_c0_g1_i1	2480	2031	1778	1892
TRINITY_DN132607_c0_g1_i1	0	0	1	1
TRINITY_DN132622_c0_g1_i1	2340	1839	1416	1860
TRINITY_DN132628_c0_g1_i1	1051	861	650	815
TRINITY_DN132630_c0_g1_i1	35	90	27	125
TRINITY_DN132637_c0_g1_i1	45	49	34	82
TRINITY_DN132646_c1_g1_i1	382	328	245	271
TRINITY_DN132654_c0_g1_i1	321	218	198	226
TRINITY_DN132657_c0_g1_i1	3845	3300	2409	3368
TRINITY_DN132659_c0_g1_i1	0	2	0	1
TRINITY_DN13266_c0_g1_i1	155.94	148.49	109.39	104.41
TRINITY_DN132661_c0_g1_i1	1255	1136	910	1267
TRINITY_DN132684_c0_g1_i1	682	715	547	713
TRINITY_DN132741_c0_g1_i1	917	692	600	830
TRINITY_DN132760_c0_g1_i1	526	439	380	469
TRINITY_DN132777_c0_g1_i1	70	60	54	61
TRINITY_DN132789_c0_g1_i1	474	409	255	342
TRINITY_DN132795_c0_g2_i1	0	0	0	0
TRINITY_DN132815_c0_g1_i1	1335	1226	897	1311
TRINITY_DN132848_c0_g2_i1	323.91	237.87	213.9	232.33
TRINITY_DN13285_c0_g2_i1	1047.09	953.5	744.76	977.27
TRINITY_DN132851_c0_g9_i1	1.37	0	0	0
TRINITY_DN132895_c0_g1_i1	357	269	291	234
TRINITY_DN132937_c0_g1_i1	225	228	215	246
TRINITY_DN132966_c0_g1_i1	695	641	465	617
TRINITY_DN132967_c0_g1_i1	2983	2753	2198	2476
TRINITY_DN132968_c0_g1_i1	1557	1553	1091	1361
TRINITY_DN132975_c0_g1_i1	0	0	0	0
TRINITY_DN132979_c0_g1_i1	2661	2490	1898	2196
TRINITY_DN133030_c0_g1_i1	0	0	0	0
TRINITY_DN133077_c0_g1_i1	627	425	383	492
TRINITY_DN133092_c0_g1_i1	87.77	70	64	68
TRINITY_DN133097_c0_g3_i1	0	0	7	0
TRINITY_DN133108_c0_g2_i1	913.44	752.21	649.09	959.22
TRINITY_DN133114_c0_g1_i1	597	590	466	528
TRINITY_DN133133_c0_g1_i1	633	586	484	565
TRINITY_DN133175_c0_g1_i2	43.54	580.05	0	693.84
TRINITY_DN133235_c0_g1_i1	3317.52	2281.44	1975.35	2319.42
TRINITY_DN133281_c0_g1_i1	2	1	2	6
TRINITY_DN133298_c1_g1_i1	584	568	388	508
TRINITY_DN133311_c0_g1_i1	430	438	288	334
TRINITY_DN133312_c0_g1_i1	598	489	398	519
TRINITY_DN133324_c0_g1_i1	619	599	464	542
TRINITY_DN13334_c0_g1_i1	0	0	0	0
TRINITY_DN133379_c0_g1_i1	1852	1380	1251	1450
TRINITY_DN133385_c0_g2_i1	0	135	109.5	111.5
TRINITY_DN133391_c0_g1_i1	368	290	250	324
TRINITY_DN133404_c0_g1_i1	840	630	554	647
TRINITY_DN133442_c0_g1_i1	988.18	782.9	623.6	764
TRINITY_DN133494_c0_g1_i1	264	176	174	161
TRINITY_DN133537_c0_g1_i1	1702	1068	880	961
TRINITY_DN133543_c0_g1_i1	704	568	488	538
TRINITY_DN133555_c0_g1_i1	395	334	268	289
TRINITY_DN133563_c0_g1_i1	391	349	300	354
TRINITY_DN133564_c0_g1_i1	538	441	355	445
TRINITY_DN133595_c0_g1_i1	635	385	388	509
TRINITY_DN133623_c0_g1_i2	71	106	75	88
TRINITY_DN133706_c0_g1_i1	207	85	160	79
TRINITY_DN133720_c0_g1_i1	1	0	3	0
TRINITY_DN133727_c0_g1_i1	272	302	172	208
TRINITY_DN133755_c1_g1_i1	417	270	223	271
TRINITY_DN133767_c0_g1_i1	388.65	254.51	225.62	264.27
TRINITY_DN133787_c0_g1_i1	0	0	0	0
TRINITY_DN133788_c0_g1_i1	1	0	0	0
TRINITY_DN133820_c0_g1_i1	0	0	0	0
TRINITY_DN133883_c0_g1_i1	87	86	53	64
TRINITY_DN133978_c0_g1_i1	123	100	62	75
TRINITY_DN133986_c0_g1_i1	819	618	593	572
TRINITY_DN134076_c0_g1_i1	454	278	284	235
TRINITY_DN134091_c0_g1_i1	0	0	0	0
TRINITY_DN134129_c0_g1_i1	7	3	5	2
TRINITY_DN134144_c0_g1_i1	812	770	555	721
TRINITY_DN13415_c0_g1_i1	5	9	5	3.67
TRINITY_DN134158_c0_g1_i1	0	0	0	0
TRINITY_DN134164_c0_g2_i1	242	96.5	72	97.5
TRINITY_DN134201_c0_g1_i1	4	11	9	19
TRINITY_DN134285_c0_g1_i1	59	31	33	40
TRINITY_DN134293_c0_g1_i1	599	296	428	234
TRINITY_DN134306_c0_g1_i1	0	0	0	0
TRINITY_DN13441_c0_g1_i1	518.05	401.72	331.15	488.28
TRINITY_DN134437_c0_g1_i1	172.95	114.19	138.76	125.89
TRINITY_DN134481_c0_g1_i1	67	42	66	46
TRINITY_DN134515_c0_g1_i1	2103	1790	1428	1676
TRINITY_DN134524_c0_g1_i1	34	58	31	38
TRINITY_DN134584_c0_g1_i1	234	209	172	192
TRINITY_DN134594_c0_g1_i1	3564	2493	1972	2352
TRINITY_DN134610_c0_g1_i1	230	172	159	186
TRINITY_DN134642_c0_g1_i1	309	257	231	297
TRINITY_DN134703_c0_g1_i1	1	2	1	2
TRINITY_DN134737_c0_g9_i1	0	0	0	0
TRINITY_DN135037_c0_g1_i1	312	205	253	153
TRINITY_DN135067_c0_g1_i1	12	8	0	10
TRINITY_DN13509_c0_g1_i1	35	13	27	14
TRINITY_DN135152_c0_g1_i1	0	0	0	0
TRINITY_DN135251_c0_g1_i1	10	15	8	11
TRINITY_DN135325_c0_g1_i1	0	0	0	0
TRINITY_DN135432_c0_g1_i1	0	0	1	1
TRINITY_DN135509_c0_g1_i1	0	1	0	2
TRINITY_DN135560_c0_g1_i1	0	0	0	0
TRINITY_DN135564_c0_g2_i1	813.74	599.19	491.58	655.03
TRINITY_DN135585_c0_g1_i1	416	373	290	305
TRINITY_DN135634_c0_g1_i1	0	1	2	1
TRINITY_DN135681_c0_g1_i1	0	0	0	0
TRINITY_DN135761_c0_g1_i1	172	127	107	123
TRINITY_DN135801_c0_g1_i1	0	0	0	0
TRINITY_DN135832_c0_g1_i1	0	0	0	0
TRINITY_DN135839_c0_g1_i1	423	388	264	327
TRINITY_DN13584_c0_g1_i1	163.69	112.75	98.08	132.45
TRINITY_DN135850_c0_g1_i1	202	151	148	150
TRINITY_DN135877_c1_g1_i1	368	253	228	224
TRINITY_DN135898_c0_g1_i1	97	68.27	65	75.31
TRINITY_DN135913_c0_g1_i1	561	424	399	470
TRINITY_DN135916_c0_g1_i1	20	19	13	28
TRINITY_DN135952_c0_g1_i1	0	3	3	1
TRINITY_DN135958_c0_g1_i1	0	0	0	1
TRINITY_DN135976_c0_g1_i1	295	167	193	136
TRINITY_DN136063_c0_g1_i1	114	48	51	71
TRINITY_DN136167_c2_g1_i1	888	509	565	505
TRINITY_DN136189_c0_g1_i1	209	186	155	152
TRINITY_DN136401_c0_g1_i1	0	2	1	0
TRINITY_DN136501_c0_g1_i1	153	84	99	83
TRINITY_DN136719_c0_g1_i1	2	1	1	0
TRINITY_DN136782_c0_g1_i1	0	0	0	0
TRINITY_DN137034_c0_g1_i1	0	1	0	3
TRINITY_DN137111_c0_g1_i1	0	0	1	0
TRINITY_DN137114_c0_g1_i1	0	0	0	0
TRINITY_DN137133_c0_g1_i1	127	81	101	77
TRINITY_DN137214_c0_g1_i1	0	0	0	0
TRINITY_DN137380_c0_g1_i1	0	1	0	0
TRINITY_DN137440_c0_g1_i1	0	2	0	0
TRINITY_DN13764_c0_g3_i1	1.76	0	0	1
TRINITY_DN137777_c0_g1_i1	0	0.01	0	0
TRINITY_DN13779_c0_g1_i1	0	0	0	0
TRINITY_DN137840_c0_g1_i1	2	1	0	2
TRINITY_DN137865_c0_g1_i1	0	0	0	1
TRINITY_DN137959_c0_g1_i1	0	0	0	0
TRINITY_DN137964_c0_g1_i1	0	2	0	1
TRINITY_DN138050_c0_g1_i1	3	4	0	0
TRINITY_DN138097_c0_g1_i1	0	0	0	0
TRINITY_DN13811_c0_g2_i1	243.6	201.72	133.11	217.8
TRINITY_DN138409_c0_g1_i1	0	0	0	0
TRINITY_DN13852_c0_g1_i1	1574.82	1193.32	1009.36	1038.62
TRINITY_DN138589_c0_g1_i1	0	0	0	0
TRINITY_DN138680_c0_g1_i1	0	0	1	0
TRINITY_DN138698_c0_g1_i1	2	0	0	0
TRINITY_DN13888_c0_g2_i1	444.17	282.93	210.78	269.63
TRINITY_DN139089_c0_g1_i1	0	0	1	0
TRINITY_DN139133_c0_g1_i1	0	0	0	0
TRINITY_DN139270_c0_g1_i1	0	0	0	1
TRINITY_DN139283_c0_g1_i1	167	140	125	97
TRINITY_DN13934_c0_g1_i1	2	1	1	0
TRINITY_DN139381_c0_g1_i1	9	6	7	9
TRINITY_DN139416_c0_g1_i1	0	1	0	1
TRINITY_DN139553_c0_g1_i1	0	0	0	0
TRINITY_DN139680_c0_g1_i1	1	1	0	0
TRINITY_DN14010_c0_g1_i1	1011.38	775.13	714.37	802
TRINITY_DN140130_c0_g1_i1	0	0	1	2
TRINITY_DN14017_c0_g1_i1	2877	2420	1902	2303
TRINITY_DN140183_c0_g1_i1	1	0	0	0
TRINITY_DN140550_c0_g1_i1	0	0	0	1
TRINITY_DN140654_c0_g1_i1	0	0	0	0
TRINITY_DN14071_c0_g1_i1	107.41	115.78	94.1	114.14
TRINITY_DN140905_c0_g1_i1	1	0	0	0
TRINITY_DN140964_c0_g1_i1	0	0	0	0
TRINITY_DN14099_c0_g2_i1	0	2	1	1
TRINITY_DN141010_c0_g1_i1	0	3	0	0
TRINITY_DN141096_c0_g1_i1	1	2	1	0
TRINITY_DN141206_c0_g1_i1	2	2	0	1
TRINITY_DN141230_c0_g1_i1	0	0	0	0
TRINITY_DN141374_c0_g1_i1	2	0	0	0
TRINITY_DN14145_c0_g1_i1	1	0	0	0
TRINITY_DN141526_c0_g1_i1	0	0	1	2
TRINITY_DN14183_c0_g6_i1	0	0	0	0.77
TRINITY_DN141875_c0_g1_i1	0	0	0	0
TRINITY_DN141931_c0_g1_i1	2	0	1	0
TRINITY_DN141937_c0_g1_i1	0	0	0	0
TRINITY_DN142095_c0_g1_i1	0	1	0	0
TRINITY_DN14223_c0_g1_i1	3	0	0	1
TRINITY_DN142255_c0_g1_i1	1	0	0	1
TRINITY_DN142408_c0_g1_i1	0	0	0	0
TRINITY_DN142450_c0_g1_i1	2	0	0	1
TRINITY_DN142632_c0_g1_i1	2	4	0	0
TRINITY_DN142817_c0_g1_i1	0	0	0	0
TRINITY_DN142994_c0_g2_i1	2	2	0	0
TRINITY_DN143206_c0_g1_i1	0	0	0	0
TRINITY_DN14356_c0_g1_i1	0	0	1	2
TRINITY_DN14362_c0_g1_i1	0	0	0	0
TRINITY_DN14387_c0_g1_i1	597.29	490.76	403.05	502.39
TRINITY_DN143968_c0_g1_i1	0	0	0	0
TRINITY_DN144142_c0_g1_i1	0	2	1	0
TRINITY_DN14421_c0_g2_i1	719.6	490.55	551.04	449.14
TRINITY_DN144370_c0_g1_i1	1	0	0	0
TRINITY_DN14457_c0_g1_i1	334	395	283	374
TRINITY_DN1450_c0_g2_i1	1723.84	2011.59	1329.86	1619.74
TRINITY_DN14523_c0_g1_i1	4	0	3	3
TRINITY_DN14696_c0_g1_i1	30	18	21	24
TRINITY_DN1471_c0_g1_i1	880	677	587	591
TRINITY_DN14723_c0_g2_i1	3356.54	2672.99	2141.29	2536.92
TRINITY_DN14735_c0_g1_i1	313.92	343.28	179.31	277.66
TRINITY_DN1474_c1_g1_i1	42	1083	113	782.9
TRINITY_DN14753_c0_g1_i1	4	0	2	4
TRINITY_DN14768_c0_g2_i1	55.02	63.28	53.55	193.64
TRINITY_DN14778_c0_g1_i1	0	0	0	0
TRINITY_DN14788_c0_g1_i1	1098	889	638	875
TRINITY_DN14794_c0_g1_i1	602	436	394	482
TRINITY_DN14855_c0_g1_i1	2695.12	2612.37	1997.99	2329.77
TRINITY_DN14957_c0_g1_i1	36	11	20	3
TRINITY_DN14983_c0_g1_i1	0	1	0	0
TRINITY_DN1502_c0_g1_i1	167.33	119.66	121	123
TRINITY_DN15076_c0_g1_i1	1323	1090	776	1021
TRINITY_DN15106_c0_g1_i1	668	501	390	446
TRINITY_DN1512_c0_g2_i1	437	419	304	356
TRINITY_DN15173_c0_g2_i1	831.66	663.09	564.41	643.28
TRINITY_DN15174_c0_g1_i1	1749	1726	1203	1525
TRINITY_DN15342_c0_g1_i1	9551	11921	7678	9114
TRINITY_DN1535_c0_g1_i1	0	0	0	0
TRINITY_DN15369_c0_g1_i1	1	0	0	2
TRINITY_DN15371_c0_g1_i1	0	8	0	5
TRINITY_DN1541_c0_g1_i1	2663	2254	1802	2293
TRINITY_DN15450_c1_g1_i1	24	2	14	9
TRINITY_DN15523_c0_g2_i1	783.33	1148.4	716.77	683.93
TRINITY_DN15527_c0_g1_i1	1	0	0	0
TRINITY_DN15533_c0_g2_i1	0	1	0	0
TRINITY_DN15572_c0_g2_i1	17.91	661	611	713.5
TRINITY_DN15573_c0_g1_i1	1134	1112	913	1064
TRINITY_DN15574_c0_g2_i1	678.83	503.13	517.24	391.27
TRINITY_DN15589_c0_g2_i1	0	0	0	0
TRINITY_DN15592_c0_g2_i1	131.88	60.63	110.77	183.46
TRINITY_DN15602_c0_g2_i1	350.15	251.79	212	280.03
TRINITY_DN15621_c0_g1_i1	101	88	60	86
TRINITY_DN15644_c0_g1_i1	0	0	2	0
TRINITY_DN15683_c0_g2_i1	690.86	591.75	460.4	644.53
TRINITY_DN15716_c0_g2_i1	391.44	289.46	350.66	243.13
TRINITY_DN1582_c0_g1_i1	1	0	0	0
TRINITY_DN15848_c0_g1_i1	0	1	0	1
TRINITY_DN15909_c0_g1_i1	1	1	1	2
TRINITY_DN15954_c0_g2_i1	539	511	368	442
TRINITY_DN15970_c0_g2_i1	78.58	29.22	28.76	16.94
TRINITY_DN1600_c0_g1_i1	0	0	0	0
TRINITY_DN16018_c0_g1_i1	901	871	663	783
TRINITY_DN1628_c0_g1_i1	1070	854	753	793
TRINITY_DN16287_c0_g1_i1	788	737	506	682
TRINITY_DN16337_c0_g2_i1	1092.37	750.83	620.78	787.33
TRINITY_DN16348_c0_g1_i1	238	239	187	226
TRINITY_DN16363_c0_g2_i1	374.75	264.16	156.94	320.41
TRINITY_DN16394_c0_g1_i1	2	0	3	19
TRINITY_DN1640_c0_g1_i1	378	287	292	255
TRINITY_DN16468_c0_g1_i1	545	489	406	528
TRINITY_DN16493_c0_g1_i1	0	41.85	19.06	61.38
TRINITY_DN16495_c0_g1_i1	79	99	76	85
TRINITY_DN16702_c0_g1_i1	790.37	439.67	508.8	414.18
TRINITY_DN16767_c0_g1_i1	0	3	0	0
TRINITY_DN1681_c0_g1_i1	347.62	256.58	176.01	262.61
TRINITY_DN1681_c0_g2_i1	924.38	802.42	566.99	809.39
TRINITY_DN16811_c0_g1_i1	1851.73	1291.62	1136.26	1446.98
TRINITY_DN16850_c0_g2_i1	0	0	1	0
TRINITY_DN16893_c0_g1_i2	395.45	364.11	254.69	310.52
TRINITY_DN16945_c0_g1_i1	0	0	0	0
TRINITY_DN16954_c0_g2_i1	540.66	382	299.66	241.79
TRINITY_DN17018_c0_g1_i1	7	2	1	4
TRINITY_DN17024_c0_g1_i1	265.22	232.15	173	230.51
TRINITY_DN17061_c0_g1_i1	2	2	1	2
TRINITY_DN17085_c0_g1_i1	12	13	19	18
TRINITY_DN1709_c0_g2_i1	0	0	0	1
TRINITY_DN17094_c0_g2_i1	2342	1894.07	1538.6	1615.23
TRINITY_DN17103_c0_g1_i1	3	2	0	0
TRINITY_DN17151_c0_g1_i1	341	261	209	234
TRINITY_DN17170_c0_g1_i1	45	30	22	80
TRINITY_DN17174_c0_g2_i1	851.94	427.26	403.97	612.31
TRINITY_DN17188_c0_g1_i1	1414	1098	1001	1191
TRINITY_DN17195_c0_g1_i1	0	0	0	0
TRINITY_DN17202_c0_g1_i1	2	0	0	1
TRINITY_DN17210_c0_g1_i1	1238	1201	897	1053
TRINITY_DN17222_c0_g1_i1	434	344	257	345
TRINITY_DN17234_c0_g1_i1	291.03	173.01	251.18	210.39
TRINITY_DN17242_c0_g1_i1	4	0	1	3
TRINITY_DN17284_c0_g2_i1	986.19	803.36	628.57	850.45
TRINITY_DN17293_c0_g1_i1	787	459	570	508
TRINITY_DN17302_c0_g1_i1	236	180	155	128
TRINITY_DN17307_c0_g1_i1	586	539	385	382
TRINITY_DN17314_c0_g2_i1	12.07	119	40	93
TRINITY_DN17356_c0_g1_i1	361	174	256	191
TRINITY_DN17386_c0_g2_i1	211.29	148.34	143	159.39
TRINITY_DN17399_c0_g1_i1	588	428	367	388
TRINITY_DN17412_c0_g1_i1	406.13	257.94	255.33	262.82
TRINITY_DN17413_c0_g1_i1	2446	1775	1647	2159
TRINITY_DN17460_c0_g1_i1	0	0	3	0
TRINITY_DN17465_c0_g1_i1	649	581	431	456
TRINITY_DN17485_c0_g1_i1	0	0	0	0
TRINITY_DN17487_c0_g1_i1	0	0	1	1
TRINITY_DN17523_c0_g1_i1	105.75	69.15	104.38	67.42
TRINITY_DN17583_c0_g1_i1	8421	6557	5416	5858
TRINITY_DN17618_c0_g1_i1	1795	1132	1153	1187
TRINITY_DN17648_c0_g1_i1	271.11	170.68	140.16	230.84
TRINITY_DN17677_c0_g1_i1	287	179	230	176
TRINITY_DN17719_c0_g1_i1	1352	1041	864	1109
TRINITY_DN17727_c0_g1_i1	564.45	495.49	463.17	449.09
TRINITY_DN17746_c0_g1_i1	527	442	351	479
TRINITY_DN17756_c0_g1_i1	647	502	434	513
TRINITY_DN17762_c0_g1_i1	0	2	1	3
TRINITY_DN17781_c0_g2_i1	955.63	736.71	603.21	705.75
TRINITY_DN17782_c0_g1_i1	222.09	163.84	168.69	208.91
TRINITY_DN17793_c0_g1_i1	1606.01	1133.11	991.39	1261.6
TRINITY_DN17822_c0_g1_i1	254	322	495	519
TRINITY_DN17841_c0_g1_i1	3100	2771	2107	2639
TRINITY_DN17848_c0_g1_i1	531.78	440.54	365.19	452.95
TRINITY_DN17849_c0_g1_i1	435.26	379.79	307.94	336.31
TRINITY_DN17850_c0_g2_i1	5555.43	4065.47	3472.39	3905.42
TRINITY_DN17861_c0_g1_i1	478	336	271	334
TRINITY_DN17862_c0_g1_i1	725	582	452	522
TRINITY_DN17864_c0_g1_i1	290	242	199	232
TRINITY_DN17868_c0_g2_i1	56	51	39	29
TRINITY_DN17869_c0_g2_i1	579.52	308.7	308.88	285.61
TRINITY_DN17870_c0_g2_i1	171	71	97	307
TRINITY_DN17873_c0_g1_i1	10	18	16	7
TRINITY_DN17900_c0_g2_i1	61.19	27.23	43.19	0
TRINITY_DN17903_c0_g1_i1	828	618.96	521.6	562.71
TRINITY_DN17910_c0_g1_i1	429.73	271.6	325.88	383.85
TRINITY_DN17915_c0_g1_i1	460	320.63	286.04	338.93
TRINITY_DN17917_c0_g2_i1	563.98	278.12	302.67	237.51
TRINITY_DN17935_c0_g1_i1	1186	977	770	970
TRINITY_DN17951_c0_g1_i4	937.01	626.53	535.1	724.52
TRINITY_DN17957_c0_g1_i1	4535.19	2911.69	2669.83	3050.36
TRINITY_DN17991_c0_g1_i1	686	646.43	299	754.81
TRINITY_DN17996_c0_g2_i1	60.04	0	0	0
TRINITY_DN17997_c1_g1_i1	1408	1764	1153	1518
TRINITY_DN18003_c0_g1_i1	1256	944	842	810
TRINITY_DN18011_c0_g1_i1	3052	2546	2034	2835
TRINITY_DN18018_c0_g1_i1	2665.63	2078.87	2090.73	2035.32
TRINITY_DN18019_c0_g1_i1	4	4	4	3
TRINITY_DN18020_c0_g1_i1	1050	913	682	845
TRINITY_DN18023_c0_g1_i1	1392.72	1108.32	822.32	983.72
TRINITY_DN18024_c0_g1_i1	1200.87	833.84	754.62	974.38
TRINITY_DN18029_c0_g1_i1	741	598	567	639
TRINITY_DN18033_c0_g1_i1	1973	1833	1498	1730
TRINITY_DN18034_c0_g1_i1	235.54	211.09	129.45	176.76
TRINITY_DN18035_c0_g1_i1	535	473	365	470
TRINITY_DN18039_c0_g1_i1	3438.76	3202.99	2155.92	3151.69
TRINITY_DN18049_c0_g2_i1	810.73	793.01	686.75	784.63
TRINITY_DN18054_c0_g11_i1	627.18	794.07	481.37	1048.45
TRINITY_DN18055_c0_g1_i1	2272	1801	1479	1839
TRINITY_DN18064_c0_g2_i1	2671	2344	1788.59	2304
TRINITY_DN18068_c0_g2_i1	1199.27	780.66	728.2	776.6
TRINITY_DN18068_c1_g1_i1	2125	1479	1159	1445
TRINITY_DN1807_c0_g1_i1	2375.29	2107.7	1757.73	1931.83
TRINITY_DN18071_c0_g2_i1	84906.2	58848.6	50124.2	59475.3
TRINITY_DN18074_c0_g1_i1	6895.4	4833.54	4508.01	5195.5
TRINITY_DN18080_c0_g1_i1	2827.33	2320	1910.52	2178.83
TRINITY_DN18083_c4_g1_i1	222101	111738	146239	107557
TRINITY_DN18094_c0_g1_i1	2158.09	2839.24	1432.03	2796.65
TRINITY_DN18095_c0_g2_i1	7122.58	6807.12	5049.41	6728.29
TRINITY_DN18106_c0_g1_i1	617.2	391.87	405.73	353.18
TRINITY_DN18111_c0_g1_i1	731	395	374	400
TRINITY_DN18120_c2_g1_i1	1323	1151	832	1043
TRINITY_DN18143_c0_g1_i1	742.4	587.54	519.7	573.73
TRINITY_DN18159_c0_g1_i1	3496	3042	2399	3077
TRINITY_DN18164_c0_g1_i1	474.76	313.94	292.23	273.21
TRINITY_DN18170_c0_g1_i1	850.21	756	618.93	642
TRINITY_DN18178_c0_g1_i1	1406	1020	905	1081
TRINITY_DN18179_c0_g1_i1	600	674	397	451
TRINITY_DN18193_c0_g2_i1	201.34	140.96	88.34	97.24
TRINITY_DN18197_c0_g1_i1	393	425	274	335
TRINITY_DN18198_c0_g2_i1	991	799.98	770.03	697.57
TRINITY_DN18202_c0_g1_i1	3426.59	1765.33	2304.38	2087.84
TRINITY_DN18209_c0_g1_i1	39	36	25	50
TRINITY_DN18210_c0_g1_i1	1039	852	738	918
TRINITY_DN18223_c0_g1_i1	2410.83	1977.64	1850.53	2105.33
TRINITY_DN18233_c0_g2_i1	1881.27	1477.6	1283.17	1310.07
TRINITY_DN18236_c0_g1_i1	577	403	326	386
TRINITY_DN18238_c0_g2_i1	991.89	649.68	583.11	773.74
TRINITY_DN18245_c0_g2_i1	1102.53	843.8	703.83	808.89
TRINITY_DN18263_c0_g1_i1	849	654	545	675
TRINITY_DN18264_c0_g1_i1	332	275	233	345
TRINITY_DN18265_c0_g1_i1	3924	2746	2412	2895
TRINITY_DN18267_c0_g1_i1	150	137	90	178
TRINITY_DN18283_c0_g1_i4	76.57	55.21	8.82	48.16
TRINITY_DN18323_c0_g1_i1	394.81	261.41	236.64	268.82
TRINITY_DN18327_c0_g1_i1	1831.67	1671.01	1326.27	1537.7
TRINITY_DN1834_c0_g1_i1	366.82	346.52	333.85	407.61
TRINITY_DN18341_c0_g1_i1	207	191	176	195
TRINITY_DN18357_c0_g2_i1	108.62	43	89	23.28
TRINITY_DN18389_c0_g1_i1	36	32	16	15
TRINITY_DN18413_c0_g1_i1	38	19	26	31
TRINITY_DN18424_c0_g2_i1	1137.81	828.55	757.26	695.75
TRINITY_DN18446_c0_g2_i1	903.1	791.8	573.5	829.65
TRINITY_DN18458_c0_g1_i1	1164	782	806	701
TRINITY_DN18474_c0_g1_i1	373	234	222	249
TRINITY_DN18478_c0_g1_i1	480	45	125	174
TRINITY_DN18483_c0_g1_i1	0	0	0	0
TRINITY_DN18490_c0_g1_i1	89.37	71.31	84.22	54.1
TRINITY_DN18506_c0_g1_i1	5904	4488	3698	4557
TRINITY_DN18512_c0_g1_i1	1004.46	551.42	550.88	568.08
TRINITY_DN18514_c0_g1_i1	619	523	397	421
TRINITY_DN18524_c1_g1_i1	444	245	305	279
TRINITY_DN18527_c0_g1_i1	396.95	418.45	375.98	409.98
TRINITY_DN18540_c0_g2_i1	831	477	558	545
TRINITY_DN18548_c0_g1_i1	1351	966	849	1012
TRINITY_DN18561_c0_g1_i1	34	42	23	26
TRINITY_DN18572_c0_g1_i1	386	275	252	259
TRINITY_DN1858_c0_g1_i1	1713	1548	1349	1396
TRINITY_DN18608_c0_g1_i1	372.72	326.98	235.15	303.92
TRINITY_DN18609_c0_g1_i1	1713	1255	1100	1308
TRINITY_DN18650_c0_g1_i1	1042	940	692	925
TRINITY_DN18927_c0_g1_i1	0	0	0	0
TRINITY_DN18978_c0_g1_i2	250.73	288.83	89.53	302.69
TRINITY_DN19002_c0_g2_i1	4859.34	5031.28	3504.01	4834.09
TRINITY_DN1905_c0_g1_i1	1105	853	708	933
TRINITY_DN19053_c0_g27_i1	1801.77	1272	1062	1384
TRINITY_DN19116_c0_g1_i1	687.31	677.14	508.73	616.96
TRINITY_DN19154_c0_g1_i1	282	202.37	161.35	211
TRINITY_DN19218_c1_g1_i1	0	1	0	0
TRINITY_DN19337_c0_g1_i1	1222.06	638	764	672
TRINITY_DN19499_c0_g1_i1	0	0	0	0
TRINITY_DN19535_c0_g1_i1	0	0	0	0
TRINITY_DN19561_c0_g1_i1	2	0	2	2
TRINITY_DN19593_c0_g1_i1	0	0	0	0
TRINITY_DN19630_c0_g1_i1	2223	1699	1386	1768
TRINITY_DN19764_c0_g1_i1	2	2	3	4
TRINITY_DN19786_c0_g1_i1	553	474	350	479
TRINITY_DN19842_c0_g2_i1	49	43.11	30.32	15.79
TRINITY_DN1991_c0_g1_i1	0	0	0	0
TRINITY_DN19912_c0_g1_i1	39	56	17	47
TRINITY_DN19946_c1_g1_i1	796	697	552	750
TRINITY_DN19970_c0_g2_i1	118	14.44	23.38	51
TRINITY_DN19975_c0_g1_i1	0	2	0	0
TRINITY_DN19993_c0_g1_i1	160	117	116	129
TRINITY_DN20026_c0_g1_i1	986	775	669	891
TRINITY_DN20030_c0_g2_i1	0	0	1	0
TRINITY_DN20056_c1_g1_i1	446	260	265	272
TRINITY_DN20067_c0_g1_i1	3983	3316	2764	3202
TRINITY_DN2014_c0_g1_i1	1667	1554	1184	1473
TRINITY_DN20141_c0_g2_i1	1356	1206	871.91	1131.09
TRINITY_DN20148_c0_g1_i1	0	0	0	0
TRINITY_DN20166_c0_g1_i1	3251	2447	2247	2532
TRINITY_DN20173_c0_g2_i1	181.75	155.11	63.82	193.9
TRINITY_DN20187_c0_g1_i1	1345	1068	928	1141
TRINITY_DN20305_c0_g2_i1	110.91	167.36	131.74	146.38
TRINITY_DN20318_c0_g1_i1	991	781	680	950
TRINITY_DN20329_c0_g1_i1	1436	1072	978	1013
TRINITY_DN2035_c0_g1_i1	0	4.99	8.99	58.91
TRINITY_DN20419_c0_g1_i1	243	188	145	189
TRINITY_DN2042_c0_g1_i1	1	0	0	0
TRINITY_DN20433_c2_g1_i1	462	289	310	288
TRINITY_DN20486_c0_g3_i1	145.82	76.89	80.12	49.58
TRINITY_DN2056_c0_g4_i1	951.5	792.67	715	740.18
TRINITY_DN20581_c0_g1_i1	0	0	0	0
TRINITY_DN20589_c0_g2_i1	23.46	14.96	11.02	6.02
TRINITY_DN20648_c0_g1_i1	33	16	15	19
TRINITY_DN20660_c0_g1_i1	427	402	350	376
TRINITY_DN20710_c0_g1_i1	3	4	1	0
TRINITY_DN20787_c0_g2_i1	149.87	363.93	51.79	275.27
TRINITY_DN20799_c0_g1_i1	898	680	602	598
TRINITY_DN20940_c0_g1_i1	304.3	349.67	212.77	223.47
TRINITY_DN21011_c0_g1_i1	0	0	0	0
TRINITY_DN21054_c0_g1_i1	337.82	200.59	228.99	162.2
TRINITY_DN21072_c0_g1_i1	73	63	57	52
TRINITY_DN21094_c0_g2_i1	0	0	0	0
TRINITY_DN21138_c0_g1_i1	411	326	299	317
TRINITY_DN21181_c0_g1_i1	26	9	14	12
TRINITY_DN21241_c0_g1_i1	5	1	4	1
TRINITY_DN21249_c0_g1_i1	63	49	46	37
TRINITY_DN21271_c0_g19_i1	834.04	556.04	564.91	20.77
TRINITY_DN21315_c0_g1_i2	2	2	1	0
TRINITY_DN21346_c0_g2_i1	0	0	0	0
TRINITY_DN21355_c0_g2_i1	5.93	4	9	6
TRINITY_DN2137_c0_g1_i1	139.65	125.26	116.08	85.33
TRINITY_DN2157_c0_g2_i1	1	2	1	1
TRINITY_DN21589_c0_g2_i1	274	250.92	204.44	222.54
TRINITY_DN21634_c0_g1_i2	125	102	87	71.5
TRINITY_DN21659_c0_g1_i1	1075.24	701.57	714.89	802.08
TRINITY_DN21664_c0_g1_i1	1061	838	769	823
TRINITY_DN21703_c0_g1_i1	4279	4177	3126	3869
TRINITY_DN21733_c0_g1_i1	125.14	154	81	203.43
TRINITY_DN2192_c0_g1_i1	0	2	2	0
TRINITY_DN21931_c0_g1_i1	17	14	2	13
TRINITY_DN21951_c0_g2_i1	521.06	299.92	345.85	275.32
TRINITY_DN22128_c0_g1_i1	139	113	110	93
TRINITY_DN22206_c0_g1_i1	0	1	0	0
TRINITY_DN22222_c0_g2_i1	133.31	113.35	95.23	124.31
TRINITY_DN22228_c0_g2_i1	2	12	3	2
TRINITY_DN22230_c0_g1_i1	1154	1130	938	1092
TRINITY_DN22230_c1_g1_i1	164	116	123	154
TRINITY_DN22272_c0_g2_i1	0	191.95	37.98	218.97
TRINITY_DN22313_c0_g2_i1	1	0	2	0
TRINITY_DN22325_c0_g1_i1	8	7	7	12
TRINITY_DN22348_c0_g1_i1	0	0	0	0
TRINITY_DN2235_c0_g1_i1	2626	2429	1686	2246
TRINITY_DN22392_c0_g1_i1	263.36	281.93	316.09	349.1
TRINITY_DN22392_c1_g1_i1	578	374	345	351
TRINITY_DN22444_c0_g1_i1	0	1	0	0
TRINITY_DN22487_c0_g1_i1	391.64	459.64	271.85	446.7
TRINITY_DN22562_c0_g1_i1	2	5	0	0
TRINITY_DN2258_c0_g1_i1	360	263	249	259
TRINITY_DN22750_c0_g1_i1	2942.34	2088.46	1925.33	2017.19
TRINITY_DN22777_c0_g2_i1	2490.53	1820.96	1579.69	2048.05
TRINITY_DN22777_c0_g3_i1	2395	1768	1518	1744
TRINITY_DN22849_c0_g1_i1	250	203	139	185
TRINITY_DN22913_c0_g2_i1	0.33	0	0	0
TRINITY_DN22966_c0_g2_i1	0	2.64	0	0
TRINITY_DN2297_c0_g1_i1	1041	807	737	753
TRINITY_DN22985_c0_g1_i1	613	477	406	463
TRINITY_DN22996_c0_g1_i1	1207	1104	790	926
TRINITY_DN23016_c0_g1_i1	299.76	150.29	203.92	100.88
TRINITY_DN23020_c0_g2_i1	703.01	549.32	428.51	587.57
TRINITY_DN23041_c0_g1_i1	3	0	1	0
TRINITY_DN23094_c0_g2_i1	49	40	28	791.96
TRINITY_DN23122_c0_g1_i1	1782.84	1411.53	1126.78	1381.5
TRINITY_DN23122_c1_g1_i1	565	298	338	364
TRINITY_DN23125_c0_g2_i1	422.18	269.33	247.66	387.76
TRINITY_DN23128_c0_g1_i1	6590	4704	4114	4849
TRINITY_DN23151_c0_g1_i1	1147	950	786	1029
TRINITY_DN23160_c0_g1_i1	0	0	0	0
TRINITY_DN23170_c1_g1_i1	1397	1029	822	997
TRINITY_DN23193_c0_g1_i1	447.41	340.6	305.28	259.98
TRINITY_DN23203_c0_g2_i1	685.58	640.41	526.12	592.75
TRINITY_DN23214_c0_g1_i1	993	769.63	677.84	774.78
TRINITY_DN23219_c0_g1_i1	1077.32	1184.72	804.44	1092.38
TRINITY_DN23235_c0_g2_i1	931.86	779.24	650.02	719.81
TRINITY_DN23272_c0_g1_i1	0	0	1	2
TRINITY_DN23285_c0_g2_i1	1214.4	698.99	676	754.22
TRINITY_DN23298_c0_g1_i1	0	0	0	0
TRINITY_DN23299_c0_g1_i1	1034.1	1183.1	1018.8	865.32
TRINITY_DN23310_c0_g1_i1	1	4	0	0
TRINITY_DN23353_c0_g2_i1	257.07	208.99	180.23	165.34
TRINITY_DN23440_c0_g1_i1	847	777	560	554
TRINITY_DN23464_c0_g2_i1	222.07	273.29	198.29	253.37
TRINITY_DN23465_c0_g1_i1	192	152	148	140
TRINITY_DN23477_c0_g1_i1	273	189	130	137
TRINITY_DN23501_c0_g2_i1	214.06	225.1	158.8	223.43
TRINITY_DN23507_c0_g1_i1	28	79	10	47
TRINITY_DN23523_c0_g1_i1	13.4	26.22	9.14	9.31
TRINITY_DN23537_c0_g2_i1	0	24.8	1.24	1.29
TRINITY_DN23548_c0_g2_i1	441.77	322.9	319.46	319.5
TRINITY_DN23558_c0_g1_i2	376.62	242.73	222.24	213.66
TRINITY_DN23568_c0_g1_i1	117.01	40.48	72.65	21.83
TRINITY_DN2360_c0_g1_i1	518	467	365	413
TRINITY_DN23617_c0_g1_i1	620.76	538.7	427.78	518.39
TRINITY_DN2362_c0_g2_i1	4	0	0	0
TRINITY_DN23645_c0_g1_i1	554.38	445.3	410.75	449.05
TRINITY_DN2366_c0_g3_i1	13.02	0	0	0
TRINITY_DN23703_c1_g1_i1	2366	1787	1547	1873
TRINITY_DN23709_c0_g1_i1	1129	1060	774	854
TRINITY_DN23724_c0_g1_i1	851.67	617.08	597.48	742.91
TRINITY_DN23747_c0_g1_i1	362	324	234	294
TRINITY_DN23751_c0_g2_i1	1488.8	1166.37	980.96	1180.7
TRINITY_DN23757_c0_g1_i2	1456.33	1225.28	925.98	1080.85
TRINITY_DN23773_c0_g1_i1	616	573	391	435
TRINITY_DN23790_c0_g1_i1	899.59	729.17	626	650.16
TRINITY_DN23807_c0_g1_i1	2	2	2	0
TRINITY_DN23810_c0_g1_i1	4241	2457	2703	2522
TRINITY_DN23820_c0_g1_i1	1492	1141	917	1205
TRINITY_DN23826_c0_g2_i1	710.31	601.01	626.23	629.29
TRINITY_DN23829_c0_g1_i1	1483	1259	1030	1345
TRINITY_DN23837_c0_g1_i1	7333.46	7175.48	5453.5	6602.32
TRINITY_DN23844_c0_g1_i1	3861	3769	3079	3431
TRINITY_DN23847_c0_g2_i1	992.55	850.72	666.42	876.2
TRINITY_DN23866_c0_g2_i1	97.56	106.65	77.18	90.23
TRINITY_DN23875_c0_g1_i1	3820	3326	2683	3126
TRINITY_DN23885_c0_g2_i1	685.41	608.85	431.95	560.46
TRINITY_DN23893_c0_g1_i1	2	1	0	0
TRINITY_DN23898_c0_g1_i1	537.02	314.04	311.51	355.23
TRINITY_DN23910_c0_g1_i1	0	0	1	0
TRINITY_DN23923_c0_g1_i1	41	14	12	14
TRINITY_DN23929_c0_g1_i1	483	253	282	240
TRINITY_DN23936_c0_g1_i1	753	501	486	419
TRINITY_DN23950_c0_g2_i1	3300.2	2299.22	1955	2597
TRINITY_DN23960_c0_g1_i1	174.21	206.86	197.45	162.51
TRINITY_DN23973_c0_g1_i1	0	87.97	65	0
TRINITY_DN23974_c0_g1_i1	0	0	0	0
TRINITY_DN2398_c0_g1_i1	1113.39	891.12	591.24	823.8
TRINITY_DN23984_c0_g1_i1	3	1	0	3
TRINITY_DN23992_c0_g1_i1	104.3	112.01	43.74	135.87
TRINITY_DN23993_c0_g1_i1	941	748	652	717
TRINITY_DN24029_c0_g2_i1	71.72	115.8	111.75	80.29
TRINITY_DN24030_c0_g2_i1	282.12	305.94	278.92	214.2
TRINITY_DN24047_c0_g1_i1	778.07	483	492.04	465.56
TRINITY_DN24071_c0_g1_i1	1105	931	695	925
TRINITY_DN24074_c0_g1_i1	603	459	355	473
TRINITY_DN24083_c0_g1_i2	738.47	762.88	549.79	571.68
TRINITY_DN24097_c0_g1_i1	15413.9	11461.5	8480.76	13084
TRINITY_DN24181_c0_g1_i1	653.52	418.07	383.77	457.28
TRINITY_DN24217_c0_g1_i1	6	16	10	9
TRINITY_DN24254_c0_g1_i1	245.42	204.34	168.73	192.91
TRINITY_DN24267_c0_g1_i1	2	0	0	1
TRINITY_DN24269_c0_g1_i1	76	59	50	25
TRINITY_DN24289_c0_g1_i1	3240	2743	2271	2676
TRINITY_DN24326_c0_g1_i1	578	441	366	465
TRINITY_DN24358_c0_g2_i1	2959	2180	1729	2296
TRINITY_DN24358_c0_g3_i1	3152.31	3190.4	2332.2	3052.59
TRINITY_DN24371_c0_g2_i1	631.2	319.53	465.15	266.92
TRINITY_DN24376_c0_g1_i1	215.95	188.82	137.7	168.61
TRINITY_DN24377_c0_g1_i1	251	254	158	214
TRINITY_DN24383_c0_g1_i1	0	0	0	0
TRINITY_DN24477_c0_g1_i1	8	16	7	8
TRINITY_DN24490_c0_g1_i1	0	0	0	0
TRINITY_DN24512_c0_g2_i1	0	0	0	0
TRINITY_DN24545_c0_g1_i1	0	0	0	0
TRINITY_DN24592_c0_g1_i1	85.36	57.65	56.02	66.86
TRINITY_DN24632_c0_g1_i1	46.18	46.01	29.54	43.49
TRINITY_DN24634_c0_g1_i1	371	246	231	212
TRINITY_DN24655_c0_g1_i1	80.16	61.72	82	79
TRINITY_DN24672_c0_g1_i1	6	5	2	0
TRINITY_DN24690_c0_g1_i1	398.3	358.93	285.32	270.19
TRINITY_DN24700_c0_g2_i1	854.45	660.03	479.93	589.26
TRINITY_DN24700_c1_g1_i1	676	501	448	496
TRINITY_DN24702_c0_g1_i1	15	19	15	28
TRINITY_DN24704_c0_g1_i1	391	320	284	270
TRINITY_DN24708_c2_g1_i1	160	140	111	110
TRINITY_DN24724_c0_g1_i1	915.34	667.02	576.83	718.89
TRINITY_DN24741_c0_g1_i1	506.11	383.17	219.89	327.08
TRINITY_DN24758_c1_g1_i1	2087	1813	1369	1650
TRINITY_DN2477_c0_g1_i1	7	7	0	3.5
TRINITY_DN24827_c1_g1_i1	1586	1531	1152	1287
TRINITY_DN24845_c0_g1_i1	1079	859	682	840
TRINITY_DN24846_c0_g1_i1	396.81	278.64	295	347
TRINITY_DN24854_c0_g1_i1	1270.26	948.31	846.93	883.84
TRINITY_DN24867_c0_g2_i1	197.41	127.35	125.56	142.68
TRINITY_DN24872_c0_g1_i1	1171	694	683	846
TRINITY_DN24893_c0_g1_i1	35	51	32	29
TRINITY_DN24911_c0_g2_i1	49	24.25	34	37
TRINITY_DN24928_c0_g2_i1	262.88	27.67	83.21	0
TRINITY_DN24946_c0_g1_i1	387	333	241	309
TRINITY_DN24980_c0_g2_i1	0	0	0	0
TRINITY_DN25019_c0_g1_i1	0	0	0	0
TRINITY_DN25029_c0_g1_i1	1520.39	1012.79	893.34	1111.4
TRINITY_DN25038_c0_g2_i1	0	0	0	0
TRINITY_DN25098_c0_g1_i1	172.61	276.24	208.37	197.66
TRINITY_DN25108_c0_g1_i1	341	218	209	214
TRINITY_DN25112_c0_g2_i1	92.55	21.82	22.06	37.28
TRINITY_DN25113_c0_g1_i1	1	1	0	0
TRINITY_DN25131_c0_g1_i1	510	403	306	478
TRINITY_DN25135_c0_g1_i1	1	0	0	0
TRINITY_DN25155_c0_g2_i1	171.59	102.35	78.3	132.44
TRINITY_DN25188_c0_g1_i1	364	289	241	303
TRINITY_DN25211_c0_g1_i1	34.27	12	7	14
TRINITY_DN25224_c0_g1_i1	0	1	0	0
TRINITY_DN25234_c0_g1_i1	1	1	0	0
TRINITY_DN25252_c0_g1_i1	0	0	0	0
TRINITY_DN25253_c0_g1_i1	1153.41	700.47	661.86	756.82
TRINITY_DN25268_c0_g1_i1	582.57	408.56	342.41	413.35
TRINITY_DN25268_c1_g1_i1	3284	2650	2178	2656
TRINITY_DN25324_c0_g1_i1	0	0	0	0
TRINITY_DN25382_c0_g1_i2	42.9	31.31	38	43
TRINITY_DN25471_c0_g2_i1	0	0	0	0
TRINITY_DN25518_c0_g1_i1	7	2	3	11
TRINITY_DN25524_c0_g1_i1	9	7	1	2
TRINITY_DN25663_c0_g1_i1	991	690	566	769
TRINITY_DN25670_c0_g1_i1	1	1	0	0
TRINITY_DN25699_c0_g1_i1	614	621	456	526
TRINITY_DN25705_c0_g1_i1	1427	1152	962	1034
TRINITY_DN25708_c0_g1_i1	331.14	191.39	238.52	187.78
TRINITY_DN25709_c0_g2_i2	0	0	0	0
TRINITY_DN25719_c0_g1_i1	542	442	319	401
TRINITY_DN25724_c0_g1_i4	524.33	361.38	269.19	367.94
TRINITY_DN25740_c0_g2_i1	2875.76	2134.16	2062.31	2434.59
TRINITY_DN25753_c0_g2_i1	334.59	193.72	173.83	147.72
TRINITY_DN25753_c1_g1_i1	733	684	542	748
TRINITY_DN25762_c0_g1_i1	1493.92	1140.35	960.11	1109.96
TRINITY_DN25765_c0_g1_i1	18145	15361	12633	15869
TRINITY_DN25769_c0_g2_i1	93.65	44.14	63.49	63.2
TRINITY_DN25782_c0_g2_i1	240.63	214.87	162.39	181.52
TRINITY_DN25792_c0_g1_i1	210	154	120	153
TRINITY_DN25792_c0_g2_i1	7083	3922	4339	4396
TRINITY_DN25807_c0_g1_i1	2332	2026	1580	1791
TRINITY_DN25808_c0_g1_i1	3019.7	2154.11	2024.55	2256.26
TRINITY_DN25812_c0_g1_i1	0	1	0	0
TRINITY_DN25843_c0_g2_i1	1212	1093	799	1163
TRINITY_DN25843_c0_g3_i1	44905.7	43420.2	33703.7	38557.3
TRINITY_DN25843_c1_g1_i1	357	403	282	368
TRINITY_DN25867_c1_g1_i1	5479	4760	3541	4711
TRINITY_DN25867_c1_g2_i1	294	262	209	259
TRINITY_DN25872_c0_g1_i1	16139	12447.6	11371.6	13034.3
TRINITY_DN25888_c0_g1_i1	578	486	391	571
TRINITY_DN25896_c0_g2_i1	741.29	462.96	407.53	399.79
TRINITY_DN25897_c0_g2_i1	695.76	557.47	494.42	584.19
TRINITY_DN25898_c1_g2_i1	1542.06	1265.8	930.19	1334.67
TRINITY_DN25914_c0_g1_i2	321.78	276.15	180.06	190.8
TRINITY_DN25920_c0_g1_i1	2247	2500	1413	2103
TRINITY_DN25921_c0_g1_i1	167	151	112	131
TRINITY_DN25930_c0_g1_i1	937	685	520	768
TRINITY_DN25942_c0_g1_i1	510	327	371	366
TRINITY_DN25953_c0_g1_i2	780.08	575.24	537.85	665.55
TRINITY_DN25963_c0_g1_i1	2258	2178	1535	2120
TRINITY_DN25966_c0_g1_i1	7501	5894	4655	6411
TRINITY_DN25966_c2_g1_i1	306	256	206	243
TRINITY_DN25973_c0_g1_i1	787.7	688.28	593	647.81
TRINITY_DN25982_c0_g2_i1	2257.26	1600.67	1524.73	1503.63
TRINITY_DN26005_c0_g1_i1	761	542.2	468.23	516.64
TRINITY_DN26008_c0_g1_i1	2209.9	1621.93	1431.83	1705.77
TRINITY_DN26023_c0_g1_i1	3565	2787	2101	3051
TRINITY_DN26027_c0_g2_i1	5.06	10.19	16.01	15.16
TRINITY_DN26028_c0_g1_i1	1965	1714	1219	1952
TRINITY_DN26056_c0_g1_i1	1304.56	1266.5	850.48	1415.68
TRINITY_DN26061_c1_g1_i1	404	300	228	371
TRINITY_DN2609_c0_g1_i1	3639	3688	2490	3118
TRINITY_DN26090_c0_g1_i2	2074.99	2242.16	1567.61	1918.59
TRINITY_DN26090_c0_g2_i1	850	655	556	701
TRINITY_DN26094_c0_g2_i2	1280.94	958	961.23	978.77
TRINITY_DN26115_c0_g2_i1	4	4.07	1	0
TRINITY_DN26117_c0_g1_i1	1318	1024	914	1052
TRINITY_DN26123_c0_g1_i1	1924	1583	1377	1658
TRINITY_DN26128_c0_g2_i1	0	7	5	1
TRINITY_DN26139_c0_g1_i1	1729	1548	1131	1648
TRINITY_DN26166_c0_g1_i1	16511.1	14393.3	10509.5	14282.2
TRINITY_DN26315_c0_g1_i1	1160.17	1081.05	796.53	890.78
TRINITY_DN26378_c0_g1_i1	300	173	181	174
TRINITY_DN26387_c0_g2_i1	893.27	537.76	563.3	573.97
TRINITY_DN26391_c0_g1_i1	108	99	74	232
TRINITY_DN26391_c1_g1_i1	233	129	131	141
TRINITY_DN26396_c2_g1_i1	2207	2272	1470	2054
TRINITY_DN26409_c0_g1_i1	97.11	89.49	82.32	82.63
TRINITY_DN26427_c0_g1_i1	26	62	33	62
TRINITY_DN26435_c0_g2_i1	1610	816	929	2746
TRINITY_DN26549_c0_g1_i1	0	0	0	0
TRINITY_DN26681_c0_g1_i1	0	0	2	0
TRINITY_DN26709_c0_g1_i1	753.54	562.39	443.89	492.37
TRINITY_DN26722_c0_g1_i1	151	176	137	130
TRINITY_DN2685_c0_g2_i1	177.21	137.92	129.95	135.39
TRINITY_DN26868_c0_g1_i1	1375.99	1196.03	1000.64	1169.75
TRINITY_DN26888_c0_g2_i1	0	2	1	0
TRINITY_DN26921_c0_g1_i1	445.87	385.22	281.05	442.38
TRINITY_DN26942_c0_g1_i1	0	4	0	0
TRINITY_DN26963_c0_g1_i1	116	74	52	60
TRINITY_DN26995_c0_g1_i1	0	2	0	0
TRINITY_DN27029_c0_g1_i1	0	0	0	1
TRINITY_DN27067_c0_g1_i1	0	0	0	0
TRINITY_DN27098_c0_g1_i1	862	617	563	702
TRINITY_DN27119_c0_g1_i1	259.4	160.96	228.46	101.32
TRINITY_DN27152_c0_g1_i1	260.38	218.33	146.19	171.11
TRINITY_DN27180_c0_g1_i1	471	395	315	298
TRINITY_DN27206_c0_g1_i1	269	256	196	246
TRINITY_DN27243_c0_g1_i1	0	1	0	0
TRINITY_DN27245_c0_g1_i1	3217.03	2178.49	1744.93	2426.79
TRINITY_DN27256_c0_g2_i1	0	2	0	0
TRINITY_DN27280_c0_g1_i1	0	2	2	0
TRINITY_DN27327_c0_g1_i1	629	520	401	548
TRINITY_DN27338_c0_g1_i1	2	2	3	1
TRINITY_DN27341_c0_g1_i1	299.28	153.24	197.67	182.4
TRINITY_DN27383_c0_g1_i1	150.31	64.98	107.11	48.79
TRINITY_DN27460_c0_g2_i1	666.7	429.46	451.86	410.95
TRINITY_DN27502_c1_g1_i1	0	0	0	0
TRINITY_DN27531_c0_g1_i1	0	0	0	0
TRINITY_DN2758_c0_g1_i1	1600	1321	1038	1251
TRINITY_DN27582_c0_g1_i1	2498.19	2031.28	1730.21	1885.44
TRINITY_DN27593_c0_g1_i1	28	19	19	6
TRINITY_DN27695_c0_g1_i1	895.47	616.2	616.55	669.45
TRINITY_DN27741_c0_g2_i1	0	0	0	1
TRINITY_DN27795_c1_g1_i1	2	5	5	1
TRINITY_DN27827_c0_g1_i1	1102	790	723	777
TRINITY_DN2784_c0_g1_i1	1039	934	765	904
TRINITY_DN27864_c0_g1_i1	145	120	143	210
TRINITY_DN27979_c0_g1_i1	0	0	0	0
TRINITY_DN27992_c0_g3_i1	0	0	0	0.5
TRINITY_DN28015_c0_g1_i1	597	395	347	419
TRINITY_DN28060_c0_g1_i1	1	0	0	0
TRINITY_DN28194_c0_g1_i2	894	691	521	695
TRINITY_DN28217_c0_g1_i1	83.45	116.48	74.3	105.03
TRINITY_DN28221_c0_g2_i1	278	241	195	260
TRINITY_DN28221_c0_g3_i1	37.03	25.8	129.05	68.36
TRINITY_DN28293_c1_g1_i1	342	2794	682	5073
TRINITY_DN28389_c0_g1_i1	270	247	195	195
TRINITY_DN28447_c0_g1_i1	4	5	1	2
TRINITY_DN28459_c0_g1_i1	1	0	1	0
TRINITY_DN28562_c0_g1_i1	188.75	53.24	51.87	75.28
TRINITY_DN28571_c1_g1_i1	0	0	0	0
TRINITY_DN28584_c0_g1_i1	151.06	198.13	121.42	131.09
TRINITY_DN28605_c0_g1_i2	2669.85	1742.88	1809.86	1479.95
TRINITY_DN28622_c0_g1_i1	0	0	0	0
TRINITY_DN28647_c0_g1_i1	579	433	382	411
TRINITY_DN28650_c0_g2_i1	399.96	306.78	257.1	321
TRINITY_DN2866_c0_g2_i1	1115.69	790.48	659.41	840.44
TRINITY_DN28699_c0_g1_i1	580	482	461	559
TRINITY_DN28740_c0_g1_i1	29	52	11	48
TRINITY_DN28743_c0_g1_i1	1	0	0	5
TRINITY_DN28757_c0_g1_i1	2494	2343	1746	2104
TRINITY_DN28769_c0_g1_i1	31101	24441	18362	24361
TRINITY_DN28806_c0_g2_i1	462.85	430.91	297.04	424.88
TRINITY_DN28936_c0_g2_i1	485.2	480.64	391.41	475.19
TRINITY_DN29006_c0_g1_i2	2874	1994	1752	2129
TRINITY_DN29042_c0_g1_i1	1128	861	675	841
TRINITY_DN29095_c0_g1_i1	859.09	699	528.22	663
TRINITY_DN29106_c0_g1_i1	1	1	2	0
TRINITY_DN29159_c0_g1_i1	66	92	41	117
TRINITY_DN29192_c0_g1_i1	746	601	503	603
TRINITY_DN29270_c0_g1_i1	0	1	3	1
TRINITY_DN29351_c0_g2_i1	200.35	140.29	148.16	194.83
TRINITY_DN29384_c0_g2_i1	177.5	98.49	103.67	118.45
TRINITY_DN29423_c0_g1_i1	439.25	305.08	232.03	267.95
TRINITY_DN2946_c0_g1_i1	0	0	0	1
TRINITY_DN29518_c0_g1_i1	1	3	0	3
TRINITY_DN29527_c0_g1_i1	35790	36321	28169	37271
TRINITY_DN2953_c0_g1_i1	839	747	620	740.66
TRINITY_DN29536_c0_g1_i2	794.85	638.18	489.91	522.94
TRINITY_DN29554_c0_g1_i1	1964	1662	1391	1435
TRINITY_DN29568_c0_g2_i1	3	4	3.61	4
TRINITY_DN2958_c0_g1_i2	273	234	145.35	201.83
TRINITY_DN29607_c0_g1_i1	1138	765	780	808
TRINITY_DN29633_c2_g1_i1	4096	4327	3010	3504
TRINITY_DN29634_c0_g1_i1	0	3	0	0
TRINITY_DN29680_c0_g2_i1	1294.99	843.08	834.65	981.15
TRINITY_DN29701_c0_g1_i1	1	0	0	0
TRINITY_DN29726_c0_g2_i1	0	1.78	0	1.66
TRINITY_DN29868_c0_g1_i1	0	0	0	0
TRINITY_DN30065_c0_g2_i1	393.62	303.2	224.35	329.1
TRINITY_DN30096_c0_g1_i1	0	0	0	0
TRINITY_DN30189_c0_g1_i1	2	4	1	1
TRINITY_DN30199_c0_g1_i1	0	4	3	1
TRINITY_DN30201_c0_g1_i1	502	405	404	295
TRINITY_DN30235_c0_g1_i1	4	2	0	0
TRINITY_DN30342_c0_g1_i1	0	0	0	0
TRINITY_DN30353_c0_g1_i2	322.3	262.29	275.14	298.36
TRINITY_DN3049_c0_g1_i1	0	0	0	0
TRINITY_DN30510_c0_g1_i1	0	0	1	1
TRINITY_DN30588_c0_g1_i1	1	0	0	0
TRINITY_DN30608_c0_g1_i1	20.79	10.76	6.59	8.18
TRINITY_DN307_c0_g1_i1	0	1	0	0
TRINITY_DN30762_c0_g4_i1	470.98	441.1	399.98	418.33
TRINITY_DN30811_c0_g1_i1	857	635	579	617
TRINITY_DN3083_c0_g1_i1	349.37	231.15	262.61	184.83
TRINITY_DN30882_c0_g1_i1	649	587	423	455
TRINITY_DN30896_c0_g1_i1	2	0	0	0
TRINITY_DN30904_c0_g1_i1	0	2	0	0
TRINITY_DN3095_c0_g1_i1	309	264	211	224
TRINITY_DN31055_c0_g1_i1	1014	883	688	763
TRINITY_DN31122_c0_g1_i1	0	0	0	0
TRINITY_DN31135_c0_g1_i1	1084	915	686	924
TRINITY_DN31307_c0_g1_i1	0	0	0	0
TRINITY_DN31431_c0_g1_i1	116.14	76.1	96.66	94.3
TRINITY_DN31501_c0_g1_i1	290.73	223.33	204	229.46
TRINITY_DN31545_c0_g1_i1	499	299	324	388
TRINITY_DN31645_c0_g1_i1	922	616	540	664
TRINITY_DN31647_c0_g1_i1	0	0	2	1
TRINITY_DN31721_c0_g2_i1	138.34	100.83	85.29	84.15
TRINITY_DN31745_c0_g1_i1	359	281	219	249
TRINITY_DN31809_c0_g2_i1	745.33	633.11	583.57	585.76
TRINITY_DN31811_c0_g1_i1	388.32	266.89	231.71	327.33
TRINITY_DN31844_c0_g3_i1	890.82	585.68	532.92	663.28
TRINITY_DN31875_c0_g2_i1	540.08	314.64	422.74	372.27
TRINITY_DN31943_c0_g1_i1	234	215.15	155.07	178.43
TRINITY_DN3199_c0_g1_i1	2	0	0	0
TRINITY_DN32166_c0_g1_i1	218	146	166	143
TRINITY_DN32193_c0_g1_i1	5.3	3.84	0	0
TRINITY_DN32488_c0_g1_i1	322	226	215	238
TRINITY_DN32615_c0_g1_i1	17.12	15	9.19	4.27
TRINITY_DN32690_c0_g3_i1	2969	2381.21	1830.11	2067.71
TRINITY_DN32690_c1_g2_i1	1122.54	869.06	751.94	829.77
TRINITY_DN32717_c0_g2_i1	610.34	368.55	356.38	426.67
TRINITY_DN32734_c0_g1_i1	474	370	306	376
TRINITY_DN32776_c0_g1_i1	3	1	1	3
TRINITY_DN32809_c0_g2_i1	239	211.88	110.46	202.83
TRINITY_DN32966_c0_g1_i1	198.12	113.79	120.19	125.64
TRINITY_DN32997_c0_g2_i1	9.99	27.31	24.74	42.65
TRINITY_DN33025_c0_g1_i1	52.68	16.94	25.66	40.62
TRINITY_DN33052_c0_g2_i1	75.21	40.02	55.32	91.59
TRINITY_DN33095_c0_g1_i1	0	0	0	0
TRINITY_DN33119_c0_g1_i1	43.9	62.78	37.22	56.79
TRINITY_DN33135_c0_g1_i1	114.69	89.54	81.88	103
TRINITY_DN33170_c0_g1_i1	11	5	10	10
TRINITY_DN33191_c0_g1_i1	907.31	712.51	537.18	731.91
TRINITY_DN33384_c0_g1_i1	411	422	360	426
TRINITY_DN33385_c0_g1_i1	10122.4	8539.25	6877.07	8367.42
TRINITY_DN33424_c0_g1_i1	27	0	0	55.96
TRINITY_DN33451_c0_g1_i1	187.08	146.49	136.55	120.62
TRINITY_DN33529_c0_g1_i1	717	445	459	439
TRINITY_DN33589_c0_g1_i1	0	2	0	0
TRINITY_DN33598_c0_g1_i1	283.84	156.31	187.31	188.48
TRINITY_DN33628_c0_g1_i1	499	404.06	372	393
TRINITY_DN33667_c0_g2_i1	0	0	0	0
TRINITY_DN33726_c0_g1_i1	365	324	260	343
TRINITY_DN33758_c0_g2_i1	0	63.81	55.54	38.92
TRINITY_DN33765_c0_g1_i1	55	44.61	17.54	41
TRINITY_DN33808_c0_g2_i1	3	4	4	6
TRINITY_DN34067_c0_g7_i1	335.92	194.43	208.49	177.36
TRINITY_DN34223_c0_g1_i1	283	134	175	134
TRINITY_DN34225_c0_g1_i1	194	100	138	91
TRINITY_DN34243_c0_g2_i1	0	0	0	0
TRINITY_DN34248_c0_g1_i1	0	1	0	1
TRINITY_DN34365_c0_g1_i1	1385	1218	948	1298
TRINITY_DN34370_c0_g1_i2	267.04	181.8	188.92	190.51
TRINITY_DN34406_c0_g1_i1	1594	1277	1094	1195
TRINITY_DN34426_c0_g2_i1	1728.95	1472.9	1215.8	1433.19
TRINITY_DN34445_c0_g1_i1	991	1179	777	893
TRINITY_DN34447_c0_g2_i2	92.32	74.45	48.52	66.95
TRINITY_DN34462_c0_g1_i2	2.03	1	0	0
TRINITY_DN34463_c0_g1_i1	284.38	215.12	208.62	199.04
TRINITY_DN34470_c0_g3_i1	1075.64	857.04	717.08	1003.71
TRINITY_DN34474_c0_g3_i1	1	0	0	0
TRINITY_DN34482_c0_g2_i1	1	0	0	1
TRINITY_DN34497_c0_g2_i1	405.19	359.13	175.67	277.43
TRINITY_DN34520_c0_g1_i1	859	684	643	671
TRINITY_DN34537_c0_g1_i1	2329.97	2414.65	1688.89	1834.18
TRINITY_DN34552_c0_g2_i1	0.03	329.5	272	329
TRINITY_DN34552_c1_g2_i1	3114	2962	2254	2797
TRINITY_DN34561_c0_g1_i1	43	27.19	42	31.49
TRINITY_DN34565_c0_g1_i1	3725	2927	2318	2997
TRINITY_DN34574_c0_g1_i1	1535	1325	1171	1349
TRINITY_DN34600_c0_g2_i1	6454	6261.66	5029	5958
TRINITY_DN34601_c0_g1_i2	782.17	603.06	574	622.62
TRINITY_DN34623_c0_g2_i1	102.42	186.28	0	229.01
TRINITY_DN34635_c0_g1_i1	4777.37	3361.71	3198.45	3693.93
TRINITY_DN34643_c0_g1_i1	156	175	113	151
TRINITY_DN34650_c0_g2_i1	474	332.93	313.85	372
TRINITY_DN34658_c0_g2_i1	1258.5	804.8	284.86	695.31
TRINITY_DN34684_c0_g2_i1	59.91	30.41	17.45	37.26
TRINITY_DN34697_c0_g2_i2	255.47	255.75	187.82	234.88
TRINITY_DN34710_c0_g2_i1	121.73	124.14	73.84	88.94
TRINITY_DN34712_c0_g1_i2	1231.44	898.29	730.49	892.01
TRINITY_DN34714_c0_g1_i1	0	0	0	0
TRINITY_DN34716_c0_g1_i1	669.03	442.26	404.57	424.39
TRINITY_DN34717_c0_g3_i1	245.84	216.53	121.31	203.41
TRINITY_DN34726_c0_g1_i1	383	306	272	320
TRINITY_DN34727_c0_g1_i1	0	44.21	3.5	9.24
TRINITY_DN34735_c0_g1_i1	32.88	13.67	0	33.74
TRINITY_DN34742_c1_g1_i1	3322	2574	2065	2439
TRINITY_DN34743_c0_g1_i2	799.5	1016.57	707.57	936.77
TRINITY_DN34744_c0_g1_i2	1090.46	760.01	813.08	767.63
TRINITY_DN34745_c0_g2_i1	512.34	296.89	298.99	305.9
TRINITY_DN34745_c1_g1_i1	250	131	150	115
TRINITY_DN34746_c0_g1_i1	741	656	510	561
TRINITY_DN34751_c0_g1_i1	2	0	0	5
TRINITY_DN34765_c0_g1_i1	117	83.01	61.71	74
TRINITY_DN34771_c1_g3_i2	40.73	60.21	68.23	74.65
TRINITY_DN34778_c0_g3_i1	44.47	338.96	93.58	63.03
TRINITY_DN34794_c0_g1_i1	17.58	42.38	6.44	18.64
TRINITY_DN34803_c0_g1_i1	287	367	242	255
TRINITY_DN34823_c0_g2_i1	6	2	2	0
TRINITY_DN34840_c0_g1_i1	4	1	1	0
TRINITY_DN34854_c0_g1_i1	143.38	66.33	98.69	81.77
TRINITY_DN3486_c0_g1_i1	200	221	197	248
TRINITY_DN34860_c0_g1_i1	508	313	301	278
TRINITY_DN34863_c0_g2_i1	1454.5	1249.33	1084.53	1062.9
TRINITY_DN34869_c0_g1_i1	3	1	0	0
TRINITY_DN34891_c1_g2_i1	7918	5897	4951	6261
TRINITY_DN34901_c0_g2_i1	3752	2141.47	2388	4212.33
TRINITY_DN34903_c0_g10_i1	6.58	14.19	10.56	17.73
TRINITY_DN34915_c0_g3_i1	442.03	282.44	293.65	204.83
TRINITY_DN34917_c0_g1_i1	2987	2824	2454	3106
TRINITY_DN34940_c0_g1_i1	4470.56	4624.09	3805.51	4777.37
TRINITY_DN34956_c0_g1_i1	1934.84	1473.87	1230.05	1619.37
TRINITY_DN34957_c0_g1_i1	72	67	51	61
TRINITY_DN34973_c0_g1_i1	1225.17	1123.9	916.38	1200.69
TRINITY_DN34974_c0_g1_i2	774.18	624.72	561.22	697.6
TRINITY_DN34975_c0_g1_i1	1012.16	735.63	735.88	585.87
TRINITY_DN34978_c0_g1_i1	27	39	18	40
TRINITY_DN34980_c0_g1_i1	45	43.31	28.63	62
TRINITY_DN34986_c0_g1_i1	6818	5617	4850	5305
TRINITY_DN35004_c1_g1_i1	1444.59	1091.64	790.71	1644.68
TRINITY_DN35008_c0_g2_i1	147.4	103.95	53.79	85.74
TRINITY_DN35013_c0_g1_i1	325.14	218.66	228.55	188.25
TRINITY_DN35016_c0_g1_i1	2236	1795	1579	1800
TRINITY_DN35027_c0_g1_i1	2	0	0	0
TRINITY_DN35035_c0_g1_i1	2	1	2	1
TRINITY_DN35040_c0_g1_i1	3107	3214	1826	2955
TRINITY_DN35047_c1_g1_i1	319	330	253	327
TRINITY_DN35049_c0_g1_i1	0	4	0	0
TRINITY_DN35064_c1_g1_i1	4512	3672.95	2955.92	3467.9
TRINITY_DN35066_c0_g1_i1	887.11	808.16	559.82	721.87
TRINITY_DN35069_c0_g1_i1	288.16	223.93	190.4	205.43
TRINITY_DN35071_c0_g6_i1	4548.48	4024.53	3382.39	4227
TRINITY_DN35076_c0_g1_i1	396.33	394.86	268.01	377.71
TRINITY_DN35094_c0_g1_i1	5	3	3	2
TRINITY_DN35106_c0_g1_i3	172.7	52.02	24.44	65.95
TRINITY_DN35110_c0_g1_i1	266.43	206.86	127.05	198.75
TRINITY_DN35112_c0_g1_i1	933	752	623	786
TRINITY_DN35113_c0_g2_i1	1249.81	923	822.25	822
TRINITY_DN35122_c0_g2_i1	422.96	374.72	318.2	452.05
TRINITY_DN35135_c0_g2_i1	430.68	294.86	259.44	284.12
TRINITY_DN35157_c0_g1_i2	1158.62	1136.92	746.25	949.91
TRINITY_DN35168_c0_g1_i1	1064	912	736	954
TRINITY_DN35170_c0_g9_i1	640.91	992.17	533.89	743.58
TRINITY_DN35176_c0_g1_i1	275.75	237.63	185.88	224
TRINITY_DN35180_c0_g1_i1	635	551	416	502
TRINITY_DN35181_c0_g1_i1	18.45	18	0	15
TRINITY_DN35198_c0_g1_i1	3377	3335	2677	2988
TRINITY_DN35209_c0_g1_i1	704.68	483.13	413.51	423.84
TRINITY_DN35217_c0_g1_i3	0	0	0	0
TRINITY_DN35247_c0_g1_i1	5684	5208	3822	4865
TRINITY_DN35263_c0_g2_i1	14.75	11.58	12.37	24.13
TRINITY_DN35268_c0_g1_i1	1	0	0	0
TRINITY_DN35277_c0_g1_i1	24	50	11	24
TRINITY_DN35307_c0_g1_i1	6	21	7	1
TRINITY_DN35309_c0_g1_i1	561	476	386	474
TRINITY_DN35324_c0_g5_i1	489.84	333.96	377.86	318.14
TRINITY_DN35332_c0_g3_i1	534.67	380.79	340.89	357.18
TRINITY_DN35339_c0_g1_i2	0	1	0	0
TRINITY_DN35348_c0_g1_i1	141	92	102	80
TRINITY_DN35351_c0_g1_i2	183.16	311.87	128.04	187.71
TRINITY_DN35367_c0_g1_i1	308	96	148	78
TRINITY_DN35371_c0_g3_i1	186.59	185.13	112.03	116.92
TRINITY_DN35381_c0_g1_i1	285.72	312.31	173.34	350.66
TRINITY_DN35381_c0_g2_i1	577	498	325	403
TRINITY_DN35405_c0_g1_i1	249.1	329.18	217.79	352.1
TRINITY_DN35412_c0_g1_i1	3820	2622	2157	3227
TRINITY_DN35413_c0_g1_i1	202.49	164.69	173.06	145.49
TRINITY_DN35422_c0_g1_i1	2561.65	1908.53	1614.13	1771.03
TRINITY_DN35440_c0_g1_i1	1246	700	641	680
TRINITY_DN35447_c0_g1_i1	6.88	5	4	5
TRINITY_DN35452_c0_g2_i1	0	0	0	0
TRINITY_DN35455_c0_g5_i1	31	23	27	28
TRINITY_DN35455_c0_g6_i1	200.35	172.54	173.57	146.4
TRINITY_DN35457_c0_g1_i1	2166.09	1467.99	1295.69	1453.46
TRINITY_DN35469_c0_g1_i1	667	463	422	506
TRINITY_DN35483_c0_g1_i1	1123	936	715	912
TRINITY_DN3549_c0_g1_i1	676.63	567.8	446.95	463.72
TRINITY_DN35514_c0_g1_i1	165	138	135	158
TRINITY_DN35526_c0_g1_i1	2534	2412	2237	2518
TRINITY_DN35540_c0_g1_i1	1834	1450	1216	1398
TRINITY_DN35541_c0_g1_i1	0	0	0	0
TRINITY_DN35552_c0_g2_i1	0	0	0	0
TRINITY_DN35554_c0_g1_i1	644	560	461	484
TRINITY_DN35558_c0_g1_i1	1429	1463	1013	1148
TRINITY_DN35572_c0_g1_i1	39	43	21	35
TRINITY_DN35575_c1_g1_i1	879	686	626	748
TRINITY_DN35597_c0_g1_i2	545	204.72	359	457
TRINITY_DN35602_c0_g1_i1	420	373	308	380
TRINITY_DN35606_c0_g1_i1	1061	923	666	815
TRINITY_DN35610_c0_g1_i3	239.17	142.01	150.33	168.15
TRINITY_DN35614_c0_g1_i3	578.25	602.94	378.67	411.51
TRINITY_DN35618_c0_g1_i1	625	502	382	523
TRINITY_DN35622_c0_g1_i1	0	0	0	0
TRINITY_DN35627_c0_g2_i1	409.19	241.07	227.21	266.91
TRINITY_DN35628_c0_g1_i1	2079	1418	1351	1443
TRINITY_DN35631_c0_g1_i1	676	604	431	544
TRINITY_DN35660_c0_g1_i2	804.81	679.56	506.92	649.43
TRINITY_DN35668_c0_g1_i2	23.74	17.48	29.59	20.15
TRINITY_DN35698_c0_g1_i1	2209	1778	1463	1736
TRINITY_DN357_c0_g2_i1	562.81	413.89	375.38	415.97
TRINITY_DN35704_c0_g2_i1	2	2	0	0
TRINITY_DN35710_c0_g3_i1	440.16	879.65	583.57	677.55
TRINITY_DN35724_c0_g1_i1	0	3	0	1
TRINITY_DN35738_c0_g1_i2	266.66	233.24	170.51	234.76
TRINITY_DN35739_c0_g2_i1	2367.74	1960.43	1618.02	1840.13
TRINITY_DN35743_c0_g4_i1	1825.31	1431.01	1331.93	1310.06
TRINITY_DN35747_c0_g1_i1	2	0	0	6
TRINITY_DN35757_c0_g3_i1	256.53	209.97	121.82	195.42
TRINITY_DN35760_c0_g1_i2	359.08	234.54	223.3	222.07
TRINITY_DN35766_c0_g1_i1	369.69	249.08	229.13	299.94
TRINITY_DN35783_c0_g1_i1	613.89	550.56	459.76	559.15
TRINITY_DN35795_c0_g1_i2	560.86	372.33	356	387.59
TRINITY_DN35796_c0_g1_i1	316.92	189.41	198.65	208.38
TRINITY_DN35800_c0_g2_i2	792.32	750.85	543.56	538.03
TRINITY_DN35807_c0_g1_i1	0	0	2	0
TRINITY_DN35816_c0_g1_i1	739	662	515	651
TRINITY_DN35834_c0_g1_i1	11	10	13	15
TRINITY_DN35839_c0_g1_i1	752	423	424	364
TRINITY_DN35844_c0_g1_i2	6	6	0	0
TRINITY_DN35845_c0_g2_i1	325.91	305.51	160.03	336.11
TRINITY_DN35846_c0_g1_i2	205.48	39.44	49.59	97.37
TRINITY_DN35852_c0_g2_i1	0	1	0	0
TRINITY_DN35855_c0_g2_i1	777.13	620.09	565.3	591.71
TRINITY_DN35871_c0_g2_i1	850.95	686.83	579.25	718.18
TRINITY_DN35884_c1_g2_i1	1	0	3	0
TRINITY_DN35889_c0_g1_i4	136.81	187.33	128.54	159.02
TRINITY_DN35902_c1_g1_i1	564	539	366	441
TRINITY_DN35939_c0_g1_i1	1354	1235	908	1240
TRINITY_DN35946_c0_g1_i1	213.12	195.17	165.05	164.67
TRINITY_DN3595_c0_g2_i1	363.03	313.89	218.87	264.9
TRINITY_DN35950_c0_g1_i1	435	273	255	280
TRINITY_DN35971_c0_g1_i1	10	2	1	2
TRINITY_DN35982_c0_g2_i1	1035.21	671.56	591.73	776.76
TRINITY_DN35997_c0_g1_i1	0	0	0	0
TRINITY_DN36012_c0_g2_i1	1.24	2.03	1	1
TRINITY_DN36017_c0_g1_i1	1455	994	907	997
TRINITY_DN36018_c1_g1_i1	296	139	182	128
TRINITY_DN36023_c0_g1_i1	908	848	615	793
TRINITY_DN36038_c0_g1_i1	544.3	599.81	408.35	690.69
TRINITY_DN36064_c0_g2_i1	1018.12	648	688.68	665
TRINITY_DN36065_c0_g2_i1	482.39	317.3	348	438.52
TRINITY_DN36075_c0_g1_i1	34	67	28	62
TRINITY_DN36076_c0_g1_i1	2124.54	1541.43	1283.16	1384
TRINITY_DN36104_c0_g3_i1	137.9	147.81	121.06	61.16
TRINITY_DN36126_c0_g1_i1	514.34	443.8	265.59	373.69
TRINITY_DN36142_c0_g2_i1	2	1.76	4	1
TRINITY_DN36150_c0_g1_i1	555	383	430	385
TRINITY_DN36154_c0_g1_i1	3	14	8	2
TRINITY_DN36160_c0_g1_i1	920.55	690.39	590.49	675.67
TRINITY_DN36160_c0_g3_i1	22.32	84.89	43.24	51.74
TRINITY_DN36162_c0_g1_i2	1128.87	928.32	776.47	966.89
TRINITY_DN36169_c0_g1_i2	0	0	0	0
TRINITY_DN36212_c0_g1_i1	155.65	178.44	96.79	137.37
TRINITY_DN36213_c0_g2_i1	1091.45	848.64	691.16	877.12
TRINITY_DN36217_c0_g1_i3	913.47	474.45	542.17	538.13
TRINITY_DN36229_c0_g1_i1	9	19	16	10
TRINITY_DN36259_c0_g1_i3	166.18	57.96	217.41	60.87
TRINITY_DN36262_c0_g1_i1	719	501	477	480
TRINITY_DN36283_c0_g1_i1	409.46	347.62	292.18	316.6
TRINITY_DN36284_c0_g1_i1	793	678	534	645
TRINITY_DN36289_c0_g2_i1	228.95	225	165	163.2
TRINITY_DN36290_c0_g1_i1	36.69	17.52	15.5	14.58
TRINITY_DN36317_c0_g1_i1	89.04	160	271.97	265.99
TRINITY_DN36318_c1_g1_i2	6.84	15.32	9.81	4.19
TRINITY_DN36325_c0_g1_i1	372	295	243	278
TRINITY_DN36332_c0_g1_i1	2923.94	2319	1951	2525
TRINITY_DN36339_c0_g2_i1	216.81	172.8	163.83	186.4
TRINITY_DN36341_c0_g2_i1	956.48	782.72	623	661.85
TRINITY_DN36348_c1_g1_i2	2.55	8	7	7
TRINITY_DN36352_c0_g2_i1	70	50	74	227
TRINITY_DN36360_c0_g2_i1	947.77	730.22	570.59	722.69
TRINITY_DN36362_c0_g1_i1	488.54	418.09	331.98	407.35
TRINITY_DN36363_c1_g1_i1	2850.49	2442.54	1978.04	2330.01
TRINITY_DN36372_c0_g1_i1	1505	1113	969	1111
TRINITY_DN36374_c0_g1_i1	3482	3242	2296	3159
TRINITY_DN36379_c0_g2_i1	552.51	545.39	465.29	501.5
TRINITY_DN36387_c0_g3_i1	533.25	485.27	349.51	515.42
TRINITY_DN36410_c0_g1_i1	877.05	905.69	674.37	823.36
TRINITY_DN36411_c0_g1_i1	177.67	94.74	91.06	87.02
TRINITY_DN36419_c0_g1_i1	679	530	477	440
TRINITY_DN36424_c0_g1_i1	1910	1447	1170	1329
TRINITY_DN36444_c0_g1_i1	1220	1063	874	1012
TRINITY_DN36449_c0_g1_i1	41157	60134	37201	54761
TRINITY_DN36449_c1_g1_i1	80.57	97.79	94.48	55.63
TRINITY_DN36449_c2_g1_i2	209.69	202.09	159.44	180.81
TRINITY_DN36450_c0_g2_i1	201	245	121	167
TRINITY_DN36452_c0_g1_i1	2223	1846	1485	1723
TRINITY_DN3650_c0_g1_i1	1474	970	993	939
TRINITY_DN36527_c0_g1_i2	210.58	219.86	173.07	214.51
TRINITY_DN36543_c0_g1_i1	3112	1981	1844	2377
TRINITY_DN36573_c1_g1_i1	560	576.77	437	527
TRINITY_DN36580_c0_g1_i1	1819.6	1230.22	1077.9	1355.01
TRINITY_DN36591_c0_g1_i1	61	36	37	0
TRINITY_DN36604_c0_g2_i1	6	3	2	1
TRINITY_DN36606_c1_g1_i1	1526	614	881	694
TRINITY_DN36618_c0_g1_i1	1	8	6	16
TRINITY_DN36636_c0_g1_i1	39	21	15	15
TRINITY_DN36671_c0_g1_i1	416.77	1143.6	355.55	506.49
TRINITY_DN36672_c0_g1_i1	256	212	149	179
TRINITY_DN36679_c0_g1_i2	1395.68	1094.73	1021.32	1001.97
TRINITY_DN36679_c0_g2_i1	50.72	53.24	57.03	40.67
TRINITY_DN36692_c0_g1_i3	0	0	0	0
TRINITY_DN36695_c0_g3_i1	13.17	19.89	13.42	0
TRINITY_DN36704_c0_g3_i1	515.7	311.11	361.5	346.26
TRINITY_DN36711_c0_g1_i1	114.35	67.99	59.13	62.73
TRINITY_DN36716_c0_g1_i2	124.25	122.28	114.73	127.57
TRINITY_DN36732_c0_g1_i2	1087	842.15	644.25	1050.56
TRINITY_DN36745_c0_g1_i3	426.74	397.44	271.43	362.63
TRINITY_DN36756_c0_g2_i1	1359.12	1316.03	782.63	1096.93
TRINITY_DN36764_c0_g2_i1	128.83	109.15	135.22	71.68
TRINITY_DN36770_c0_g1_i1	3	1	0	0
TRINITY_DN36795_c1_g1_i1	254.79	278.43	211.79	205.48
TRINITY_DN36797_c0_g1_i1	2481.37	1960.57	1745.25	1962.11
TRINITY_DN36812_c0_g3_i1	2	0	0	0
TRINITY_DN36816_c0_g1_i1	387	283	280	189
TRINITY_DN36821_c0_g2_i1	0	0	0	0
TRINITY_DN36832_c0_g1_i1	156	114	115	95
TRINITY_DN36844_c0_g1_i1	672	732	563	589
TRINITY_DN36846_c0_g1_i1	1664.34	982.54	1074.74	1036.1
TRINITY_DN36862_c0_g2_i1	4	0	0	0
TRINITY_DN36871_c0_g1_i1	1	0	0	0
TRINITY_DN36879_c0_g2_i1	3498.07	2573.05	2393	2529.66
TRINITY_DN36897_c0_g1_i1	0	1	0	0
TRINITY_DN36929_c1_g1_i1	1882	1364	1116	1205
TRINITY_DN36938_c0_g1_i1	0	0	0	0
TRINITY_DN36943_c0_g1_i1	328.29	411.08	294.05	324.85
TRINITY_DN36945_c0_g1_i1	640	504	382	464
TRINITY_DN36957_c0_g1_i1	1582	1147	1123	1055
TRINITY_DN36965_c0_g3_i1	321.16	185.49	209.32	199.86
TRINITY_DN36992_c0_g1_i1	441	347	284	382
TRINITY_DN36998_c0_g1_i1	185.52	171.33	132	148.64
TRINITY_DN370_c0_g2_i1	5	0	0	0
TRINITY_DN37037_c0_g1_i1	0	0	0	0
TRINITY_DN37057_c0_g1_i1	1	2	1	1
TRINITY_DN37057_c0_g2_i1	2	1	1	0
TRINITY_DN37097_c0_g1_i1	246.74	327.43	228.88	193.66
TRINITY_DN37121_c0_g1_i1	2	0	0	0
TRINITY_DN3713_c0_g1_i1	2479.33	2910.44	2260.96	2468.68
TRINITY_DN37160_c0_g1_i2	4	6.44	0	3
TRINITY_DN37229_c0_g2_i1	1348.86	1090.69	989.82	1214.7
TRINITY_DN37229_c0_g2_i2	90.92	120.84	53.12	90.48
TRINITY_DN3724_c0_g1_i1	2363	1953	1563	1887
TRINITY_DN37259_c0_g1_i1	346.93	178.82	241.59	147.02
TRINITY_DN37284_c0_g1_i1	4513.28	3202.88	2775.31	3965.68
TRINITY_DN37296_c0_g1_i1	2038	1826	1349	1810
TRINITY_DN37297_c0_g1_i1	32	27	25	32
TRINITY_DN37298_c0_g3_i1	0	0	0	0
TRINITY_DN37300_c0_g1_i1	177.8	108.8	141.87	105.53
TRINITY_DN3733_c0_g1_i1	568	433	422	389
TRINITY_DN37334_c0_g1_i1	1633.8	1581.66	1047.15	1687.32
TRINITY_DN37335_c0_g1_i1	2047	2011	1386	1549
TRINITY_DN37351_c0_g1_i1	1195	823	783	907
TRINITY_DN37354_c0_g1_i1	4	17	6	7
TRINITY_DN37358_c1_g1_i1	17	45	25.99	92.96
TRINITY_DN37371_c0_g1_i1	44	44	34	16.42
TRINITY_DN37391_c0_g2_i1	1362.83	1102.11	901.77	1095.55
TRINITY_DN37393_c0_g1_i1	506	320	354	334
TRINITY_DN37395_c0_g1_i3	334.28	647.05	0	323.77
TRINITY_DN37397_c0_g1_i1	72	63	38.48	0
TRINITY_DN37398_c0_g2_i1	1005.72	1030.17	701.86	823.14
TRINITY_DN37406_c0_g2_i1	165.4	121.95	75.26	151.47
TRINITY_DN37409_c1_g1_i1	1699	1375.56	1207	1313
TRINITY_DN37420_c0_g2_i1	0	0.5	0	0.5
TRINITY_DN37426_c0_g1_i1	99	49	68	34
TRINITY_DN37427_c0_g2_i1	7962	5998	4840	6033
TRINITY_DN37427_c0_g3_i1	145.27	65.87	51.75	50.93
TRINITY_DN37441_c0_g1_i1	1102	908	820	1017
TRINITY_DN37444_c0_g1_i1	534.84	670.89	461.94	616.29
TRINITY_DN37507_c0_g1_i1	0	0	0	0
TRINITY_DN37530_c1_g2_i1	144.81	102	88.11	73.63
TRINITY_DN37546_c1_g12_i1	32872	23151	22785	22543
TRINITY_DN37552_c1_g1_i1	13	12	6	26
TRINITY_DN37558_c0_g1_i1	127.77	58.94	40.47	23.86
TRINITY_DN37565_c0_g1_i1	440	472	379	465
TRINITY_DN37569_c0_g1_i2	79.24	120.04	102.23	171
TRINITY_DN37596_c0_g1_i2	217.12	180.82	146.94	169.27
TRINITY_DN37622_c0_g1_i2	0	34.26	0	0
TRINITY_DN37628_c0_g1_i1	31	7	19	60
TRINITY_DN37642_c0_g1_i3	332.33	243.21	155.65	267.11
TRINITY_DN37645_c0_g2_i1	2927.1	2632	2068.16	2348.09
TRINITY_DN37687_c0_g1_i1	149.89	57	109.63	44
TRINITY_DN37702_c0_g1_i2	50.31	45.2	37.16	26.69
TRINITY_DN37703_c0_g1_i1	585.96	572.73	307.71	397.33
TRINITY_DN37726_c0_g1_i1	16	7	6	8
TRINITY_DN37752_c0_g2_i1	705.69	552.1	416.24	468.38
TRINITY_DN37757_c0_g1_i1	2	0	1.88	0
TRINITY_DN37771_c1_g3_i1	31.91	47.96	48.38	31.39
TRINITY_DN37805_c0_g1_i2	13.36	6.06	12.81	13
TRINITY_DN37817_c0_g1_i1	156.2	111.09	122.11	125.86
TRINITY_DN37876_c0_g1_i2	74.25	46.08	31.57	55.44
TRINITY_DN37922_c0_g1_i1	0	7	0	5
TRINITY_DN37952_c0_g2_i1	117.21	82.72	61.54	58.15
TRINITY_DN37989_c0_g1_i1	920	827	685	755
TRINITY_DN38006_c0_g1_i1	2	2	0	0
TRINITY_DN38009_c0_g1_i1	89	63	55	28
TRINITY_DN38022_c0_g1_i1	508	341	406	320
TRINITY_DN38023_c0_g1_i3	831.66	489.48	522.69	637.74
TRINITY_DN38062_c1_g1_i1	1	0	0	0
TRINITY_DN38117_c0_g2_i1	4	0	1	1.19
TRINITY_DN38140_c0_g1_i1	167	69	92	88
TRINITY_DN38171_c0_g1_i1	4	3	2	8
TRINITY_DN38172_c1_g1_i1	143.54	104.29	94	111
TRINITY_DN38177_c0_g1_i1	0	0	0	1
TRINITY_DN38179_c0_g2_i1	490	272	311	264
TRINITY_DN38179_c1_g1_i2	583.82	335.3	134.26	230.65
TRINITY_DN38182_c0_g1_i1	282	222	155	236
TRINITY_DN38185_c0_g1_i1	217	55	30	465
TRINITY_DN38216_c0_g1_i1	1177	1048	676	1033
TRINITY_DN38218_c1_g1_i2	3595	2398.91	2372	2341.9
TRINITY_DN38241_c1_g1_i1	863.8	777.45	660.78	800.07
TRINITY_DN38251_c0_g1_i1	1911	1124	1158	1177
TRINITY_DN38255_c0_g1_i1	329.66	319.89	250.33	251.59
TRINITY_DN38285_c0_g1_i1	1980	1398	1385	1329
TRINITY_DN38308_c0_g1_i1	1468	963	1044	923
TRINITY_DN38314_c0_g1_i1	1283	926	872	888
TRINITY_DN38328_c0_g2_i1	0	86	0	41.14
TRINITY_DN38345_c0_g1_i1	9	8	0	4
TRINITY_DN38347_c1_g1_i1	155	136	89	124
TRINITY_DN38365_c0_g1_i1	6	0	0	0.96
TRINITY_DN38378_c0_g1_i1	2	0	2	2
TRINITY_DN38397_c0_g1_i1	4	1	2	6
TRINITY_DN38399_c0_g1_i1	3	6	2	3
TRINITY_DN38418_c0_g1_i1	1	3	0	0
TRINITY_DN38419_c0_g1_i2	18	19	2	7
TRINITY_DN38425_c0_g1_i1	0	0	4	0
TRINITY_DN38441_c0_g2_i1	23.8	2.01	0	0
TRINITY_DN38464_c0_g1_i1	0.44	1	0	0
TRINITY_DN38465_c0_g2_i1	0	0	0	0
TRINITY_DN38468_c0_g1_i1	3	2	2	3
TRINITY_DN38478_c0_g1_i1	94	667	65	1085
TRINITY_DN3848_c0_g1_i1	119	89	82	101
TRINITY_DN38549_c0_g1_i2	169.17	99.69	132.69	90.8
TRINITY_DN38557_c0_g1_i1	789.4	582.44	531.29	557.49
TRINITY_DN38557_c0_g2_i1	114.6	39.56	65.71	63.51
TRINITY_DN38568_c0_g1_i2	198.25	104.83	187.75	0
TRINITY_DN3861_c0_g1_i1	706	537	553	492
TRINITY_DN38614_c0_g2_i1	173.94	143.08	102.21	144.56
TRINITY_DN38620_c1_g2_i1	38	27.75	20.47	45.94
TRINITY_DN38622_c0_g1_i1	0	0	0	0
TRINITY_DN38629_c0_g2_i1	934.32	862.7	664.45	1103.2
TRINITY_DN38711_c0_g3_i1	0	5	0	0
TRINITY_DN3872_c0_g1_i1	1072	1307	1173	1226
TRINITY_DN38739_c0_g1_i1	0	1	0	0
TRINITY_DN38765_c0_g1_i1	712.77	449.92	457.7	528
TRINITY_DN38769_c0_g2_i1	1153.12	694.17	727.98	726.59
TRINITY_DN38783_c0_g1_i1	0	0	0	0
TRINITY_DN38797_c0_g1_i1	1578	1383	1175	1074
TRINITY_DN38799_c0_g2_i2	400.98	268.35	293.45	281
TRINITY_DN3880_c0_g1_i1	489.87	462.82	362.87	428.17
TRINITY_DN38805_c0_g1_i1	232	245	176	186
TRINITY_DN38853_c0_g2_i1	494.45	343.3	364.92	350.59
TRINITY_DN38853_c2_g1_i1	296	335	216	288
TRINITY_DN38863_c0_g1_i2	0	16.27	18.4	0
TRINITY_DN38873_c0_g1_i1	382	311	262	304
TRINITY_DN38887_c0_g1_i1	310	263	200	265
TRINITY_DN38923_c0_g2_i1	99.19	113.27	53.07	95.85
TRINITY_DN38943_c0_g3_i1	0	2	0	2.65
TRINITY_DN38989_c0_g2_i1	240	189.67	147	173.58
TRINITY_DN39004_c0_g1_i1	57	39	44	38
TRINITY_DN39026_c0_g1_i1	697	604	484	477
TRINITY_DN39127_c0_g2_i1	1	0	0	2
TRINITY_DN39190_c0_g1_i1	1	1	0	0
TRINITY_DN39202_c0_g2_i1	1313.85	1244.23	966.58	1173.11
TRINITY_DN39215_c0_g2_i1	0	0	0	0
TRINITY_DN39229_c0_g1_i1	1200	582	661	761
TRINITY_DN39310_c0_g2_i1	1129.98	835.35	640.43	703.82
TRINITY_DN39310_c1_g2_i1	2220.69	1944.42	1490.13	1940.84
TRINITY_DN39321_c0_g1_i1	654	476	397	475
TRINITY_DN39325_c0_g1_i1	127	34.57	72.67	47
TRINITY_DN39377_c0_g1_i2	186.7	206	140.18	165.81
TRINITY_DN39385_c0_g1_i1	376.68	261.27	183.19	176.33
TRINITY_DN39403_c0_g1_i1	6	0	0	3
TRINITY_DN39409_c0_g1_i1	76	14	45	16
TRINITY_DN39412_c0_g1_i1	0	0	0	0
TRINITY_DN39430_c0_g1_i1	0	0	0	0
TRINITY_DN39568_c0_g1_i1	0	2	0	1
TRINITY_DN39582_c0_g1_i1	175.86	191.24	128.38	176.73
TRINITY_DN39620_c0_g1_i1	2	0	1	1
TRINITY_DN39629_c0_g1_i2	0	0	0	0
TRINITY_DN39707_c0_g2_i1	0	0	0	3
TRINITY_DN39716_c2_g1_i1	1409	907	852	901
TRINITY_DN39718_c0_g2_i1	4	6	3	4
TRINITY_DN39723_c0_g4_i1	66.45	34.3	35.3	45.01
TRINITY_DN39741_c0_g1_i1	2	6	3	0
TRINITY_DN39742_c0_g1_i1	6	0	2	2
TRINITY_DN39765_c0_g1_i1	1739	1660	1147	1527
TRINITY_DN39775_c0_g1_i1	159	154	130	178
TRINITY_DN39798_c0_g2_i1	755.89	685.96	504.49	603.4
TRINITY_DN398_c0_g1_i1	7	2	1	2
TRINITY_DN39811_c0_g2_i1	45.05	0	6.9	35.49
TRINITY_DN3982_c0_g1_i1	1	0	1	0
TRINITY_DN3983_c0_g2_i1	2875	2342.82	1738.47	2290.06
TRINITY_DN39840_c0_g2_i1	283.39	176.06	173.43	225.64
TRINITY_DN39871_c0_g1_i1	20.3	85.03	14.49	174.22
TRINITY_DN39875_c0_g2_i1	0	0	0	0
TRINITY_DN39882_c0_g1_i1	1	3	1	22
TRINITY_DN39906_c0_g2_i1	1	6	1	5
TRINITY_DN39928_c0_g2_i1	3.33	12.57	3.76	15.84
TRINITY_DN39942_c0_g2_i1	2.25	1.11	0	1
TRINITY_DN39947_c0_g1_i1	2	3	0	2
TRINITY_DN39950_c0_g2_i1	958.04	668.7	547.44	744.07
TRINITY_DN39956_c0_g2_i1	562.3	360.06	342.01	344.27
TRINITY_DN39959_c0_g3_i1	102	61	79	63
TRINITY_DN39978_c0_g1_i1	81	99	71	102
TRINITY_DN39981_c0_g1_i1	973	1050	709	966
TRINITY_DN39982_c0_g1_i1	1660	1414	1163	1266
TRINITY_DN39985_c0_g1_i1	2072	2114	1399	1475
TRINITY_DN39987_c0_g1_i1	508.03	633.67	471.28	587.39
TRINITY_DN3999_c0_g1_i1	3	2	2	1
TRINITY_DN39995_c0_g1_i1	839	686	595	762
TRINITY_DN40003_c0_g2_i1	631	542.5	461.97	491.54
TRINITY_DN40013_c0_g2_i1	1417.77	1081.82	991.13	1200.66
TRINITY_DN40040_c0_g1_i2	687.7	563.25	423.94	634.67
TRINITY_DN40058_c0_g1_i1	1044	1238	622	891
TRINITY_DN40074_c0_g1_i1	1	2	1	4
TRINITY_DN40075_c0_g1_i1	517	494	326	470
TRINITY_DN40077_c0_g1_i1	294.76	428.25	268.71	395.07
TRINITY_DN40086_c0_g2_i1	792.83	482.94	543.1	530.11
TRINITY_DN40088_c0_g1_i1	456	365	293	303
TRINITY_DN40089_c0_g1_i1	0	0	0	0
TRINITY_DN40092_c0_g1_i4	414.44	312.83	263.11	346.68
TRINITY_DN40099_c0_g1_i2	650	361.73	429.88	470.73
TRINITY_DN40106_c0_g1_i1	931	926	638	854
TRINITY_DN40107_c0_g1_i1	478.14	359.72	296.33	314.45
TRINITY_DN40133_c0_g1_i2	327	174.52	169.67	278.02
TRINITY_DN40141_c0_g1_i1	221	186	173	159
TRINITY_DN40144_c0_g1_i1	0	1	1	1
TRINITY_DN40155_c0_g1_i1	64	97	74	85
TRINITY_DN40156_c0_g1_i1	2.44	0	1.36	0
TRINITY_DN40161_c0_g1_i1	424	473	289	363
TRINITY_DN40162_c0_g1_i1	0	0	0	0
TRINITY_DN40165_c0_g1_i1	14	4	13	25
TRINITY_DN40176_c0_g2_i1	8326.95	4291.64	4435.31	5239.96
TRINITY_DN40177_c0_g1_i1	496.64	237.26	304.52	376.73
TRINITY_DN40188_c0_g2_i2	148.65	137.81	141.92	130.16
TRINITY_DN4019_c0_g1_i1	299	163	162	168
TRINITY_DN40193_c0_g1_i2	309.27	233.25	174.29	238.57
TRINITY_DN40198_c0_g1_i4	63.33	0.01	0.09	40.91
TRINITY_DN40204_c0_g1_i1	831.29	566.14	531.03	577.2
TRINITY_DN40236_c0_g1_i1	1820	1425	1215	1354
TRINITY_DN40274_c0_g1_i1	397.28	286.38	212.74	376.71
TRINITY_DN40282_c0_g2_i1	3	5	0	0.5
TRINITY_DN40292_c0_g1_i1	564.14	342.52	275.75	291.02
TRINITY_DN40321_c0_g3_i1	0	0	0	0
TRINITY_DN40324_c0_g1_i1	325.52	201.15	233.79	205.45
TRINITY_DN40325_c0_g2_i1	97.18	62.06	111	20
TRINITY_DN40325_c1_g1_i2	4844.08	4997.52	3661.69	4060.05
TRINITY_DN40338_c0_g1_i2	2	2	0	1
TRINITY_DN40348_c0_g1_i1	778.3	721.27	560	653.65
TRINITY_DN40366_c0_g1_i4	866.66	773.4	646.43	719.99
TRINITY_DN40375_c0_g1_i1	113.99	129.49	56.36	123.2
TRINITY_DN40391_c0_g1_i1	0	1	0	0
TRINITY_DN40408_c0_g1_i1	237	215	215	222
TRINITY_DN40409_c0_g2_i1	2100.44	1576.02	1244.52	1759.89
TRINITY_DN40418_c0_g3_i1	152.17	68.8	65.44	73.14
TRINITY_DN40420_c1_g2_i1	1012.24	677.2	827.84	723.78
TRINITY_DN4043_c0_g1_i1	0	0	0	0
TRINITY_DN40435_c0_g1_i1	528	414	314	442
TRINITY_DN40442_c0_g1_i1	0	0	0	0
TRINITY_DN40459_c0_g1_i1	269	257	187	257
TRINITY_DN40460_c0_g1_i1	132	138	98	770
TRINITY_DN40461_c0_g1_i2	14	0	8.52	0
TRINITY_DN40469_c0_g1_i1	214.15	145.97	224.02	114.33
TRINITY_DN40481_c0_g1_i1	56	46	37	30
TRINITY_DN40502_c1_g1_i1	312.38	0	314.14	106.37
TRINITY_DN40517_c0_g3_i1	0	1	0	0
TRINITY_DN40536_c0_g1_i1	6915	6431	4793	6062
TRINITY_DN40542_c0_g1_i2	581	635.82	429.61	595.56
TRINITY_DN40545_c0_g2_i2	95	84	44.02	33.38
TRINITY_DN40548_c0_g1_i2	863.34	878.05	724.02	645.41
TRINITY_DN40554_c0_g1_i2	39.59	36.25	32.29	24.43
TRINITY_DN40554_c1_g1_i1	1889	1639	1389	1533
TRINITY_DN40560_c1_g2_i1	1187.15	893.62	867.76	908.64
TRINITY_DN40571_c1_g1_i2	4119.75	3511.76	2585.18	3103.26
TRINITY_DN40573_c0_g1_i1	1229	901	759	893
TRINITY_DN40574_c0_g1_i1	1327.03	1129	954.03	1218
TRINITY_DN40591_c0_g2_i1	0	0	0	0
TRINITY_DN40594_c0_g3_i1	1379.5	1007.43	930.95	946.08
TRINITY_DN40596_c1_g1_i1	1178	862	786	903
TRINITY_DN40600_c0_g1_i1	163	170	120	158
TRINITY_DN40602_c0_g1_i1	5487	4417	3842	5069
TRINITY_DN40606_c0_g1_i2	0	0	0	0
TRINITY_DN40608_c0_g1_i1	0	0	0	0
TRINITY_DN40640_c0_g1_i1	0	0	0	0
TRINITY_DN40646_c0_g1_i1	968.75	987.35	700.14	850.76
TRINITY_DN4067_c0_g1_i1	0	0	0	0
TRINITY_DN40679_c0_g2_i1	614.9	499.95	430.76	441.46
TRINITY_DN40680_c0_g1_i1	1980.61	1427.83	1262.04	1381.85
TRINITY_DN40680_c0_g1_i2	121.04	233.25	139.94	258.8
TRINITY_DN40680_c0_g2_i1	96.35	121.9	62.03	86.35
TRINITY_DN40699_c0_g2_i1	68.74	199.91	10.37	129.39
TRINITY_DN40706_c0_g9_i1	2382.01	1651.39	1438.74	1713.92
TRINITY_DN40712_c0_g3_i1	0.33	0.67	0	0.67
TRINITY_DN40713_c0_g1_i1	10.54	12.58	3	2
TRINITY_DN40717_c0_g1_i1	53147	67953	47562	64209
TRINITY_DN40727_c0_g1_i1	13	0	0	1
TRINITY_DN40728_c1_g1_i1	304.45	288.69	236.18	268.02
TRINITY_DN40737_c0_g2_i2	527.23	389.95	388	375.39
TRINITY_DN40739_c0_g3_i1	2057.5	1448.12	1243.56	1451.1
TRINITY_DN40739_c0_g4_i1	2453	2044	1587	1931
TRINITY_DN40782_c0_g1_i1	1677	1438	1028	1365
TRINITY_DN40786_c0_g2_i1	4417	2817	2628.17	3338
TRINITY_DN40799_c0_g2_i1	1002.17	842.95	702.84	816.52
TRINITY_DN40801_c0_g1_i3	386.96	294.33	112.22	192.22
TRINITY_DN40813_c0_g1_i1	1028.96	888.69	697.63	821.67
TRINITY_DN40828_c0_g3_i1	1	0	0	0.33
TRINITY_DN40832_c0_g1_i1	33.81	52	38.71	83.24
TRINITY_DN40840_c0_g2_i1	2318.65	1995.23	1624.64	2070.85
[truncated: 8,174 more rows]

## Sheet: heat fat body
Supplementary File 1. RNA-seq count data obtained in the current study. Under three conditions of balling, heat, and control, the gene expression levels of 3 tissues of brain, fat body, and flight muscle were measured by RNA-seq. The count data for each condition and tissue are shown in separate worksheets.
Trinity_ID	heat_1	heat_2	heat_3	heat_4
TRINITY_DN100133_c0_g1_i1	0	0	0	0
TRINITY_DN100150_c0_g1_i1	0	0	0	0
TRINITY_DN100432_c0_g1_i1	0	0	0	0
TRINITY_DN100457_c0_g1_i1	0	0	0	0
TRINITY_DN100475_c0_g1_i1	0	0	0	0
TRINITY_DN100522_c0_g1_i1	0	0	0	0
TRINITY_DN100594_c0_g1_i1	4	1	0	3
TRINITY_DN100612_c0_g1_i1	1	0	0	0
TRINITY_DN10065_c0_g1_i1	55	41	23	18
TRINITY_DN100755_c0_g1_i1	0	0	0	0
TRINITY_DN100930_c0_g1_i1	0	0	1	0
TRINITY_DN1010_c1_g1_i1	10	2	5	15
TRINITY_DN10131_c0_g1_i1	0	0	0	0
TRINITY_DN101321_c0_g1_i1	0	0	0	0
TRINITY_DN10133_c0_g1_i1	42	23	22	29
TRINITY_DN101403_c0_g1_i1	1	0	0	0
TRINITY_DN10150_c0_g1_i1	39.16	23.72	6.24	14.1
TRINITY_DN1016_c0_g1_i1	276	111	155	160
TRINITY_DN10173_c0_g1_i2	0	0	0	0
TRINITY_DN101767_c0_g1_i1	0	0	0	0
TRINITY_DN101782_c0_g1_i1	0	0	0	0
TRINITY_DN10182_c0_g1_i1	289.1	247.35	199.61	290.68
TRINITY_DN101856_c0_g1_i1	0	0	0	0
TRINITY_DN101978_c0_g1_i1	0	0	0	0
TRINITY_DN10201_c0_g1_i1	0	0	0	0
TRINITY_DN102024_c0_g1_i1	0	0	0	0
TRINITY_DN10204_c0_g2_i1	1608.11	1251.95	1578.84	2090.44
TRINITY_DN102164_c0_g1_i1	0	0	0	0
TRINITY_DN10222_c0_g1_i1	1187.5	813.97	930.62	1432.99
TRINITY_DN102528_c0_g1_i1	0	0	0	0
TRINITY_DN102862_c0_g1_i1	0	0	0	0
TRINITY_DN10299_c0_g2_i1	0	2	3	1
TRINITY_DN1030_c0_g1_i1	542.67	417.11	409.15	555
TRINITY_DN10307_c0_g1_i1	250	152	284	170
TRINITY_DN103091_c0_g1_i1	0	0	0	0
TRINITY_DN1032_c0_g3_i1	53.53	33.71	20.99	73.86
TRINITY_DN1032_c0_g4_i1	1718.93	1535.85	1632.61	2549.52
TRINITY_DN103215_c0_g1_i1	0	0	0	3
TRINITY_DN103282_c0_g1_i1	0	0	0	0
TRINITY_DN104378_c0_g1_i1	7	4	0	7
TRINITY_DN10441_c0_g1_i1	29.11	11.95	0	39.78
TRINITY_DN10441_c0_g2_i1	2114.89	1875.05	1850	2520.22
TRINITY_DN1045_c0_g2_i1	379.27	272.42	274.41	367.83
TRINITY_DN1047_c0_g1_i1	849.01	614.63	680.18	803.02
TRINITY_DN104744_c0_g1_i1	0	0	0	0
TRINITY_DN10480_c0_g1_i1	122	78	92	112
TRINITY_DN10484_c0_g1_i1	0	0	0	0
TRINITY_DN104914_c0_g1_i1	1	0	0	0
TRINITY_DN105209_c0_g1_i1	0	0	0	0
TRINITY_DN105773_c0_g1_i1	0	0	0	0
TRINITY_DN10595_c0_g1_i4	1.56	1.72	0.52	1.07
TRINITY_DN106119_c2_g1_i1	656.13	340.33	555.36	701.66
TRINITY_DN106122_c1_g5_i1	1372.87	1538.1	1069.33	1841.75
TRINITY_DN106130_c0_g1_i1	4237	3857	4094	4871
TRINITY_DN106132_c0_g1_i1	807	686	764	1127
TRINITY_DN106142_c0_g1_i1	40488.3	19577	29761.5	28012.2
TRINITY_DN106146_c0_g1_i1	2015	1272	1451	2272
TRINITY_DN106147_c0_g1_i1	694	638	618	812
TRINITY_DN106151_c1_g2_i1	4061	2967	2978	4055
TRINITY_DN106152_c0_g1_i1	12225	14959	12354	15205
TRINITY_DN106157_c0_g3_i1	3678.88	2287	2802	3742
TRINITY_DN106170_c0_g1_i1	14	3	3	10
TRINITY_DN106180_c0_g1_i1	1144	862	962	1274
TRINITY_DN106183_c0_g1_i1	486	357	331	427
TRINITY_DN106185_c0_g2_i1	7603.4	9426.04	8680.51	10775.4
TRINITY_DN106186_c0_g1_i1	4931	6449	6354	7796
TRINITY_DN106192_c0_g1_i1	218	131	218	245
TRINITY_DN106193_c0_g1_i1	1460	1447	1416	2078
TRINITY_DN106198_c0_g1_i1	4025	1381	2465	3680
TRINITY_DN106204_c0_g1_i1	2955	1772	1929	3151
TRINITY_DN106206_c0_g1_i1	1583	946	1044	1517
TRINITY_DN106207_c0_g1_i1	248	165	189	275
TRINITY_DN10621_c0_g1_i1	0	0	0	0
TRINITY_DN106219_c0_g1_i1	413	282	403	546
TRINITY_DN106224_c0_g1_i1	10409	11516	10012	14632
TRINITY_DN106229_c0_g1_i1	1023	732	999	1066
TRINITY_DN106237_c0_g1_i1	1235.61	883.16	1156.63	1401.17
TRINITY_DN106243_c0_g1_i1	4826	4218	4226	5155
TRINITY_DN10625_c0_g2_i1	0	2	0	1
TRINITY_DN106257_c0_g1_i1	5526	12154	9953	11010
TRINITY_DN106258_c0_g1_i1	93642	126682	108678	116026
TRINITY_DN106258_c0_g2_i1	681	479	655	768
TRINITY_DN106259_c0_g1_i1	192	93.9	138.49	152.17
TRINITY_DN106262_c0_g1_i1	5683	6029	4449	6402
TRINITY_DN106275_c0_g1_i1	14189	10150	12172	14720
TRINITY_DN106318_c0_g1_i1	1641.41	883.31	1726.82	2216.9
TRINITY_DN106319_c0_g1_i1	481	305	416	598
TRINITY_DN106324_c0_g1_i1	299	279	228	346
TRINITY_DN106334_c0_g1_i1	589	304	378	582
TRINITY_DN106342_c0_g1_i1	4749	5305	4258	4827
TRINITY_DN106353_c0_g1_i1	114	104	103	121
TRINITY_DN106354_c0_g1_i1	2671	1468	1838	2472
TRINITY_DN106358_c0_g1_i1	11	14	9	14
TRINITY_DN106359_c0_g1_i1	7167	10729	7563	8330
TRINITY_DN106360_c0_g1_i1	1051	551	856	1013
TRINITY_DN106365_c0_g1_i1	0	0	0	0
TRINITY_DN106369_c0_g1_i1	0	0	0	0
TRINITY_DN106377_c0_g22_i1	0	0	0	0
TRINITY_DN106379_c0_g1_i1	572	541	503	707
TRINITY_DN106400_c0_g1_i1	100	39	67	147
TRINITY_DN106403_c0_g1_i1	582	321	468	690
TRINITY_DN106410_c0_g1_i1	540	393	448	677
TRINITY_DN106413_c0_g1_i1	0	0	0	0
TRINITY_DN106426_c0_g1_i1	620	364	511	786
TRINITY_DN10643_c0_g1_i1	1535	1251	1311	1742
TRINITY_DN106430_c0_g1_i1	167	63	90	163
TRINITY_DN106432_c0_g1_i1	582.35	390.94	419.41	536.78
TRINITY_DN106434_c1_g1_i1	955	594	594	912
TRINITY_DN106440_c0_g1_i1	83	64	58	97
TRINITY_DN106445_c0_g1_i1	3346	2410	2712	3479
TRINITY_DN106448_c0_g1_i1	954	1123	1203	1650
TRINITY_DN106458_c0_g1_i1	659	530	475	598
TRINITY_DN106479_c0_g1_i1	1223.76	845.35	893.95	1361.04
TRINITY_DN106491_c0_g1_i1	977	734	767	783
TRINITY_DN106520_c0_g1_i1	2241.73	1894.34	1871.09	2625.12
TRINITY_DN106582_c0_g1_i1	1282	1187	1182	1281
TRINITY_DN1066_c0_g2_i1	198.2	179.81	142.22	213.19
TRINITY_DN106628_c0_g1_i1	135	86	99	113
TRINITY_DN106636_c0_g1_i1	651	515	512	663
TRINITY_DN106651_c0_g1_i1	212	171	208	232
TRINITY_DN106667_c0_g1_i1	577	432	443	513
TRINITY_DN106679_c0_g1_i1	503	145	233	271
TRINITY_DN106682_c0_g1_i1	1023	636	880	1116
TRINITY_DN106741_c0_g1_i1	797	413	517	692
TRINITY_DN106744_c0_g1_i1	882	557	642	827
TRINITY_DN106760_c0_g1_i1	622	461	608	514
TRINITY_DN106785_c0_g1_i1	939	805	786	1007
TRINITY_DN10679_c0_g2_i1	0	0	0.5	0
TRINITY_DN106791_c0_g1_i1	328	3870	1111	1299
TRINITY_DN106793_c0_g1_i1	464	280	257	331
TRINITY_DN106796_c0_g1_i1	0	0	0	0
TRINITY_DN106800_c1_g1_i1	2033	1310	1697	2406
TRINITY_DN106806_c1_g1_i1	1270	565	789	1028
TRINITY_DN106809_c0_g2_i1	264	592	250	344
TRINITY_DN10682_c0_g2_i1	0	0	0	0
TRINITY_DN106845_c0_g1_i1	2263	1411	1617	2320
TRINITY_DN106847_c0_g1_i1	1158	1129	1033.69	1467.6
TRINITY_DN106872_c0_g1_i1	383	278	245	392
TRINITY_DN106879_c1_g1_i1	308	178	206	282
TRINITY_DN106936_c0_g1_i1	218	148	149	193
TRINITY_DN106951_c0_g1_i1	269	193	190	229
TRINITY_DN106966_c0_g1_i1	299	192	252	269
TRINITY_DN106973_c1_g1_i1	306	228	299	393
TRINITY_DN106988_c0_g1_i1	201	166	174	238
TRINITY_DN107034_c0_g1_i1	385	246	316	389
TRINITY_DN107046_c0_g1_i1	620	449	411	631
TRINITY_DN107055_c1_g1_i1	0	0	28.81	0
TRINITY_DN10706_c0_g1_i1	1	0	0	1
TRINITY_DN107062_c0_g1_i1	205	161	159	212
TRINITY_DN10718_c0_g1_i1	42	14.64	16	26
TRINITY_DN107203_c0_g1_i1	2	7	4	6
TRINITY_DN107217_c0_g1_i1	341	293	252	361
TRINITY_DN107233_c0_g1_i1	520	419	416	565
TRINITY_DN107284_c0_g1_i1	0	0	0	0
TRINITY_DN107314_c0_g1_i1	339	284	312	366
TRINITY_DN107325_c0_g1_i1	0	0	0	0
TRINITY_DN107354_c0_g1_i1	1	0	1	0
TRINITY_DN107420_c0_g1_i1	299	282	264	434
TRINITY_DN107421_c0_g2_i1	71	65.56	83.23	87.22
TRINITY_DN107459_c0_g1_i1	200	251	116	222
TRINITY_DN107493_c0_g1_i1	0	1	2	0
TRINITY_DN107498_c1_g14_i1	0.01	0.02	0	0.01
TRINITY_DN1075_c0_g1_i1	783	646	599	777
TRINITY_DN107508_c0_g1_i1	407	273	290	428
TRINITY_DN10751_c0_g1_i1	564.6	440.51	482.1	643.78
TRINITY_DN107552_c0_g1_i1	785	340	436	645
TRINITY_DN107560_c0_g1_i1	483	426	491	712
TRINITY_DN107572_c1_g1_i1	1690	1079	1503	1683
TRINITY_DN107573_c0_g1_i1	138	82	113	159
TRINITY_DN107576_c0_g1_i1	227.11	99.71	164.75	177.58
TRINITY_DN107584_c0_g1_i1	0	1	0	0
TRINITY_DN107587_c0_g1_i1	487	312	424	463
TRINITY_DN10764_c0_g1_i1	159	103	128	222
TRINITY_DN107787_c0_g1_i1	0	1	0	0
TRINITY_DN107837_c0_g1_i1	0	0	0	1
TRINITY_DN107856_c0_g1_i1	437	270	390	536
TRINITY_DN107864_c0_g1_i1	0	0	0	0
TRINITY_DN107916_c0_g1_i1	38	33	20	33
TRINITY_DN10794_c2_g1_i1	1074	1125	925	1541
TRINITY_DN107948_c0_g1_i1	1	2	1	3
TRINITY_DN107954_c0_g5_i1	21	10	6	8
TRINITY_DN108006_c0_g1_i1	0	0	0	0
TRINITY_DN108008_c0_g1_i1	234	120	206	250
TRINITY_DN10804_c0_g1_i1	4257.98	3727.75	3603.59	4648.19
TRINITY_DN108051_c0_g1_i2	0	0	0	0
TRINITY_DN10806_c0_g2_i1	950.21	657.68	617.54	799.66
TRINITY_DN108068_c0_g1_i1	0	0	0	1
TRINITY_DN108123_c0_g1_i1	127	29	54	42
TRINITY_DN108224_c0_g1_i1	147	53	99	118
TRINITY_DN108229_c0_g1_i1	84	23	64	63
TRINITY_DN108242_c1_g1_i1	67	6	34	27
TRINITY_DN108308_c0_g1_i1	1	0	0	0
TRINITY_DN108349_c0_g1_i1	501	564	486	648
TRINITY_DN108373_c0_g1_i1	1	2	0	1
TRINITY_DN108416_c0_g1_i1	575	432	510	605
TRINITY_DN10843_c0_g1_i2	542.23	630.45	514.08	748.88
TRINITY_DN108499_c1_g1_i1	248	166	208	218
TRINITY_DN108516_c0_g1_i1	132	54	107	117
TRINITY_DN10852_c1_g1_i1	480	248	341	513
TRINITY_DN108553_c0_g1_i1	3	0	2	0
TRINITY_DN108600_c0_g1_i1	390	294	326	439
TRINITY_DN108634_c0_g1_i1	0	2	0	0
TRINITY_DN108785_c0_g3_i1	626	470	502	692
TRINITY_DN108823_c0_g8_i1	0	0	0	0
TRINITY_DN108841_c0_g1_i1	2	0	0	2
TRINITY_DN108843_c0_g1_i1	213	169	175	234
TRINITY_DN108990_c0_g1_i1	310	97	169	257
TRINITY_DN109073_c1_g1_i1	123	7	34	39
TRINITY_DN109195_c0_g2_i1	0	101	60	98
TRINITY_DN109221_c0_g1_i1	2	0	0	0
TRINITY_DN10925_c0_g1_i1	8	2	2	0
TRINITY_DN109261_c0_g1_i1	0	0	0	0
TRINITY_DN109319_c0_g1_i1	0	0	0	2
TRINITY_DN109325_c0_g1_i1	0	0	0	0
TRINITY_DN10939_c0_g2_i1	497	426	381.99	476
TRINITY_DN109460_c0_g1_i1	275	109	119	222
TRINITY_DN109465_c0_g1_i1	233	48	119	158
TRINITY_DN10961_c0_g1_i1	1	1	0	1
TRINITY_DN109905_c0_g1_i1	168	91	116	140
TRINITY_DN10994_c0_g1_i1	656	484	601	653
TRINITY_DN11009_c0_g1_i1	31	21	33	26
TRINITY_DN110168_c0_g1_i1	188	39	95	126
TRINITY_DN110193_c0_g1_i1	316	141	169	286
TRINITY_DN110213_c0_g1_i1	0	0	0	0
TRINITY_DN110299_c0_g1_i1	188	78	158	141
TRINITY_DN11036_c0_g2_i1	10	5	6	9
TRINITY_DN110512_c0_g1_i1	0	0	0	0
TRINITY_DN110650_c0_g1_i1	0	1	0	0
TRINITY_DN110751_c0_g1_i1	0	0	0	0
TRINITY_DN11079_c0_g1_i1	15	4	15	9
TRINITY_DN11103_c0_g1_i1	0	0	1	0
TRINITY_DN111188_c0_g1_i1	0	0	0	0
TRINITY_DN111320_c0_g1_i1	0	0	0	0
TRINITY_DN111322_c0_g1_i1	0	0	1	0
TRINITY_DN111368_c0_g1_i1	28	23	19	18
TRINITY_DN11138_c0_g1_i1	0	0	0	0
TRINITY_DN111428_c0_g1_i1	106	46	77	77
TRINITY_DN111478_c0_g1_i1	18	2	3	11
TRINITY_DN111522_c0_g1_i1	0	0	0	0
TRINITY_DN111568_c0_g1_i1	166	44	97	122
TRINITY_DN1116_c0_g2_i1	349	183	288	322
TRINITY_DN11166_c0_g1_i1	4	2	5	3
TRINITY_DN111715_c0_g1_i1	0	0	0	0
TRINITY_DN111718_c0_g1_i1	310	186	139	217
TRINITY_DN11177_c0_g2_i1	10.78	0	5.92	5.9
TRINITY_DN11184_c0_g2_i1	883.46	524.28	639	884.62
TRINITY_DN11197_c0_g1_i1	260	120	124	238
TRINITY_DN112013_c0_g1_i1	0	0	0	0
TRINITY_DN112024_c0_g1_i1	1	0	0	0
TRINITY_DN112220_c0_g1_i1	1	1	0	1
TRINITY_DN11225_c0_g1_i1	150.66	59.35	109.11	113.68
TRINITY_DN11227_c0_g1_i1	27	5	6	13
TRINITY_DN112420_c0_g1_i1	0	0	0	0
TRINITY_DN112894_c0_g1_i1	172	63	86	162
TRINITY_DN113119_c0_g1_i1	0	0	0	0
TRINITY_DN113192_c0_g1_i1	0	0	0	0
TRINITY_DN113428_c0_g1_i1	0	0	1	0
TRINITY_DN113517_c0_g1_i1	0	0	0	0
TRINITY_DN113612_c0_g1_i1	0	0	0	0
TRINITY_DN113652_c0_g1_i1	0	0	0	0
TRINITY_DN113710_c0_g1_i1	0	0	0	0
TRINITY_DN113737_c0_g1_i1	0	0	0	0
TRINITY_DN113871_c0_g1_i1	0	0	0	0
TRINITY_DN114053_c0_g1_i1	0	0	0	0
TRINITY_DN114279_c0_g1_i1	0	0	0	0
TRINITY_DN114320_c0_g1_i1	0	0	0	0
TRINITY_DN11443_c0_g1_i1	0	0	0	0
TRINITY_DN114556_c0_g1_i1	135	27	55	60
TRINITY_DN114581_c0_g1_i1	2	0	0	0
TRINITY_DN11469_c0_g1_i1	373.91	168.87	214.61	357.04
TRINITY_DN114742_c0_g1_i1	1	0	0	0
TRINITY_DN114772_c0_g1_i1	1	2	2	3
TRINITY_DN114831_c0_g1_i1	1	0	0	1
TRINITY_DN11503_c0_g1_i1	6	4	5	0
TRINITY_DN115180_c0_g2_i1	0	0	0	0
TRINITY_DN11524_c0_g2_i1	4131.92	2432.52	3165.89	3303.29
TRINITY_DN115371_c0_g1_i1	0	0	0	0
TRINITY_DN115483_c0_g1_i1	0	0	0	0
TRINITY_DN115605_c0_g1_i1	0	0	0	1
TRINITY_DN115617_c0_g1_i1	0	1	0	0
TRINITY_DN115626_c0_g1_i1	0	0	0	0
TRINITY_DN115667_c0_g2_i1	0	0	0	0
TRINITY_DN115669_c0_g1_i1	0	1	1	0
TRINITY_DN11586_c0_g2_i1	2	1	1	1
TRINITY_DN11589_c0_g2_i1	0	1	0	1
TRINITY_DN115999_c0_g1_i1	0	0	0	0
TRINITY_DN116508_c0_g1_i1	0	0	0	0
TRINITY_DN116570_c0_g1_i1	0	0	0	0
TRINITY_DN116619_c0_g1_i1	0	0	0	0
TRINITY_DN116642_c0_g1_i1	1	0	0	0
TRINITY_DN116653_c0_g1_i1	0	2	0	0
TRINITY_DN116832_c0_g1_i1	0	0	0	0
TRINITY_DN116868_c0_g1_i1	0	0	0	0
TRINITY_DN117145_c0_g1_i1	0	0	0	0
TRINITY_DN117443_c0_g1_i1	0	0	0	0
TRINITY_DN117942_c0_g1_i1	1	0	0	0
TRINITY_DN117962_c0_g1_i1	0	0	0	0
TRINITY_DN11801_c0_g1_i1	3	2	4	1
TRINITY_DN118028_c0_g1_i1	0	0	0	0
TRINITY_DN1182_c0_g1_i1	0	2	1	4
TRINITY_DN11822_c0_g1_i1	747	508	575	720
TRINITY_DN118280_c0_g1_i1	0	0	0	2
TRINITY_DN11829_c0_g2_i1	143.4	51.72	127.31	120.25
TRINITY_DN118555_c0_g1_i1	0	0	0	0
TRINITY_DN118851_c0_g1_i1	0	0	0	0
TRINITY_DN118873_c0_g1_i1	1	1	1	2
TRINITY_DN119196_c0_g1_i1	0	0	0	0
TRINITY_DN119679_c2_g1_i1	146808	386863	181679	189811
TRINITY_DN119680_c0_g1_i1	1055	1163	1216	1375
TRINITY_DN119685_c0_g1_i1	15726	9934	12931	20230
TRINITY_DN119690_c0_g1_i1	20	6	3	12
TRINITY_DN119694_c0_g1_i1	14013	13879	15302	20117
TRINITY_DN119696_c0_g2_i1	656.04	1160.47	677.55	1409.33
TRINITY_DN119700_c0_g35_i1	0	0	0	0
TRINITY_DN119702_c0_g1_i1	2548	2314	2365	3198
TRINITY_DN119703_c0_g1_i1	4683	3445	2863	1777
TRINITY_DN119714_c0_g1_i1	196	141	239	258
TRINITY_DN119721_c0_g1_i1	0	0	0	0
TRINITY_DN119727_c0_g2_i1	318.12	239.41	271.22	180.38
TRINITY_DN119731_c0_g1_i1	1916	572	397	531
TRINITY_DN119746_c0_g1_i1	12220	13405	11283	15165
TRINITY_DN119754_c0_g1_i1	1406	1059	1087	1110
TRINITY_DN119762_c1_g1_i1	33759	15745	26036	25306
TRINITY_DN119779_c0_g1_i1	904	701	699	904
TRINITY_DN119781_c0_g1_i1	1592	1050	1170	1622
TRINITY_DN119782_c0_g1_i1	10823	5300	9731	20669
TRINITY_DN119789_c0_g2_i1	39.85	20	28	26
TRINITY_DN119802_c0_g6_i1	0.05	664.97	0.37	9.54
TRINITY_DN119813_c0_g1_i1	1247	922	1147	1448
TRINITY_DN119838_c0_g1_i1	1867	1118	1272	1390
TRINITY_DN119839_c0_g1_i1	2278	1789	1539	2403
TRINITY_DN119840_c0_g1_i1	158.49	103.84	75.01	115.51
TRINITY_DN119841_c0_g1_i1	5333	5846	5428	6623
TRINITY_DN119845_c0_g1_i1	620	339	470	694
TRINITY_DN119853_c0_g1_i1	658	421	624	754
TRINITY_DN119857_c0_g1_i1	306.1	289.71	245.58	365.43
TRINITY_DN119866_c0_g1_i1	2327	2083	1841	2454
TRINITY_DN119881_c0_g1_i1	4725	3198	3651	4562
TRINITY_DN119886_c0_g1_i1	16293	18790	16835	21073
TRINITY_DN119904_c1_g1_i1	809	613	682	881
TRINITY_DN119915_c0_g8_i1	746.26	344.55	480.23	704.61
TRINITY_DN119916_c0_g1_i1	2398	1262	1867	2491
TRINITY_DN119924_c0_g1_i1	498	378	385	481
TRINITY_DN119930_c0_g1_i1	863	650	491	652
TRINITY_DN119934_c0_g1_i1	1016	513	721	968
TRINITY_DN119935_c0_g1_i1	710	716	618	804
TRINITY_DN119986_c0_g1_i1	923	820	662	923
TRINITY_DN120011_c0_g1_i1	632	580	603	642
TRINITY_DN120016_c0_g1_i1	380	216	210	309
TRINITY_DN120018_c0_g1_i1	6725	8415	6716	8852
TRINITY_DN120037_c0_g1_i1	1208	618	605	817
TRINITY_DN120038_c0_g1_i1	4112.27	3212.54	3850.46	4340.31
TRINITY_DN120112_c0_g1_i1	362	173	270	346
TRINITY_DN120148_c0_g1_i1	139	91	122	132
TRINITY_DN120154_c0_g2_i1	641.68	325.51	552.76	744.81
TRINITY_DN120155_c0_g1_i1	591	438	426	666
TRINITY_DN120172_c0_g1_i1	709	470	584	660
TRINITY_DN120198_c0_g1_i1	0	0	1	0
TRINITY_DN120201_c0_g1_i1	0	0	0	0
TRINITY_DN120206_c0_g1_i1	1189	738	896	1494
TRINITY_DN120220_c0_g1_i1	994	722	891	1287
TRINITY_DN120221_c0_g1_i1	378	245	242	333
TRINITY_DN120235_c0_g1_i1	430	191	239	288
TRINITY_DN120239_c0_g1_i1	74	54	48	62
TRINITY_DN120258_c0_g1_i1	419	205	280	418
TRINITY_DN120259_c0_g1_i1	1	0	2	1
TRINITY_DN120267_c0_g1_i1	826.84	435.73	584.16	973.95
TRINITY_DN120290_c1_g1_i1	4	4	5	5
TRINITY_DN120295_c0_g1_i1	1364	709	921	1097
TRINITY_DN120311_c0_g1_i1	374	315	325	419
TRINITY_DN120346_c0_g1_i1	1902	1254	1269	2351
TRINITY_DN120355_c1_g1_i1	141	107	107	152
TRINITY_DN120387_c0_g1_i1	130	102	81	103
TRINITY_DN120400_c0_g1_i1	1495	1088	1170	1680
TRINITY_DN120424_c0_g1_i2	3481	3061	3244	4613.02
TRINITY_DN120452_c1_g1_i1	153	162	123	141
TRINITY_DN120460_c0_g1_i1	1248	841	793	952
TRINITY_DN12047_c0_g2_i1	646.5	523.71	536.11	911.05
TRINITY_DN120472_c0_g1_i1	275.54	255.62	239.26	295.63
TRINITY_DN120530_c0_g1_i1	18	22	8	14
TRINITY_DN120530_c1_g1_i1	3317	3636	3346	3900
TRINITY_DN120572_c0_g1_i1	5	8	14	15
TRINITY_DN120602_c0_g1_i1	214	110	171	215
TRINITY_DN120630_c0_g1_i1	0	0	0	0
TRINITY_DN120663_c0_g1_i1	370	175	268	382
TRINITY_DN120704_c0_g1_i1	0	0	0	0
TRINITY_DN120728_c0_g1_i1	255	260	257	302
TRINITY_DN12075_c0_g1_i1	3737	3956	3781	4564
TRINITY_DN120788_c0_g1_i1	288	225	289	333
TRINITY_DN120856_c0_g1_i1	696	628	470	609
TRINITY_DN120887_c0_g1_i1	1127	969	1102	1324
TRINITY_DN120889_c0_g1_i1	0	0	0	0
TRINITY_DN120966_c0_g1_i1	25	11	8	17
TRINITY_DN121046_c0_g1_i1	3	0	1	1
TRINITY_DN121093_c0_g1_i1	292	219	188	328
TRINITY_DN121146_c0_g1_i1	210	138	150	186
TRINITY_DN12115_c0_g1_i1	2595	731	1371	1812
TRINITY_DN121171_c0_g1_i1	1074	641	632	995
TRINITY_DN121177_c0_g1_i1	1270	942	1153	1747
TRINITY_DN121211_c0_g1_i1	530	391	259	364
TRINITY_DN121230_c1_g1_i1	139	64	104	134
TRINITY_DN121232_c0_g1_i1	25	5	12	24
TRINITY_DN121247_c0_g1_i1	0	0	0	0
TRINITY_DN121251_c0_g1_i1	693.27	738.16	529	834.02
TRINITY_DN121346_c0_g1_i1	0	0	0	0
TRINITY_DN121351_c0_g1_i1	0	0	0	0
TRINITY_DN121367_c0_g1_i1	541	238	260	328
TRINITY_DN121410_c0_g1_i1	0	0	0	0
TRINITY_DN121413_c0_g1_i1	236	133	111	248
TRINITY_DN121431_c0_g1_i1	1	1	5	5
TRINITY_DN121542_c0_g1_i1	0	0	2	1
TRINITY_DN121617_c0_g2_i1	3	0	1	0
TRINITY_DN121646_c0_g1_i1	917	829	644	907
TRINITY_DN121672_c0_g1_i1	0	0	0	0
TRINITY_DN121690_c0_g1_i1	1123.24	662.78	778.98	1243.08
TRINITY_DN121694_c0_g1_i1	716	448	597	728
TRINITY_DN1217_c0_g1_i1	7	3	4	18
TRINITY_DN121718_c0_g1_i1	132	18	90	51
TRINITY_DN121791_c0_g1_i1	79	59	64	85
TRINITY_DN1218_c0_g1_i1	304	78.95	155	193
TRINITY_DN121828_c0_g1_i1	307	314	286	389
TRINITY_DN121931_c0_g1_i1	183	144	139	235
TRINITY_DN121976_c0_g1_i1	131	73	121	124
TRINITY_DN122008_c0_g1_i1	131	67	123	106
TRINITY_DN122030_c0_g1_i1	0	0	0	0
TRINITY_DN122199_c0_g2_i1	233.5	261	191	209
TRINITY_DN122217_c0_g1_i1	3476	2761	2438	3856
TRINITY_DN122248_c0_g1_i1	0	0	0	0
TRINITY_DN122265_c0_g2_i1	86.02	20	57	67
TRINITY_DN122281_c0_g1_i1	118	72	124	171
TRINITY_DN122297_c0_g1_i1	400	217	255	391
TRINITY_DN122306_c0_g1_i1	0	0	0	0
TRINITY_DN122317_c0_g1_i1	163	118	121	173
TRINITY_DN122365_c0_g1_i1	0	0	0	0
TRINITY_DN122631_c0_g1_i1	121	80	77	100
TRINITY_DN122696_c0_g1_i1	0	0	0	0
TRINITY_DN122731_c0_g1_i1	0	0	0	0
TRINITY_DN122824_c0_g1_i1	0	0	0	0
TRINITY_DN122851_c0_g1_i1	63	22	32	49
TRINITY_DN122902_c0_g1_i1	0	0	3	0
TRINITY_DN122909_c0_g1_i1	0	0	0	0
TRINITY_DN122942_c0_g1_i1	4	1	5	1
TRINITY_DN122987_c0_g1_i1	153	98	120	161
TRINITY_DN123003_c0_g1_i1	0	0	0	0
TRINITY_DN123010_c1_g1_i1	379	265	296	328
TRINITY_DN123023_c0_g1_i1	0	0	0	2
TRINITY_DN123082_c0_g1_i1	1	0	0	0
TRINITY_DN12312_c0_g5_i1	281.25	178.07	309	303.44
TRINITY_DN123194_c0_g1_i1	0	0	0	0
TRINITY_DN123247_c0_g1_i1	33	17	25	12
TRINITY_DN12328_c0_g1_i1	547	279	370	478
TRINITY_DN123344_c0_g1_i1	161	75	92	183
TRINITY_DN123474_c0_g1_i1	124	98	137	123
TRINITY_DN123517_c0_g1_i1	0	0	0	0
TRINITY_DN12354_c0_g1_i1	71	109	68	130
TRINITY_DN123600_c0_g1_i1	0	0	0	0
TRINITY_DN123699_c0_g1_i1	0	0	0	0
TRINITY_DN12373_c0_g1_i1	0	84.41	22.85	69.4
TRINITY_DN12373_c0_g2_i1	28	653.59	323.15	455.6
TRINITY_DN123828_c0_g1_i1	1	0	0	1
TRINITY_DN123887_c0_g1_i1	0	0	0	0
TRINITY_DN124455_c0_g1_i1	0	0	0	0
TRINITY_DN12450_c0_g1_i1	2	1	3	4
TRINITY_DN124648_c0_g1_i1	0	0	0	0
TRINITY_DN124751_c0_g1_i1	0	0	0	0
TRINITY_DN12491_c0_g1_i2	149.6	84	131.94	160
TRINITY_DN124930_c0_g1_i1	0	0	1	1
TRINITY_DN125123_c0_g1_i1	0	1	0	0
TRINITY_DN125229_c0_g1_i1	0	1	0	0
TRINITY_DN125269_c0_g1_i1	0	0	0	0
TRINITY_DN125307_c0_g1_i1	16	6	19	29
TRINITY_DN125396_c0_g1_i1	0	0	0	0
TRINITY_DN12571_c0_g2_i1	1732.35	635.58	1024.76	1295.8
TRINITY_DN125804_c0_g1_i1	4	0	3	0
TRINITY_DN125864_c0_g1_i1	0	0	0	0
TRINITY_DN125984_c0_g1_i1	7	8	4	6
TRINITY_DN126043_c0_g1_i1	166	50	91	130
TRINITY_DN126130_c0_g1_i1	0	0	2	0
TRINITY_DN126263_c0_g1_i1	0	0	0	0
TRINITY_DN12628_c0_g1_i1	17	10	12	19
TRINITY_DN126483_c0_g2_i1	0	0	0	0
TRINITY_DN126529_c0_g1_i1	0	0	0	0
TRINITY_DN126551_c0_g1_i1	2	0	6	3
TRINITY_DN126747_c0_g1_i1	0	0	0	0
TRINITY_DN126791_c0_g1_i1	32	51	16	31
TRINITY_DN126886_c0_g1_i1	0	0	0	1
TRINITY_DN127206_c0_g1_i1	0	0	0	0
TRINITY_DN12724_c0_g1_i1	0	0	1	0
TRINITY_DN127256_c0_g1_i1	1	0	1	2
TRINITY_DN127445_c0_g1_i1	0	0	0	0
TRINITY_DN127663_c0_g1_i1	1	0	0	0
TRINITY_DN12770_c0_g1_i1	84	20	52	44
TRINITY_DN128014_c0_g1_i1	0	0	0	0
TRINITY_DN128143_c0_g1_i1	3	6	3	9
TRINITY_DN12822_c0_g2_i1	0	0	0	0
TRINITY_DN12825_c0_g1_i1	460	349.57	405.76	483.07
TRINITY_DN12829_c0_g1_i1	0	0	0	0
TRINITY_DN128383_c0_g1_i1	0	0	0	0
TRINITY_DN128546_c0_g1_i1	107	87	72	129
TRINITY_DN12864_c0_g2_i1	8	7	10.65	28.82
TRINITY_DN128650_c0_g1_i1	1	0	0	0
TRINITY_DN128662_c0_g1_i1	0	0	0	0
TRINITY_DN128724_c0_g1_i1	0	0	0	0
TRINITY_DN12878_c0_g2_i1	745.96	308.54	533.88	646.57
TRINITY_DN128800_c0_g1_i1	0	0	0	0
TRINITY_DN128824_c0_g1_i1	0	0	0	0
TRINITY_DN128825_c0_g1_i1	0	0	0	0
TRINITY_DN12895_c0_g2_i1	560	168.77	331	476.18
TRINITY_DN129317_c0_g1_i1	0	1	0	0
TRINITY_DN12945_c0_g2_i1	320.34	310.88	285.71	363.92
TRINITY_DN12953_c0_g1_i1	784	725	646	993
TRINITY_DN129646_c0_g1_i1	8	10	6	9
TRINITY_DN12966_c0_g1_i1	0	0	0	0
TRINITY_DN130103_c0_g1_i1	0	0	0	0
TRINITY_DN13053_c0_g1_i1	0	0	1	0
TRINITY_DN130726_c0_g1_i1	0	0	0	0
TRINITY_DN13133_c0_g1_i1	283	268	305	348
TRINITY_DN131383_c0_g1_i1	0	0	0	0
TRINITY_DN13164_c0_g1_i1	385	269	320	439
TRINITY_DN13174_c0_g1_i1	2	0	3	2
TRINITY_DN132064_c0_g1_i1	0	0	0	0
TRINITY_DN132170_c0_g1_i1	0	0	0	0
TRINITY_DN132352_c2_g1_i1	16344	15510	14026	22940
TRINITY_DN132357_c0_g1_i1	7458	770	1254	1569
TRINITY_DN132362_c0_g1_i1	690.69	411	498	738.96
TRINITY_DN132365_c0_g4_i1	9518.51	9164.85	10611.4	13274.5
TRINITY_DN132379_c0_g1_i1	19990	22603	19794	24853
TRINITY_DN132380_c0_g2_i1	20307	29052	25642	14169
TRINITY_DN132381_c0_g1_i1	827	635	702	850
TRINITY_DN132383_c0_g1_i1	476	400	427	533
TRINITY_DN132386_c0_g1_i1	3505	2516	2637	3244
TRINITY_DN132404_c0_g1_i1	103	395	205	293
TRINITY_DN132411_c0_g2_i1	1691	1712	1685	1719
TRINITY_DN132431_c0_g1_i1	612	306	475	536
TRINITY_DN132454_c0_g2_i1	8378	9298	8587	10417
TRINITY_DN132455_c0_g1_i1	4405	1888	3009	4054
TRINITY_DN132459_c0_g1_i1	1496	1208	1555	1920
TRINITY_DN132460_c0_g1_i1	516	323	300	424
TRINITY_DN132464_c0_g1_i1	598	375	538	651
TRINITY_DN132467_c0_g1_i1	19659	195657	64079	90453
TRINITY_DN132470_c0_g1_i1	6029.79	14487.7	7557.7	8582.66
TRINITY_DN132475_c0_g1_i1	2733	2193	2240	2920
TRINITY_DN132489_c0_g1_i1	996	737	704	980
TRINITY_DN132490_c0_g1_i1	154	107	130	116
TRINITY_DN132501_c0_g1_i1	3803	2917	2844	3817
TRINITY_DN132506_c0_g1_i1	108	115	124	164
TRINITY_DN132509_c1_g6_i1	95.7	78.64	71.55	0.01
TRINITY_DN132513_c0_g1_i1	224	177	131	244
TRINITY_DN132513_c1_g1_i1	38	24	28	35
TRINITY_DN132544_c0_g1_i1	256	193	244	273
TRINITY_DN132545_c0_g1_i1	553	418	379	581
TRINITY_DN132546_c0_g1_i1	684	846	512	604
TRINITY_DN132550_c0_g1_i1	363	152	232	314
TRINITY_DN132552_c0_g1_i1	1955	1505	1542	2106
TRINITY_DN132554_c0_g1_i1	881	558	606	744
TRINITY_DN132559_c0_g1_i1	179	73	71	104
TRINITY_DN132568_c0_g1_i1	615	396	421	592
TRINITY_DN132569_c0_g1_i1	55	37	38	74
TRINITY_DN132577_c0_g1_i1	9251	6188	8305	7431
TRINITY_DN132584_c0_g1_i1	1282	767	909	1274
TRINITY_DN132595_c0_g1_i1	3	0	6	12
TRINITY_DN132597_c0_g1_i1	1983	1585	1855	1942
TRINITY_DN132599_c0_g2_i1	1704.53	1673.94	2142.51	3183.98
TRINITY_DN132603_c0_g1_i1	653	546	639	763
TRINITY_DN132607_c0_g1_i1	0	0	0	0
TRINITY_DN132622_c0_g1_i1	1490	1298	1373	1840
TRINITY_DN132628_c0_g1_i1	778	570	629	819
TRINITY_DN132630_c0_g1_i1	444	226	212	254
TRINITY_DN132637_c0_g1_i1	361	223	247	227
TRINITY_DN132646_c1_g1_i1	300	175	224	346
TRINITY_DN132654_c0_g1_i1	297	182	165	281
TRINITY_DN132657_c0_g1_i1	3426	2880	2717	3458
TRINITY_DN132659_c0_g1_i1	0	0	0	0
TRINITY_DN13266_c0_g1_i1	80.65	72.12	61.44	91.48
TRINITY_DN132661_c0_g1_i1	867	660	714	1139
TRINITY_DN132684_c0_g1_i1	2	6	2	4
TRINITY_DN132741_c0_g1_i1	5347	7892	8517	8938
TRINITY_DN132760_c0_g1_i1	176	110	175	186
TRINITY_DN132777_c0_g1_i1	57	44	44	42
TRINITY_DN132789_c0_g1_i1	241	149	212	261
TRINITY_DN132795_c0_g2_i1	0	0	0	0
TRINITY_DN132815_c0_g1_i1	2476	2246	1920	2381
TRINITY_DN132848_c0_g2_i1	154	101	107.41	179.6
TRINITY_DN13285_c0_g2_i1	463.07	364.97	487.86	492.12
TRINITY_DN132851_c0_g9_i1	0	0	0	0
TRINITY_DN132895_c0_g1_i1	263	135	203	277
TRINITY_DN132937_c0_g1_i1	1	0	0	0
TRINITY_DN132966_c0_g1_i1	741	518	690	710
TRINITY_DN132967_c0_g1_i1	56	118	36	41
TRINITY_DN132968_c0_g1_i1	5024	3130	4864	6430
TRINITY_DN132975_c0_g1_i1	0	0	0	0
TRINITY_DN132979_c0_g1_i1	1133	863	817	1269
TRINITY_DN133030_c0_g1_i1	0	1	0	0
TRINITY_DN133077_c0_g1_i1	594	417	463	593
TRINITY_DN133092_c0_g1_i1	138	36	44	81
TRINITY_DN133097_c0_g3_i1	0	0	0	3
TRINITY_DN133108_c0_g2_i1	340.13	152.87	110.66	173.24
TRINITY_DN133114_c0_g1_i1	602	325	474	590
TRINITY_DN133133_c0_g1_i1	372	281	307	375
TRINITY_DN133175_c0_g1_i2	0.01	0.01	0.01	0.01
TRINITY_DN133235_c0_g1_i1	15837.6	11200.9	15970.8	20090.9
TRINITY_DN133281_c0_g1_i1	1	0	1	1
TRINITY_DN133298_c1_g1_i1	688	557	563	728
TRINITY_DN133311_c0_g1_i1	55	49	74	56
TRINITY_DN133312_c0_g1_i1	1416	1355	1076	1346
TRINITY_DN133324_c0_g1_i1	313	193	209	291
TRINITY_DN13334_c0_g1_i1	0	0	0	0
TRINITY_DN133379_c0_g1_i1	1181	705	894	1128
TRINITY_DN133385_c0_g2_i1	112	57	65	98.5
TRINITY_DN133391_c0_g1_i1	252	225	212	248
TRINITY_DN133404_c0_g1_i1	244	130	171	219
TRINITY_DN133442_c0_g1_i1	2360.53	1807.94	2134.24	2413.32
TRINITY_DN133494_c0_g1_i1	147	59	111	102
TRINITY_DN133537_c0_g1_i1	269	127	179	232
TRINITY_DN133543_c0_g1_i1	432	191	272	491
TRINITY_DN133555_c0_g1_i1	169	57	82	142
TRINITY_DN133563_c0_g1_i1	423	251	344	526
TRINITY_DN133564_c0_g1_i1	784	662	528	826
TRINITY_DN133595_c0_g1_i1	623	487	433	756
TRINITY_DN133623_c0_g1_i2	12	11	44	39
TRINITY_DN133706_c0_g1_i1	78	22	53	66
TRINITY_DN133720_c0_g1_i1	0	2	0	0
TRINITY_DN133727_c0_g1_i1	162	75	130	122
TRINITY_DN133755_c1_g1_i1	306	187	208	269
TRINITY_DN133767_c0_g1_i1	358.64	254.44	308.93	412.07
TRINITY_DN133787_c0_g1_i1	0	2	0	0
TRINITY_DN133788_c0_g1_i1	0	0	0	0
TRINITY_DN133820_c0_g1_i1	0	0	0	0
TRINITY_DN133883_c0_g1_i1	21	16	12	14
TRINITY_DN133978_c0_g1_i1	3	0	0	0
TRINITY_DN133986_c0_g1_i1	452	267	292	350
TRINITY_DN134076_c0_g1_i1	379	134	234	291
TRINITY_DN134091_c0_g1_i1	3	4	1	4
TRINITY_DN134129_c0_g1_i1	0	0	0	0
TRINITY_DN134144_c0_g1_i1	1550	1784	1436	1897
TRINITY_DN13415_c0_g1_i1	9	0	0	2
TRINITY_DN134158_c0_g1_i1	0	0	0	0
TRINITY_DN134164_c0_g2_i1	40	20	15.5	35
TRINITY_DN134201_c0_g1_i1	5	4	2	3
TRINITY_DN134285_c0_g1_i1	10	19	7	8
TRINITY_DN134293_c0_g1_i1	201	99	184	94
TRINITY_DN134306_c0_g1_i1	0	0	0	0
TRINITY_DN13441_c0_g1_i1	1283.07	1015.79	701.54	929.69
TRINITY_DN134437_c0_g1_i1	88	50	47.76	73
TRINITY_DN134481_c0_g1_i1	36	33	12	46
TRINITY_DN134515_c0_g1_i1	166	100	131	181
TRINITY_DN134524_c0_g1_i1	30	26	38	26
TRINITY_DN134584_c0_g1_i1	243	170	137	221
TRINITY_DN134594_c0_g1_i1	14	4	6	7
TRINITY_DN134610_c0_g1_i1	305	276	244	255
TRINITY_DN134642_c0_g1_i1	156	114	117	160
TRINITY_DN134703_c0_g1_i1	0	0	0	0
TRINITY_DN134737_c0_g9_i1	0	0	0	0
TRINITY_DN135037_c0_g1_i1	100	12	45	53
TRINITY_DN135067_c0_g1_i1	24	3	43	4
TRINITY_DN13509_c0_g1_i1	14	0	7	4
TRINITY_DN135152_c0_g1_i1	0	0	1	0
TRINITY_DN135251_c0_g1_i1	13	159	69	86
TRINITY_DN135325_c0_g1_i1	0	0	0	0
TRINITY_DN135432_c0_g1_i1	0	0	0	0
TRINITY_DN135509_c0_g1_i1	0	0	0	0
TRINITY_DN135560_c0_g1_i1	1	0	0	0
TRINITY_DN135564_c0_g2_i1	641.96	543.48	448.36	734.92
TRINITY_DN135585_c0_g1_i1	73	49	61	77
TRINITY_DN135634_c0_g1_i1	0	0	1	0
TRINITY_DN135681_c0_g1_i1	2	0	1	3
TRINITY_DN135761_c0_g1_i1	136	74	59	102
TRINITY_DN135801_c0_g1_i1	0	0	0	0
TRINITY_DN135832_c0_g1_i1	5	0	0	1
TRINITY_DN135839_c0_g1_i1	211	64	115	185
TRINITY_DN13584_c0_g1_i1	62.98	61.02	48	99.11
TRINITY_DN135850_c0_g1_i1	133	90	141	167
TRINITY_DN135877_c1_g1_i1	410	278	328	418
TRINITY_DN135898_c0_g1_i1	137	85.76	108	128.36
TRINITY_DN135913_c0_g1_i1	95	45	86	91
TRINITY_DN135916_c0_g1_i1	81	84	45	71
TRINITY_DN135952_c0_g1_i1	1	0	1	0
TRINITY_DN135958_c0_g1_i1	0	0	0	0
TRINITY_DN135976_c0_g1_i1	245	39	128	148
TRINITY_DN136063_c0_g1_i1	263	156	164	194
TRINITY_DN136167_c2_g1_i1	337	122	221	245
TRINITY_DN136189_c0_g1_i1	56	21	30	34
TRINITY_DN136401_c0_g1_i1	0	0	0	0
TRINITY_DN136501_c0_g1_i1	207	107	126	136
TRINITY_DN136719_c0_g1_i1	0	0	0	0
TRINITY_DN136782_c0_g1_i1	0	0	0	0
TRINITY_DN137034_c0_g1_i1	0	0	0	0
TRINITY_DN137111_c0_g1_i1	0	0	0	0
TRINITY_DN137114_c0_g1_i1	0	0	0	0
TRINITY_DN137133_c0_g1_i1	51	25	44	31
TRINITY_DN137214_c0_g1_i1	0	0	0	0
TRINITY_DN137380_c0_g1_i1	0	0	0	0
TRINITY_DN137440_c0_g1_i1	0	2	0	0
TRINITY_DN13764_c0_g3_i1	0	1	3.59	4
TRINITY_DN137777_c0_g1_i1	0	0.02	0	0.01
TRINITY_DN13779_c0_g1_i1	4	0	0	1
TRINITY_DN137840_c0_g1_i1	0	0	0	0
TRINITY_DN137865_c0_g1_i1	0	2	0	0
TRINITY_DN137959_c0_g1_i1	0	0	0	0
TRINITY_DN137964_c0_g1_i1	0	0	0	0
TRINITY_DN138050_c0_g1_i1	0	0	0	0
TRINITY_DN138097_c0_g1_i1	0	0	0	0
TRINITY_DN13811_c0_g2_i1	55.79	43.5	26.06	78.77
TRINITY_DN138409_c0_g1_i1	0	0	0	0
TRINITY_DN13852_c0_g1_i1	741.98	527.67	603.11	821.38
TRINITY_DN138589_c0_g1_i1	0	0	0	0
TRINITY_DN138680_c0_g1_i1	3	1	1	4
TRINITY_DN138698_c0_g1_i1	0	0	0	0
TRINITY_DN13888_c0_g2_i1	229.28	72.48	147.9	171.31
TRINITY_DN139089_c0_g1_i1	0	0	0	0
TRINITY_DN139133_c0_g1_i1	0	0	0	0
TRINITY_DN139270_c0_g1_i1	0	0	1	0
TRINITY_DN139283_c0_g1_i1	170	110	109	175
TRINITY_DN13934_c0_g1_i1	1	5	2	2
TRINITY_DN139381_c0_g1_i1	11	2	3	4
TRINITY_DN139416_c0_g1_i1	0	0	0	1
TRINITY_DN139553_c0_g1_i1	0	0	0	0
TRINITY_DN139680_c0_g1_i1	0	0	0	0
TRINITY_DN14010_c0_g1_i1	642.92	369	535.14	755
TRINITY_DN140130_c0_g1_i1	0	0	0	0
TRINITY_DN14017_c0_g1_i1	780	566	724	976
TRINITY_DN140183_c0_g1_i1	0	0	0	0
TRINITY_DN140550_c0_g1_i1	0	0	0	0
TRINITY_DN140654_c0_g1_i1	0	0	0	0
TRINITY_DN14071_c0_g1_i1	114.25	120.96	67.79	88.6
TRINITY_DN140905_c0_g1_i1	0	0	0	0
TRINITY_DN140964_c0_g1_i1	0	0	0	0
TRINITY_DN14099_c0_g2_i1	0	0	0	0
TRINITY_DN141010_c0_g1_i1	0	0	0	0
TRINITY_DN141096_c0_g1_i1	0	0	0	0
TRINITY_DN141206_c0_g1_i1	1	0	3	0
TRINITY_DN141230_c0_g1_i1	0	0	0	1
TRINITY_DN141374_c0_g1_i1	0	0	0	0
TRINITY_DN14145_c0_g1_i1	0	0	0	1
TRINITY_DN141526_c0_g1_i1	1	0	1	0
TRINITY_DN14183_c0_g6_i1	0.61	0.5	0.5	1.9
TRINITY_DN141875_c0_g1_i1	0	0	1	0
TRINITY_DN141931_c0_g1_i1	0	0	0	0
TRINITY_DN141937_c0_g1_i1	0	0	0	0
TRINITY_DN142095_c0_g1_i1	0	0	0	0
TRINITY_DN14223_c0_g1_i1	0	0	0	0
TRINITY_DN142255_c0_g1_i1	0	0	0	0
TRINITY_DN142408_c0_g1_i1	0	0	0	0
TRINITY_DN142450_c0_g1_i1	1	0	0	0
TRINITY_DN142632_c0_g1_i1	1	0	0	0
TRINITY_DN142817_c0_g1_i1	0	0	2	3
TRINITY_DN142994_c0_g2_i1	3	1	0	0
TRINITY_DN143206_c0_g1_i1	1	0	0	0
TRINITY_DN14356_c0_g1_i1	0	0	0	0
TRINITY_DN14362_c0_g1_i1	0	0	2	2
TRINITY_DN14387_c0_g1_i1	552.17	403.82	442.14	561.56
TRINITY_DN143968_c0_g1_i1	0	0	1	0
TRINITY_DN144142_c0_g1_i1	0	0	0	0
TRINITY_DN14421_c0_g2_i1	259.85	200.06	246.43	314.37
TRINITY_DN144370_c0_g1_i1	0	0	1	1
TRINITY_DN14457_c0_g1_i1	8	9	4	15
TRINITY_DN1450_c0_g2_i1	565.76	473.43	352.45	425.06
TRINITY_DN14523_c0_g1_i1	0	0	0	3
TRINITY_DN14696_c0_g1_i1	633	566	549	479
TRINITY_DN1471_c0_g1_i1	53	18	38	38
TRINITY_DN14723_c0_g2_i1	7127.9	4572.55	5145.03	8975.78
TRINITY_DN14735_c0_g1_i1	591.23	492.63	441.33	609.51
TRINITY_DN1474_c1_g1_i1	24	37	67	28
TRINITY_DN14753_c0_g1_i1	0	2	0	0
TRINITY_DN14768_c0_g2_i1	76.39	29.77	58.95	50.86
TRINITY_DN14778_c0_g1_i1	0	0	0	3
TRINITY_DN14788_c0_g1_i1	838	717	779	907
TRINITY_DN14794_c0_g1_i1	388	302	327	394
TRINITY_DN14855_c0_g1_i1	74	49	67	66
TRINITY_DN14957_c0_g1_i1	5	0	2	3
TRINITY_DN14983_c0_g1_i1	0	0	0	0
TRINITY_DN1502_c0_g1_i1	142	67	60	64.02
TRINITY_DN15076_c0_g1_i1	2265	2133	1406	2415
TRINITY_DN15106_c0_g1_i1	1246	612	803	1086
TRINITY_DN1512_c0_g2_i1	131	86.15	90	116
TRINITY_DN15173_c0_g2_i1	712.51	669.06	407.7	616.86
TRINITY_DN15174_c0_g1_i1	684	340	436	625
TRINITY_DN15342_c0_g1_i1	11293	24822	15508	20031
TRINITY_DN1535_c0_g1_i1	0	1	1	2
TRINITY_DN15369_c0_g1_i1	0	0	0	2
TRINITY_DN15371_c0_g1_i1	4	1	1	3
TRINITY_DN1541_c0_g1_i1	888	835	730	814
TRINITY_DN15450_c1_g1_i1	35	12	17	18
TRINITY_DN15523_c0_g2_i1	441.43	947.21	583.79	725.71
TRINITY_DN15527_c0_g1_i1	0	0	1	1
TRINITY_DN15533_c0_g2_i1	1	0	0	0
TRINITY_DN15572_c0_g2_i1	1272	873	819.5	1167.5
TRINITY_DN15573_c0_g1_i1	346	267	332	309
TRINITY_DN15574_c0_g2_i1	83	36.74	65.62	79
TRINITY_DN15589_c0_g2_i1	0	0	0	2
TRINITY_DN15592_c0_g2_i1	61.01	69.11	31.27	124.21
TRINITY_DN15602_c0_g2_i1	141.33	154	112.37	153.6
TRINITY_DN15621_c0_g1_i1	6	2	2	1
TRINITY_DN15644_c0_g1_i1	0	1	1	0
TRINITY_DN15683_c0_g2_i1	1137.92	807.12	884.04	1718.7
TRINITY_DN15716_c0_g2_i1	278.06	160.21	191.36	212.04
TRINITY_DN1582_c0_g1_i1	1	0	0	1
TRINITY_DN15848_c0_g1_i1	0	0	0	0
TRINITY_DN15909_c0_g1_i1	1	0	0	0
TRINITY_DN15954_c0_g2_i1	557	203	195	333
TRINITY_DN15970_c0_g2_i1	12.07	10	3.81	6.71
TRINITY_DN1600_c0_g1_i1	0	6	4	1
TRINITY_DN16018_c0_g1_i1	1287	1061	1148	1421
TRINITY_DN1628_c0_g1_i1	266	194	238	302
TRINITY_DN16287_c0_g1_i1	639	536	617	902
TRINITY_DN16337_c0_g2_i1	185.72	134.8	129.48	200.82
TRINITY_DN16348_c0_g1_i1	134	104	137	155
TRINITY_DN16363_c0_g2_i1	370.08	252.95	309.86	370.61
TRINITY_DN16394_c0_g1_i1	383	715	594	931
TRINITY_DN1640_c0_g1_i1	17	11	23	22
TRINITY_DN16468_c0_g1_i1	156	115	168	167
TRINITY_DN16493_c0_g1_i1	0	0	2	0
TRINITY_DN16495_c0_g1_i1	4	3	2	1
TRINITY_DN16702_c0_g1_i1	425.63	147.3	285.9	389.24
TRINITY_DN16767_c0_g1_i1	0	0	0	0
TRINITY_DN1681_c0_g1_i1	454.31	692.46	313.82	874.15
TRINITY_DN1681_c0_g2_i1	1160.69	673.54	659.18	785.85
TRINITY_DN16811_c0_g1_i1	1511.75	1150.81	1231.4	1511.94
TRINITY_DN16850_c0_g2_i1	0	0	0	0
TRINITY_DN16893_c0_g1_i2	234.97	219.18	189.66	241.29
TRINITY_DN16945_c0_g1_i1	2	0	0	0
TRINITY_DN16954_c0_g2_i1	272	112	191	212.97
TRINITY_DN17018_c0_g1_i1	1	0	1	1
TRINITY_DN17024_c0_g1_i1	119.06	61.44	95	168
TRINITY_DN17061_c0_g1_i1	0	1	0	0
TRINITY_DN17085_c0_g1_i1	0	0	0	0
TRINITY_DN1709_c0_g2_i1	0	0	0	0
TRINITY_DN17094_c0_g2_i1	37	50	39	45.27
TRINITY_DN17103_c0_g1_i1	0	0	0	0
TRINITY_DN17151_c0_g1_i1	37	16	22	27
TRINITY_DN17170_c0_g1_i1	41	130	36	89
TRINITY_DN17174_c0_g2_i1	214.58	281	167.39	280.48
TRINITY_DN17188_c0_g1_i1	2585	2066	2637	3600
TRINITY_DN17195_c0_g1_i1	0	0	0	0
TRINITY_DN17202_c0_g1_i1	1	2	38	2
TRINITY_DN17210_c0_g1_i1	864	782	678	896
TRINITY_DN17222_c0_g1_i1	258	160	185	241
TRINITY_DN17234_c0_g1_i1	516.75	267	271.84	438
TRINITY_DN17242_c0_g1_i1	7	0	4	9
TRINITY_DN17284_c0_g2_i1	2548.96	1767.48	2161.69	3200.08
TRINITY_DN17293_c0_g1_i1	866	560	570	834
TRINITY_DN17302_c0_g1_i1	82	33	61	58
TRINITY_DN17307_c0_g1_i1	227	128	226	289
TRINITY_DN17314_c0_g2_i1	62.61	411.34	90.96	174.67
TRINITY_DN17356_c0_g1_i1	250	65	124	160
TRINITY_DN17386_c0_g2_i1	308.88	214	178.66	268.54
TRINITY_DN17399_c0_g1_i1	799	298	328	462
TRINITY_DN17412_c0_g1_i1	184.52	98.99	136	160.01
TRINITY_DN17413_c0_g1_i1	3013	2848	2353	2962
TRINITY_DN17460_c0_g1_i1	0	0	0	0
TRINITY_DN17465_c0_g1_i1	118	65	82	156
TRINITY_DN17485_c0_g1_i1	0	0	0	0
TRINITY_DN17487_c0_g1_i1	0	0	0	1
TRINITY_DN17523_c0_g1_i1	117.7	35	68.56	94.64
TRINITY_DN17583_c0_g1_i1	15420	16325	16104	16728
TRINITY_DN17618_c0_g1_i1	1432	968	1196	1230
TRINITY_DN17648_c0_g1_i1	629.58	341.79	271.72	490.6
TRINITY_DN17677_c0_g1_i1	1	0	0	0
TRINITY_DN17719_c0_g1_i1	459	439	358	528
TRINITY_DN17727_c0_g1_i1	179.11	171.75	162.6	199.06
TRINITY_DN17746_c0_g1_i1	450	353	375	498
TRINITY_DN17756_c0_g1_i1	301	184	323	358
TRINITY_DN17762_c0_g1_i1	0	3	0	0
TRINITY_DN17781_c0_g2_i1	322.59	216.2	199.03	448.5
TRINITY_DN17782_c0_g1_i1	80.91	93	80.15	63.69
TRINITY_DN17793_c0_g1_i1	1038.08	741.08	843.11	1095.41
TRINITY_DN17822_c0_g1_i1	31467	34452	17112	18821
TRINITY_DN17841_c0_g1_i1	5182	5046	4999	5898
TRINITY_DN17848_c0_g1_i1	28	0	12	17
TRINITY_DN17849_c0_g1_i1	246.42	112	204.1	274.73
TRINITY_DN17850_c0_g2_i1	3909.56	2248.68	2954.73	3733.89
TRINITY_DN17861_c0_g1_i1	496	372	418	555
TRINITY_DN17862_c0_g1_i1	554	301	437	586
TRINITY_DN17864_c0_g1_i1	766	597	738	908
TRINITY_DN17868_c0_g2_i1	82	46	45	55
TRINITY_DN17869_c0_g2_i1	84.82	34	33.13	83.37
TRINITY_DN17870_c0_g2_i1	25570	14585	19144	26267
TRINITY_DN17873_c0_g1_i1	0	0	0	0
TRINITY_DN17900_c0_g2_i1	72.66	67.69	69.82	90.43
TRINITY_DN17903_c0_g1_i1	939.24	774.05	798.89	986.95
TRINITY_DN17910_c0_g1_i1	188.46	68.6	124.6	144.46
TRINITY_DN17915_c0_g1_i1	186	141.36	141.95	168
TRINITY_DN17917_c0_g2_i1	1549.35	1710.93	1239.1	1353.77
TRINITY_DN17935_c0_g1_i1	806	517	609	748
TRINITY_DN17951_c0_g1_i4	34.96	23.61	49.84	22.01
TRINITY_DN17957_c0_g1_i1	2633.9	1987.23	1984.31	3108.79
TRINITY_DN17991_c0_g1_i1	1457	2525.72	2028.61	2708.55
TRINITY_DN17996_c0_g2_i1	0	0	60	0
TRINITY_DN17997_c1_g1_i1	991	814	832	1570
TRINITY_DN18003_c0_g1_i1	296	172	223	278
TRINITY_DN18011_c0_g1_i1	1789	1781	1628	2169
TRINITY_DN18018_c0_g1_i1	0	0	0	0
TRINITY_DN18019_c0_g1_i1	6	10	97	18
TRINITY_DN18020_c0_g1_i1	1798	2296	1634	2184
TRINITY_DN18023_c0_g1_i1	1399.73	639.64	973.76	1022.44
TRINITY_DN18024_c0_g1_i1	785.19	657.88	761.67	1212.71
TRINITY_DN18029_c0_g1_i1	597	456	470	587
TRINITY_DN18033_c0_g1_i1	126	95	132	135
TRINITY_DN18034_c0_g1_i1	86.93	70.96	76.56	112.57
TRINITY_DN18035_c0_g1_i1	196	121	176	193
TRINITY_DN18039_c0_g1_i1	2228.2	2537.34	2374.3	3487.99
TRINITY_DN18049_c0_g2_i1	242.77	91	150.07	115.86
TRINITY_DN18054_c0_g11_i1	244.29	267.6	270.35	528.52
TRINITY_DN18055_c0_g1_i1	1294	907	873	1118
TRINITY_DN18064_c0_g2_i1	842	490	712	960
TRINITY_DN18068_c0_g2_i1	333.26	269.71	376.26	346.19
TRINITY_DN18068_c1_g1_i1	3781	3117	3655	2802
TRINITY_DN1807_c0_g1_i1	1880.69	1292.34	1599.54	1987.18
TRINITY_DN18071_c0_g2_i1	2939.04	2802.56	1168.87	2181.18
TRINITY_DN18074_c0_g1_i1	1517.09	802.52	1042.02	1210.61
TRINITY_DN18080_c0_g1_i1	1322.26	803.69	895.21	1417.71
TRINITY_DN18083_c4_g1_i1	331705	161606	205503	292622
TRINITY_DN18094_c0_g1_i1	3414.18	4108.79	2951.99	4721.96
TRINITY_DN18095_c0_g2_i1	10818.8	12882.4	12113.8	14727.1
TRINITY_DN18106_c0_g1_i1	417.26	168.13	256.22	363.26
TRINITY_DN18111_c0_g1_i1	314	192	212	384
TRINITY_DN18120_c2_g1_i1	660	351	484	743
TRINITY_DN18143_c0_g1_i1	596.95	538.51	485.83	728.17
TRINITY_DN18159_c0_g1_i1	758	463	490	436
TRINITY_DN18164_c0_g1_i1	682.01	302.68	370.27	546.28
TRINITY_DN18170_c0_g1_i1	400.25	318	393.41	399.85
TRINITY_DN18178_c0_g1_i1	489	396	597	573
TRINITY_DN18179_c0_g1_i1	304	182	177	273
TRINITY_DN18193_c0_g2_i1	118.88	196.02	108.67	193.02
TRINITY_DN18197_c0_g1_i1	259	194	222	272
TRINITY_DN18198_c0_g2_i1	12	3.73	6	4.76
TRINITY_DN18202_c0_g1_i1	2436.15	921.07	1207.5	2287.1
TRINITY_DN18209_c0_g1_i1	8	3	21	18
TRINITY_DN18210_c0_g1_i1	479	383	449	541
TRINITY_DN18223_c0_g1_i1	2535.72	1932.95	1992.21	2965.88
TRINITY_DN18233_c0_g2_i1	243.91	161	199	300
TRINITY_DN18236_c0_g1_i1	143	97	113	147
TRINITY_DN18238_c0_g2_i1	672.96	307.64	415.13	568.55
TRINITY_DN18245_c0_g2_i1	831.88	489	464.42	620.81
TRINITY_DN18263_c0_g1_i1	1077	705	673	1051
TRINITY_DN18264_c0_g1_i1	142	164	134	139
TRINITY_DN18265_c0_g1_i1	1503	1164	1107	1526
TRINITY_DN18267_c0_g1_i1	1633	1074	737	968
TRINITY_DN18283_c0_g1_i4	223.64	176.87	154.4	307.07
TRINITY_DN18323_c0_g1_i1	653.18	864.98	609.3	1221.22
TRINITY_DN18327_c0_g1_i1	90.37	36.9	31	54
TRINITY_DN1834_c0_g1_i1	273.08	162.67	220.8	297.56
TRINITY_DN18341_c0_g1_i1	194	119	144	169
TRINITY_DN18357_c0_g2_i1	98.53	13.33	41	49
TRINITY_DN18389_c0_g1_i1	14	10	25	41
TRINITY_DN18413_c0_g1_i1	28	7	8	15
TRINITY_DN18424_c0_g2_i1	275.89	157.41	214	227.05
TRINITY_DN18446_c0_g2_i1	2336.32	2309.75	1964.67	2950.62
TRINITY_DN18458_c0_g1_i1	599	262	382	530
TRINITY_DN18474_c0_g1_i1	293	142	155	212
TRINITY_DN18478_c0_g1_i1	0	0	0	2
TRINITY_DN18483_c0_g1_i1	0	0	0	0
TRINITY_DN18490_c0_g1_i1	168.85	48.16	77.2	123.25
TRINITY_DN18506_c0_g1_i1	2935	2260	2749	2867
TRINITY_DN18512_c0_g1_i1	276.33	144	209	175.5
TRINITY_DN18514_c0_g1_i1	277	159	199	246
TRINITY_DN18524_c1_g1_i1	292	120	203	208
TRINITY_DN18527_c0_g1_i1	126.28	46.1	106.51	128.51
TRINITY_DN18540_c0_g2_i1	403	275	335	361.51
TRINITY_DN18548_c0_g1_i1	1897	1509	1803	2513
TRINITY_DN18561_c0_g1_i1	0	2	1	0
TRINITY_DN18572_c0_g1_i1	288	192	204	293
TRINITY_DN1858_c0_g1_i1	1531	1237	1751	3051
TRINITY_DN18608_c0_g1_i1	220.72	198.62	212.5	324.17
TRINITY_DN18609_c0_g1_i1	997	762	797	1222
TRINITY_DN18650_c0_g1_i1	601	638	566	809
TRINITY_DN18927_c0_g1_i1	0	0	0	0
TRINITY_DN18978_c0_g1_i2	241.65	366.52	416.18	652.66
TRINITY_DN19002_c0_g2_i1	6657.98	7550.18	6261.09	9310.31
TRINITY_DN1905_c0_g1_i1	1827	1441	1273	1891
TRINITY_DN19053_c0_g27_i1	1098	897	638.92	1274
TRINITY_DN19116_c0_g1_i1	1228.64	981.67	992.72	1563.05
TRINITY_DN19154_c0_g1_i1	227.22	163	207	267
TRINITY_DN19218_c1_g1_i1	0	0	0	0
TRINITY_DN19337_c0_g1_i1	885	330	566.52	608
TRINITY_DN19499_c0_g1_i1	2	8	3	4
TRINITY_DN19535_c0_g1_i1	0	0	0	0
TRINITY_DN19561_c0_g1_i1	1	1	2	2.35
TRINITY_DN19593_c0_g1_i1	0	0	0	0
TRINITY_DN19630_c0_g1_i1	1808	1592	1643	1988
TRINITY_DN19764_c0_g1_i1	0	0	0	0
TRINITY_DN19786_c0_g1_i1	250	245	240	343
TRINITY_DN19842_c0_g2_i1	1619.96	530.61	5640.73	6331.22
TRINITY_DN1991_c0_g1_i1	0	0	0	0
TRINITY_DN19912_c0_g1_i1	9	48	9	18
TRINITY_DN19946_c1_g1_i1	523	572	461	670
TRINITY_DN19970_c0_g2_i1	5	2	3.71	5
TRINITY_DN19975_c0_g1_i1	7	6	1	0
TRINITY_DN19993_c0_g1_i1	135	63	92	84
TRINITY_DN20026_c0_g1_i1	592	463	510	628
TRINITY_DN20030_c0_g2_i1	2	0	0	0
TRINITY_DN20056_c1_g1_i1	491	227	325	372
TRINITY_DN20067_c0_g1_i1	1557	1072	1301	1702
TRINITY_DN2014_c0_g1_i1	3933.05	3420.03	3968	4351.04
TRINITY_DN20141_c0_g2_i1	654	538.05	452.65	784
TRINITY_DN20148_c0_g1_i1	0	0	0	0
TRINITY_DN20166_c0_g1_i1	314	172	193	244
TRINITY_DN20173_c0_g2_i1	77.21	67.71	39.4	100.79
TRINITY_DN20187_c0_g1_i1	859	870	791	870
TRINITY_DN20305_c0_g2_i1	38.36	18.77	25.54	56
TRINITY_DN20318_c0_g1_i1	389	250	391	536
TRINITY_DN20329_c0_g1_i1	703	418	534	749
TRINITY_DN2035_c0_g1_i1	300.53	2011.09	2258	5083.08
TRINITY_DN20419_c0_g1_i1	1217	921	995	1379
TRINITY_DN2042_c0_g1_i1	1	0	0	0
TRINITY_DN20433_c2_g1_i1	174	56	138	172
TRINITY_DN20486_c0_g3_i1	85.35	59.56	63.46	129.02
TRINITY_DN2056_c0_g4_i1	472	254.32	371.33	370.33
TRINITY_DN20581_c0_g1_i1	0	0	0	1
TRINITY_DN20589_c0_g2_i1	2.6	0	0	0
TRINITY_DN20648_c0_g1_i1	0	1	0	0
TRINITY_DN20660_c0_g1_i1	199	188	154	205
TRINITY_DN20710_c0_g1_i1	1	0	0	0
TRINITY_DN20787_c0_g2_i1	100.16	240.93	122.04	363.7
TRINITY_DN20799_c0_g1_i1	343	181	261	386
TRINITY_DN20940_c0_g1_i1	155	75	102.9	95.39
TRINITY_DN21011_c0_g1_i1	0	0	0	0
TRINITY_DN21054_c0_g1_i1	54.26	16	51	40.83
TRINITY_DN21072_c0_g1_i1	14	9	7	9
TRINITY_DN21094_c0_g2_i1	0	0	0	1
TRINITY_DN21138_c0_g1_i1	116	44	72	66
TRINITY_DN21181_c0_g1_i1	32	9	17	22
TRINITY_DN21241_c0_g1_i1	7	0	0	5
TRINITY_DN21249_c0_g1_i1	17	4	11	4
TRINITY_DN21271_c0_g19_i1	350.57	114.53	251.59	242.97
TRINITY_DN21315_c0_g1_i2	1	0	1	0
TRINITY_DN21346_c0_g2_i1	0	0	0	0
TRINITY_DN21355_c0_g2_i1	107.67	88.9	120.41	78.22
TRINITY_DN2137_c0_g1_i1	158.83	107.57	134.06	113.26
TRINITY_DN2157_c0_g2_i1	0	2	0	0
TRINITY_DN21589_c0_g2_i1	208.69	194.84	203.69	186.03
TRINITY_DN21634_c0_g1_i2	41.5	12.5	20	29
TRINITY_DN21659_c0_g1_i1	448.08	278.93	307.91	462.88
TRINITY_DN21664_c0_g1_i1	290	219	259	283
TRINITY_DN21703_c0_g1_i1	7439	8216	6964	8860
TRINITY_DN21733_c0_g1_i1	520.45	185.05	940.05	1282.57
TRINITY_DN2192_c0_g1_i1	0	0	0	0
TRINITY_DN21931_c0_g1_i1	46	70	81	67
TRINITY_DN21951_c0_g2_i1	299.42	132.73	175.48	272.33
TRINITY_DN22128_c0_g1_i1	67	29	42	65
TRINITY_DN22206_c0_g1_i1	0	1	0	0
TRINITY_DN22222_c0_g2_i1	154.52	241.1	172.92	164.96
TRINITY_DN22228_c0_g2_i1	0	0	0	0
TRINITY_DN22230_c0_g1_i1	318	185	283	295
TRINITY_DN22230_c1_g1_i1	87	38	34	85
TRINITY_DN22272_c0_g2_i1	1.93	49.97	10.92	121.66
TRINITY_DN22313_c0_g2_i1	1	0	1	0
TRINITY_DN22325_c0_g1_i1	2	2	3	5
TRINITY_DN22348_c0_g1_i1	0	0	0.04	0
TRINITY_DN2235_c0_g1_i1	3680	3933	4627	4681
TRINITY_DN22392_c0_g1_i1	306.86	167.28	186.2	218.8
TRINITY_DN22392_c1_g1_i1	175	68	92	107
TRINITY_DN22444_c0_g1_i1	2	0	0	0
TRINITY_DN22487_c0_g1_i1	118.89	118.06	76.92	214.91
TRINITY_DN22562_c0_g1_i1	0	0	1	0
TRINITY_DN2258_c0_g1_i1	334	203	249	331
TRINITY_DN22750_c0_g1_i1	649.5	377.92	531.39	651.64
TRINITY_DN22777_c0_g2_i1	786.53	742.78	867.49	1130.69
TRINITY_DN22777_c0_g3_i1	1588	962	1158	1562
TRINITY_DN22849_c0_g1_i1	106	63	99	91
TRINITY_DN22913_c0_g2_i1	2	0	0	0
TRINITY_DN22966_c0_g2_i1	0	0	0	0
TRINITY_DN2297_c0_g1_i1	791	480	681	821
TRINITY_DN22985_c0_g1_i1	372	145	298	318
TRINITY_DN22996_c0_g1_i1	260	151	203	232
TRINITY_DN23016_c0_g1_i1	135.49	33	40.9	83
TRINITY_DN23020_c0_g2_i1	296.3	211.38	221.61	235.18
TRINITY_DN23041_c0_g1_i1	0	0	1	0
TRINITY_DN23094_c0_g2_i1	144	72	242	200
TRINITY_DN23122_c0_g1_i1	1061.98	650.09	850.24	1296.47
TRINITY_DN23122_c1_g1_i1	758	294	445	751
TRINITY_DN23125_c0_g2_i1	227.8	146.43	189.46	201.3
TRINITY_DN23128_c0_g1_i1	2589	1860	1955	2266
TRINITY_DN23151_c0_g1_i1	593	399	459	575
TRINITY_DN23160_c0_g1_i1	0	0	0	0
TRINITY_DN23170_c1_g1_i1	1101	714	950	1379
TRINITY_DN23193_c0_g1_i1	565.69	805.76	601.12	1069.38
TRINITY_DN23203_c0_g2_i1	372.11	395.12	400.75	546.93
TRINITY_DN23214_c0_g1_i1	935	518.46	581	734
TRINITY_DN23219_c0_g1_i1	2226.33	2504.99	1868.73	2997.23
TRINITY_DN23235_c0_g2_i1	728.94	365.38	439.82	568.06
TRINITY_DN23272_c0_g1_i1	0	1	0	3
TRINITY_DN23285_c0_g2_i1	1923	1372.33	1246.9	1616.08
TRINITY_DN23298_c0_g1_i1	2	0	0	0
TRINITY_DN23299_c0_g1_i1	160.42	134.53	132.67	261.36
TRINITY_DN23310_c0_g1_i1	0	0	0	0
TRINITY_DN23353_c0_g2_i1	152.54	75.8	128.22	211.86
TRINITY_DN23440_c0_g1_i1	176	68	127	189
TRINITY_DN23464_c0_g2_i1	22	6.76	16.73	13.22
TRINITY_DN23465_c0_g1_i1	95	77	51	81
TRINITY_DN23477_c0_g1_i1	121	64	55	79
TRINITY_DN23501_c0_g2_i1	59.49	48.52	62.9	108.14
TRINITY_DN23507_c0_g1_i1	1	0	1	2
TRINITY_DN23523_c0_g1_i1	15.55	0	35.03	39.21
TRINITY_DN23537_c0_g2_i1	5.05	0	0	0
TRINITY_DN23548_c0_g2_i1	288	168.78	206.35	292.35
TRINITY_DN23558_c0_g1_i2	195.18	158	156.54	116.99
TRINITY_DN23568_c0_g1_i1	184.14	59	70.37	128.06
TRINITY_DN2360_c0_g1_i1	363	332	368	498
TRINITY_DN23617_c0_g1_i1	185.93	172	238.79	179.24
TRINITY_DN2362_c0_g2_i1	0	5.86	2.83	23.03
TRINITY_DN23645_c0_g1_i1	1190.18	676.25	857.82	1060.24
TRINITY_DN2366_c0_g3_i1	0	0	0	0
TRINITY_DN23703_c1_g1_i1	1434	1183	1241	1865
TRINITY_DN23709_c0_g1_i1	818	638	570	876
TRINITY_DN23724_c0_g1_i1	447.24	306.01	334.43	442.16
TRINITY_DN23747_c0_g1_i1	318	154	183	249
TRINITY_DN23751_c0_g2_i1	1096.3	918.94	1011.54	1234.02
TRINITY_DN23757_c0_g1_i2	412.37	348.35	291.64	395.58
TRINITY_DN23773_c0_g1_i1	216	164	206	274
TRINITY_DN23790_c0_g1_i1	276.48	162.96	284.19	244.02
TRINITY_DN23807_c0_g1_i1	0	0	0	0
TRINITY_DN23810_c0_g1_i1	2338	986	1657	1945
TRINITY_DN23820_c0_g1_i1	2571	2199	2310	3897
TRINITY_DN23826_c0_g2_i1	192.33	59.96	236	303
TRINITY_DN23829_c0_g1_i1	1747	1826	1586	1891
TRINITY_DN23837_c0_g1_i1	12158.8	13978.3	12536	15526.9
TRINITY_DN23844_c0_g1_i1	4747	4136	4605	5566
TRINITY_DN23847_c0_g2_i1	45	37	61.84	60
TRINITY_DN23866_c0_g2_i1	901.82	478.69	917.82	452.99
TRINITY_DN23875_c0_g1_i1	2795	2133	2115	3287
TRINITY_DN23885_c0_g2_i1	296.27	272.21	277.55	302.24
TRINITY_DN23893_c0_g1_i1	0	0	0	0
TRINITY_DN23898_c0_g1_i1	454	180.59	254.23	338.9
TRINITY_DN23910_c0_g1_i1	0	0	3	3
TRINITY_DN23923_c0_g1_i1	0	0	0	0
TRINITY_DN23929_c0_g1_i1	1107	628	830	1117
TRINITY_DN23936_c0_g1_i1	732	253	579	794
TRINITY_DN23950_c0_g2_i1	1689	1210.48	1684	1906
TRINITY_DN23960_c0_g1_i1	431.3	444.82	336.07	387.27
TRINITY_DN23973_c0_g1_i1	0	27.59	33.81	0
TRINITY_DN23974_c0_g1_i1	10	10	9.1	0
TRINITY_DN2398_c0_g1_i1	779.87	443	576.87	799
TRINITY_DN23984_c0_g1_i1	0	0	0	0
TRINITY_DN23992_c0_g1_i1	80.12	125.26	105.32	172.55
TRINITY_DN23993_c0_g1_i1	2481	2146	2661	3253
TRINITY_DN24029_c0_g2_i1	37.38	67.6	10.76	19.17
TRINITY_DN24030_c0_g2_i1	109.34	136.75	124	107.66
TRINITY_DN24047_c0_g1_i1	133	51.36	98	110.35
TRINITY_DN24071_c0_g1_i1	1456	840	860	1194
TRINITY_DN24074_c0_g1_i1	1246	1210	959	1199
TRINITY_DN24083_c0_g1_i2	249.81	121.36	244.76	187.38
TRINITY_DN24097_c0_g1_i1	158.9	130.39	187.11	305.26
TRINITY_DN24181_c0_g1_i1	157.89	120	146.55	215
TRINITY_DN24217_c0_g1_i1	5	1	4	0
TRINITY_DN24254_c0_g1_i1	1735.52	763.51	1143.33	1658.26
TRINITY_DN24267_c0_g1_i1	0	0	0	0
TRINITY_DN24269_c0_g1_i1	45	17	20	40
TRINITY_DN24289_c0_g1_i1	5217	5209	5014	5972
TRINITY_DN24326_c0_g1_i1	577	421	478	618
TRINITY_DN24358_c0_g2_i1	1404	1159	1148	1315
TRINITY_DN24358_c0_g3_i1	6514.35	7108.66	6464.02	8314.21
TRINITY_DN24371_c0_g2_i1	589.58	183.41	328.43	502.08
TRINITY_DN24376_c0_g1_i1	162.78	139	153.42	147
TRINITY_DN24377_c0_g1_i1	127	86	112	148
TRINITY_DN24383_c0_g1_i1	0	1	1	2
TRINITY_DN24477_c0_g1_i1	0	0	0	1
TRINITY_DN24490_c0_g1_i1	0	0	0	0
TRINITY_DN24512_c0_g2_i1	0	1	0	0
TRINITY_DN24545_c0_g1_i1	0	0	0	0
TRINITY_DN24592_c0_g1_i1	48.87	30.72	38	29
TRINITY_DN24632_c0_g1_i1	19.91	18	12.62	14.3
TRINITY_DN24634_c0_g1_i1	281	97	172	243
TRINITY_DN24655_c0_g1_i1	18	11	14	3
TRINITY_DN24672_c0_g1_i1	0	2	1	0
TRINITY_DN24690_c0_g1_i1	212.85	157.38	249.68	237.88
TRINITY_DN24700_c0_g2_i1	917	514.67	621.49	721.51
TRINITY_DN24700_c1_g1_i1	838	511	635	833
TRINITY_DN24702_c0_g1_i1	202	94	82	116
TRINITY_DN24704_c0_g1_i1	113	57	73	84
TRINITY_DN24708_c2_g1_i1	197	93	153	258
TRINITY_DN24724_c0_g1_i1	407.55	295.34	374.21	396.6
TRINITY_DN24741_c0_g1_i1	232.68	96	159.46	265.91
TRINITY_DN24758_c1_g1_i1	726	865	557	693
TRINITY_DN2477_c0_g1_i1	0	0	0	1
TRINITY_DN24827_c1_g1_i1	1105	777	835	1000
TRINITY_DN24845_c0_g1_i1	916	672	743	924
TRINITY_DN24846_c0_g1_i1	416	214.93	311	379.35
TRINITY_DN24854_c0_g1_i1	524.42	285.58	375.04	493.99
TRINITY_DN24867_c0_g2_i1	97.78	54.98	91.64	114.22
TRINITY_DN24872_c0_g1_i1	750	494	591	673
TRINITY_DN24893_c0_g1_i1	0	1	2	4
TRINITY_DN24911_c0_g2_i1	51	46	48	39
TRINITY_DN24928_c0_g2_i1	79.59	0	55.11	22.79
TRINITY_DN24946_c0_g1_i1	295	302	278	388
TRINITY_DN24980_c0_g2_i1	0	0	0.53	1
TRINITY_DN25019_c0_g1_i1	0	0	0	0
TRINITY_DN25029_c0_g1_i1	1609.51	1317.56	1281.66	1587.11
TRINITY_DN25038_c0_g2_i1	0	0	0	0
TRINITY_DN25098_c0_g1_i1	96.75	93	111.74	140.7
TRINITY_DN25108_c0_g1_i1	386	178	266	332
TRINITY_DN25112_c0_g2_i1	3	5.72	6	11
TRINITY_DN25113_c0_g1_i1	0	0	0	0
TRINITY_DN25131_c0_g1_i1	638	509	374	559
TRINITY_DN25135_c0_g1_i1	0	0	0	0
TRINITY_DN25155_c0_g2_i1	217.37	189.3	130.16	211.98
TRINITY_DN25188_c0_g1_i1	509	307	366	708
TRINITY_DN25211_c0_g1_i1	0	0	0	0
TRINITY_DN25224_c0_g1_i1	1	0	0	0
TRINITY_DN25234_c0_g1_i1	0	0	0	0
TRINITY_DN25252_c0_g1_i1	0	0	0	0
TRINITY_DN25253_c0_g1_i1	325.62	150.35	137.77	317.78
TRINITY_DN25268_c0_g1_i1	343.71	169.25	203.33	310.33
TRINITY_DN25268_c1_g1_i1	2366	1989	2185	2854
TRINITY_DN25324_c0_g1_i1	0	0	0	0
TRINITY_DN25382_c0_g1_i2	0	0	0	0
TRINITY_DN25471_c0_g2_i1	0	3	0	0
TRINITY_DN25518_c0_g1_i1	0	3	7	1
TRINITY_DN25524_c0_g1_i1	0	0	1	4
TRINITY_DN25663_c0_g1_i1	1507	909	759	967
TRINITY_DN25670_c0_g1_i1	0	0	0	0
TRINITY_DN25699_c0_g1_i1	17885	10157	13114	11630
TRINITY_DN25705_c0_g1_i1	497	322	341	485
TRINITY_DN25708_c0_g1_i1	230.81	53.41	137.81	172.34
TRINITY_DN25709_c0_g2_i2	0	0	0	0
TRINITY_DN25719_c0_g1_i1	263	214	197	281
TRINITY_DN25724_c0_g1_i4	370.17	271.07	287.69	360.21
TRINITY_DN25740_c0_g2_i1	1169.49	702.56	884.17	1353.68
TRINITY_DN25753_c0_g2_i1	188.92	176.26	187.3	264.54
TRINITY_DN25753_c1_g1_i1	332	307	314.44	379
TRINITY_DN25762_c0_g1_i1	946.13	944.44	1104.85	1850.54
TRINITY_DN25765_c0_g1_i1	12976	11287	10931	14396
TRINITY_DN25769_c0_g2_i1	59.22	3.06	54.66	38.05
TRINITY_DN25782_c0_g2_i1	143.14	82	91.94	142
TRINITY_DN25792_c0_g1_i1	276	152	264	262
TRINITY_DN25792_c0_g2_i1	2954	1431	2129	2618
TRINITY_DN25807_c0_g1_i1	644	424	553	635
TRINITY_DN25808_c0_g1_i1	3698.01	1217.82	2021.17	2526.66
TRINITY_DN25812_c0_g1_i1	0	0	1	0
TRINITY_DN25843_c0_g2_i1	805	704	723	1060
TRINITY_DN25843_c0_g3_i1	38321.4	41725.7	40781.4	53690.2
TRINITY_DN25843_c1_g1_i1	257	227	200	275
TRINITY_DN25867_c1_g1_i1	8799	6594	7659	10927
TRINITY_DN25867_c1_g2_i1	89	83	84	95
TRINITY_DN25872_c0_g1_i1	7980.27	4892.53	5500.31	6414.87
TRINITY_DN25888_c0_g1_i1	498	492	455	657
TRINITY_DN25896_c0_g2_i1	505.15	287.86	304.43	421.58
TRINITY_DN25897_c0_g2_i1	582.02	355.39	529.01	747.5
TRINITY_DN25898_c1_g2_i1	1413.12	1047.77	1109.88	1090.91
TRINITY_DN25914_c0_g1_i2	67.01	39.23	69.3	71.6
TRINITY_DN25920_c0_g1_i1	997	295	322	263
TRINITY_DN25921_c0_g1_i1	64	57	42	36
TRINITY_DN25930_c0_g1_i1	426	315	248	471
TRINITY_DN25942_c0_g1_i1	371	277	344	374
TRINITY_DN25953_c0_g1_i2	11175.7	902.16	1481.11	2539.75
TRINITY_DN25963_c0_g1_i1	4553	5983	4274	6717
TRINITY_DN25966_c0_g1_i1	112	226	106	124
TRINITY_DN25966_c2_g1_i1	115	95	76	82
TRINITY_DN25973_c0_g1_i1	316.89	282	299	283
TRINITY_DN25982_c0_g2_i1	968.41	510.6	774.65	886.56
TRINITY_DN26005_c0_g1_i1	195.88	182.58	148.13	246.29
TRINITY_DN26008_c0_g1_i1	1200.23	847.23	943.86	1180.93
TRINITY_DN26023_c0_g1_i1	2324	2331	1981	2932
TRINITY_DN26027_c0_g2_i1	245.38	136.25	189.81	183.38
TRINITY_DN26028_c0_g1_i1	1897	2432	1922	2755
TRINITY_DN26056_c0_g1_i1	1516.17	2033.16	1884.36	2467.84
TRINITY_DN26061_c1_g1_i1	841	1036	846	1267
TRINITY_DN2609_c0_g1_i1	2486	2026	2209	2802
TRINITY_DN26090_c0_g1_i2	450.36	209.92	226.59	420.19
TRINITY_DN26090_c0_g2_i1	507	394	427	559
TRINITY_DN26094_c0_g2_i2	131.57	47.41	121.33	102.22
TRINITY_DN26115_c0_g2_i1	0	0	0	0
TRINITY_DN26117_c0_g1_i1	800	753	728	818
TRINITY_DN26123_c0_g1_i1	548	489	515	588
TRINITY_DN26128_c0_g2_i1	0	0	0	0
TRINITY_DN26139_c0_g1_i1	1114	1009	695	1396
TRINITY_DN26166_c0_g1_i1	2741	2355.02	2028.4	2580.95
TRINITY_DN26315_c0_g1_i1	478.52	437.69	494.53	601.55
TRINITY_DN26378_c0_g1_i1	274	209	188	263
TRINITY_DN26387_c0_g2_i1	591.79	509.17	658.54	728.94
TRINITY_DN26391_c0_g1_i1	20791	18792	15848	16717
TRINITY_DN26391_c1_g1_i1	85	31	56	62
TRINITY_DN26396_c2_g1_i1	493	1550	1249	981
TRINITY_DN26409_c0_g1_i1	3084.34	1753.31	1958.35	3498.22
TRINITY_DN26427_c0_g1_i1	316	158	161	258
TRINITY_DN26435_c0_g2_i1	230217	421484	183700	209797
TRINITY_DN26549_c0_g1_i1	0	0	0	0
TRINITY_DN26681_c0_g1_i1	0	0	1	0
TRINITY_DN26709_c0_g1_i1	33	0	26	29
TRINITY_DN26722_c0_g1_i1	47	20	28	38
TRINITY_DN2685_c0_g2_i1	80.7	41.03	41.72	69.4
TRINITY_DN26868_c0_g1_i1	1487.75	2612.55	1839.98	2690.25
TRINITY_DN26888_c0_g2_i1	0	0	0	2
TRINITY_DN26921_c0_g1_i1	2007.63	2584.86	2188.9	2020.51
TRINITY_DN26942_c0_g1_i1	0	0	0	0
TRINITY_DN26963_c0_g1_i1	86	48	58	76
TRINITY_DN26995_c0_g1_i1	0	0	0	0
TRINITY_DN27029_c0_g1_i1	0	0	0	0
TRINITY_DN27067_c0_g1_i1	0	0	0	0
TRINITY_DN27098_c0_g1_i1	578	436	522	615
TRINITY_DN27119_c0_g1_i1	136.17	67.58	63.7	85.25
TRINITY_DN27152_c0_g1_i1	85.49	61	84	76.69
TRINITY_DN27180_c0_g1_i1	265	138	164	225
TRINITY_DN27206_c0_g1_i1	200	172	179	229
TRINITY_DN27243_c0_g1_i1	0	3	0	20.55
TRINITY_DN27245_c0_g1_i1	572.62	608.72	664.78	642.5
TRINITY_DN27256_c0_g2_i1	0	0	0	0
TRINITY_DN27280_c0_g1_i1	0	0	0	0
TRINITY_DN27327_c0_g1_i1	308	168	242	280
TRINITY_DN27338_c0_g1_i1	0	0	1	0
TRINITY_DN27341_c0_g1_i1	453.18	252.72	259.58	400.7
TRINITY_DN27383_c0_g1_i1	133.48	26.25	61.76	88.51
TRINITY_DN27460_c0_g2_i1	369.84	237.79	345	395
TRINITY_DN27502_c1_g1_i1	0	0	0	0
TRINITY_DN27531_c0_g1_i1	0	0	0	0
TRINITY_DN2758_c0_g1_i1	158	108	104	118
TRINITY_DN27582_c0_g1_i1	467	207	325	464
TRINITY_DN27593_c0_g1_i1	7	4	5	4
TRINITY_DN27695_c0_g1_i1	253.04	182.93	214.37	251.48
TRINITY_DN27741_c0_g2_i1	0	0	1	2
TRINITY_DN27795_c1_g1_i1	0	0	1	0
TRINITY_DN27827_c0_g1_i1	344	240	311	450
TRINITY_DN2784_c0_g1_i1	571	528	586	877
TRINITY_DN27864_c0_g1_i1	8923	7137	9817	8102
TRINITY_DN27979_c0_g1_i1	1	1	0	0
TRINITY_DN27992_c0_g3_i1	0	0	0	0
TRINITY_DN28015_c0_g1_i1	1095	622	958	1499
TRINITY_DN28060_c0_g1_i1	0	0	0	0
TRINITY_DN28194_c0_g1_i2	857	718	729	985
TRINITY_DN28217_c0_g1_i1	157.19	80.25	93.67	110.29
TRINITY_DN28221_c0_g2_i1	119	86	86	133
TRINITY_DN28221_c0_g3_i1	3706.81	3117.59	3901.22	5785.76
TRINITY_DN28293_c1_g1_i1	113	87	177	477
TRINITY_DN28389_c0_g1_i1	168	77	109	147
TRINITY_DN28447_c0_g1_i1	0	1	1	0
TRINITY_DN28459_c0_g1_i1	1	0	0	1
TRINITY_DN28562_c0_g1_i1	107.15	30.31	61.4	90.26
TRINITY_DN28571_c1_g1_i1	0	0	0	0
TRINITY_DN28584_c0_g1_i1	263.89	438.95	211.77	529.95
TRINITY_DN28605_c0_g1_i2	35.91	32	49	57.52
TRINITY_DN28622_c0_g1_i1	0	0	0	0
TRINITY_DN28647_c0_g1_i1	298	190	224	326
TRINITY_DN28650_c0_g2_i1	236	114	163	227
TRINITY_DN2866_c0_g2_i1	409.29	375.25	314.49	511.47
TRINITY_DN28699_c0_g1_i1	1	0	2	1
TRINITY_DN28740_c0_g1_i1	142	293	172	208
TRINITY_DN28743_c0_g1_i1	0	0	0	0
TRINITY_DN28757_c0_g1_i1	1877	1133	1349	1779
TRINITY_DN28769_c0_g1_i1	5792	6395	3855	4912
TRINITY_DN28806_c0_g2_i1	181.9	172.08	143.35	193.46
TRINITY_DN28936_c0_g2_i1	444.84	408.72	286.76	464.63
TRINITY_DN29006_c0_g1_i2	758	404	544	778
TRINITY_DN29042_c0_g1_i1	1089	789	928	1377
TRINITY_DN29095_c0_g1_i1	1168	699.09	780	1449
TRINITY_DN29106_c0_g1_i1	0	0	0	0
TRINITY_DN29159_c0_g1_i1	2	9	11	3
TRINITY_DN29192_c0_g1_i1	323	239	245	340
TRINITY_DN29270_c0_g1_i1	0	0	0	0
TRINITY_DN29351_c0_g2_i1	96.6	63.65	83.94	76.32
TRINITY_DN29384_c0_g2_i1	238.55	140.76	154.68	181.01
TRINITY_DN29423_c0_g1_i1	430.91	384.81	350	390.5
TRINITY_DN2946_c0_g1_i1	0	0	0	0
TRINITY_DN29518_c0_g1_i1	1	5	1	4
TRINITY_DN29527_c0_g1_i1	389	908	327	671
TRINITY_DN2953_c0_g1_i1	364	372	342	422
TRINITY_DN29536_c0_g1_i2	721.68	736.13	736.55	871.11
TRINITY_DN29554_c0_g1_i1	5014	2779	4273	4319
[truncated: 8,815 more rows]

## Sheet: heat muscle
Supplementary File 1. RNA-seq count data obtained in the current study. Under three conditions of balling, heat, and control, the gene expression levels of 3 tissues of brain, fat body, and flight muscle were measured by RNA-seq. The count data for each condition and tissue are shown in separate worksheets.
[truncated: 10,173 more rows]

[truncated: 3 more sheets: control brain, control fat body, control muscle]
