# Supplementary material for: Genes associated with hot defensive bee ball in the Japanese honeybee, Apis cerana japonica
Source: BMC Ecol Evol. 2022 Mar 16;22:31. doi: 10.1186/s12862-022-01989-9 (PMC8925055; doi:10.1186/s12862-022-01989-9)
Supplement: Supplementary file 2 — Additional file 2. RNA-seq FPKM data obtained in the current study. Under three conditions of balling, heated, and control, the gene expression levels of 3 tissues of brain, fat body, and flight muscle were measured by RNA-seq. The FPKM data for each condition and tissue are shown in separate worksheets. [file 12862_2022_1989_MOESM2_ESM.xlsx]

## Sheet: balling brain
Supplementary File 2. RNA-seq FPKM data obtained in the current study. Under three conditions of balling, heat, and control, the gene expression levels of 3 tissues of brain, fat body, and flight muscle were measured by RNA-seq. The FPKM data for each condition and tissue are shown in separate worksheets.
Trinity_ID	Ball_1	Ball_2	Ball_3	Ball_4
TRINITY_DN100133_c0_g1_i1	0	0.83	0	0
TRINITY_DN100150_c0_g1_i1	0.25	0.15	0.1	0.25
TRINITY_DN100432_c0_g1_i1	0	0.83	0	0
TRINITY_DN100457_c0_g1_i1	0.32	0	0.8	0
TRINITY_DN100475_c0_g1_i1	0	0	0	0
TRINITY_DN100522_c0_g1_i1	0	0	0	0.27
TRINITY_DN100594_c0_g1_i1	0.09	0.58	0.44	0
TRINITY_DN100612_c0_g1_i1	0	0	0.42	0
TRINITY_DN10065_c0_g1_i1	0	0	0.91	0
TRINITY_DN100755_c0_g1_i1	0.29	0	0	0.14
TRINITY_DN100930_c0_g1_i1	0.47	0.21	0.58	0
TRINITY_DN1010_c1_g1_i1	1.4	2.28	1.42	1.39
TRINITY_DN10131_c0_g1_i1	0	0.21	0.29	0
TRINITY_DN101321_c0_g1_i1	0	0	0	0
TRINITY_DN10133_c0_g1_i1	3.53	5.84	5.62	5.04
TRINITY_DN101403_c0_g1_i1	0	0	0	0
TRINITY_DN10150_c0_g1_i1	1.38	2.76	0.39	0.5
TRINITY_DN1016_c0_g1_i1	9.47	9.48	9.51	8.8
TRINITY_DN10173_c0_g1_i2	0.69	0.31	0	0
TRINITY_DN101767_c0_g1_i1	0	0	0	0
TRINITY_DN101782_c0_g1_i1	0	0	0	0
TRINITY_DN10182_c0_g1_i1	22.76	22.75	23.91	19.54
TRINITY_DN101856_c0_g1_i1	0	0	0	0
TRINITY_DN101978_c0_g1_i1	0	0	0	0
TRINITY_DN10201_c0_g1_i1	0	0	0	0
TRINITY_DN102024_c0_g1_i1	0	0	1.1	0
TRINITY_DN10204_c0_g2_i1	21.23	20.79	20.67	20.06
TRINITY_DN102164_c0_g1_i1	0.44	0.39	0	0.46
TRINITY_DN10222_c0_g1_i1	30.99	32.01	37.84	32.35
TRINITY_DN102528_c0_g1_i1	0.64	0	0	0
TRINITY_DN102862_c0_g1_i1	0.5	0	0	0.53
TRINITY_DN10299_c0_g2_i1	0	0	0.91	0
TRINITY_DN10307_c0_g1_i1	10.21	13.48	11.21	11.87
TRINITY_DN103091_c0_g1_i1	0.37	0	0	0.38
TRINITY_DN1030_c0_g1_i1	32.34	27.34	26.22	28.15
TRINITY_DN103215_c0_g1_i1	0	0	0	0
TRINITY_DN103282_c0_g1_i1	0	0	0.94	0
TRINITY_DN1032_c0_g3_i1	0.54	1.14	1.01	1.07
TRINITY_DN1032_c0_g4_i1	20.96	20.77	24.19	21.43
TRINITY_DN104378_c0_g1_i1	0.27	2.43	1.33	1.39
TRINITY_DN10441_c0_g1_i1	0.37	0.81	0.98	0.47
TRINITY_DN10441_c0_g2_i1	41.58	38.85	38.77	42.56
TRINITY_DN1045_c0_g2_i1	76.81	79.56	66.04	71.73
TRINITY_DN104744_c0_g1_i1	0	0	0	0
TRINITY_DN1047_c0_g1_i1	54.85	46.35	50.21	49.57
TRINITY_DN10480_c0_g1_i1	9.03	13.06	10.5	12.99
TRINITY_DN10484_c0_g1_i1	0	0.5	0	0.29
TRINITY_DN104914_c0_g1_i1	0.17	0.31	0	0
TRINITY_DN105209_c0_g1_i1	0	0.39	0.26	0.44
TRINITY_DN105773_c0_g1_i1	0.32	0	0	0
TRINITY_DN10595_c0_g1_i4	84.33	0.06	0.05	0.06
TRINITY_DN106119_c2_g1_i1	83.04	72.51	77.92	79.44
TRINITY_DN106122_c1_g5_i1	191.21	179.28	181.99	178.28
TRINITY_DN106130_c0_g1_i1	314.8	260.71	378.96	332.97
TRINITY_DN106132_c0_g1_i1	28.33	24.44	26.62	27.79
TRINITY_DN106142_c0_g1_i1	85.43	68.34	111.01	107.66
TRINITY_DN106146_c0_g1_i1	23.37	21.9	24.27	20.45
TRINITY_DN106147_c0_g1_i1	33.48	32.68	26.25	30.51
TRINITY_DN106151_c1_g2_i1	322.49	265.24	335.04	331.02
TRINITY_DN106152_c0_g1_i1	328.69	322.44	338.81	305.24
TRINITY_DN106157_c0_g3_i1	69.6	90.55	75.05	78.74
TRINITY_DN106170_c0_g1_i1	31.45	22.88	17.73	19.04
TRINITY_DN106180_c0_g1_i1	100.85	95.83	87.46	87.15
TRINITY_DN106183_c0_g1_i1	23.39	25.82	24.36	26.35
TRINITY_DN106185_c0_g2_i1	165.73	135.48	148.15	136.76
TRINITY_DN106186_c0_g1_i1	250.04	217.84	233.6	206.11
TRINITY_DN106192_c0_g1_i1	6.64	7.02	5.68	5.65
TRINITY_DN106193_c0_g1_i1	154.58	139.96	136.55	142.9
TRINITY_DN106198_c0_g1_i1	45.5	50.34	45.41	39.53
TRINITY_DN106204_c0_g1_i1	328.24	264.24	314.62	282.32
TRINITY_DN106206_c0_g1_i1	15.3	22.65	22.29	71.66
TRINITY_DN106207_c0_g1_i1	74.01	63.85	66.1	77.9
TRINITY_DN106219_c0_g1_i1	42.57	46.73	36.91	38.56
TRINITY_DN10621_c0_g1_i1	3.66	3.12	2.16	1.94
TRINITY_DN106224_c0_g1_i1	509.74	412.88	460	453.08
TRINITY_DN106229_c0_g1_i1	44.5	49.9	44.44	47.85
TRINITY_DN106237_c0_g1_i1	90.46	72.79	83.26	76.73
TRINITY_DN106243_c0_g1_i1	197.57	172.35	169.43	170.38
TRINITY_DN106257_c0_g1_i1	77.75	79.37	76.04	73.71
TRINITY_DN106258_c0_g1_i1	20.95	7.32	125	125.56
TRINITY_DN106258_c0_g2_i1	15.49	18.7	15.62	15.98
TRINITY_DN106259_c0_g1_i1	22.43	23.06	21.55	21.33
TRINITY_DN10625_c0_g2_i1	0.49	0.58	0	0.33
TRINITY_DN106262_c0_g1_i1	543.29	461.16	504.35	473.82
TRINITY_DN106275_c0_g1_i1	354.53	354.12	403.19	351.47
TRINITY_DN106318_c0_g1_i1	42.55	36.17	37.53	27.05
TRINITY_DN106319_c0_g1_i1	15.71	16.79	13.84	14.54
TRINITY_DN106324_c0_g1_i1	25.29	19.55	21.76	22.45
TRINITY_DN106334_c0_g1_i1	55.27	41.3	55.94	48.28
TRINITY_DN106342_c0_g1_i1	77.83	84.41	85.46	89.43
TRINITY_DN106353_c0_g1_i1	8.77	10.63	9.09	8.44
TRINITY_DN106354_c0_g1_i1	218.74	192.34	210.68	187.73
TRINITY_DN106358_c0_g1_i1	2.74	1.28	5.35	2.78
TRINITY_DN106359_c0_g1_i1	25.07	22.67	37.57	29.82
TRINITY_DN106360_c0_g1_i1	39.02	44.76	37.68	38.04
TRINITY_DN106365_c0_g1_i1	0	0.17	0.93	0
TRINITY_DN106369_c0_g1_i1	0	0.41	0	0
TRINITY_DN106377_c0_g22_i1	0	0	0	0
TRINITY_DN106379_c0_g1_i1	51.83	51.95	48.06	46.26
TRINITY_DN106400_c0_g1_i1	2.25	2.71	4.28	4.5
TRINITY_DN106403_c0_g1_i1	16	20.42	18.91	16.92
TRINITY_DN106410_c0_g1_i1	20.77	20.88	19.13	20.1
TRINITY_DN106413_c0_g1_i1	1.49	0	0	1.64
TRINITY_DN106426_c0_g1_i1	67.45	78.01	62.84	74.04
TRINITY_DN106430_c0_g1_i1	3.05	4.88	3.73	3.74
TRINITY_DN106432_c0_g1_i1	27.56	20.18	22.48	20.11
TRINITY_DN106434_c1_g1_i1	35.09	29.83	29.98	31.69
TRINITY_DN10643_c0_g1_i1	86.76	84.7	80.68	79.98
TRINITY_DN106440_c0_g1_i1	18.5	22.8	20.75	24.48
TRINITY_DN106445_c0_g1_i1	67.59	73.07	71.04	66.44
TRINITY_DN106448_c0_g1_i1	21.61	20.54	23.37	20.22
TRINITY_DN106458_c0_g1_i1	34.26	32.61	27.86	29.48
TRINITY_DN106479_c0_g1_i1	24.35	25.09	24.28	24.78
TRINITY_DN106491_c0_g1_i1	17.35	13.52	14.27	13.46
TRINITY_DN106520_c0_g1_i1	76.72	68.03	84.97	72.53
TRINITY_DN106582_c0_g1_i1	30.69	34.45	35.97	38.61
TRINITY_DN106628_c0_g1_i1	6.12	8.61	10.1	9.38
TRINITY_DN106636_c0_g1_i1	24.42	23.8	23.79	22.26
TRINITY_DN106651_c0_g1_i1	8.37	9.82	8.61	8.1
TRINITY_DN106667_c0_g1_i1	26.74	25.96	25.06	26.68
TRINITY_DN106679_c0_g1_i1	16.76	17.19	15.36	16.13
TRINITY_DN106682_c0_g1_i1	36.78	38.6	48.31	46.52
TRINITY_DN1066_c0_g2_i1	13.01	15.78	13.76	14.31
TRINITY_DN106741_c0_g1_i1	15.77	19.26	19.81	17.88
TRINITY_DN106744_c0_g1_i1	21.05	21.29	19.29	22.35
TRINITY_DN106760_c0_g1_i1	20.55	22	31.31	26.28
TRINITY_DN106785_c0_g1_i1	13.79	17.79	15.14	16.17
TRINITY_DN106791_c0_g1_i1	14.59	10.14	12.25	12.26
TRINITY_DN106793_c0_g1_i1	26.59	16.11	26.55	24.86
TRINITY_DN106796_c0_g1_i1	0.59	0	0	0
TRINITY_DN10679_c0_g2_i1	0	0	0	0
TRINITY_DN106800_c1_g1_i1	44.51	44.58	42.98	42.98
TRINITY_DN106806_c1_g1_i1	20.13	20.52	18.87	19.12
TRINITY_DN106809_c0_g2_i1	9.88	2.01	22.05	15.21
TRINITY_DN10682_c0_g2_i1	0	0	0	0
TRINITY_DN106845_c0_g1_i1	37.3	42.82	39.08	37.98
TRINITY_DN106847_c0_g1_i1	68.32	70.12	64.28	68
TRINITY_DN106872_c0_g1_i1	74.98	73.69	71.47	67.32
TRINITY_DN106879_c1_g1_i1	2.93	4.38	3.72	4
TRINITY_DN106936_c0_g1_i1	5.23	7.71	8.84	6.5
TRINITY_DN106951_c0_g1_i1	27.06	21.07	24.3	25.83
TRINITY_DN106966_c0_g1_i1	18.57	18.84	18.33	18.31
TRINITY_DN106973_c1_g1_i1	12.2	13.86	13.09	11.26
TRINITY_DN106988_c0_g1_i1	30.48	31.68	30.19	34.52
TRINITY_DN107034_c0_g1_i1	16.67	14.86	15.15	15.62
TRINITY_DN107046_c0_g1_i1	25.56	27.92	23.31	26.17
TRINITY_DN107055_c1_g1_i1	0	3.95	0	0
TRINITY_DN107062_c0_g1_i1	9.67	10.62	11.09	11.65
TRINITY_DN10706_c0_g1_i1	0	0	0	0
TRINITY_DN10718_c0_g1_i1	398.6	450.1	455.56	354.06
TRINITY_DN107203_c0_g1_i1	1.87	0.93	0.51	0
TRINITY_DN107217_c0_g1_i1	14.63	12.44	12.8	15.99
TRINITY_DN107233_c0_g1_i1	43.56	49.03	44.39	46.85
TRINITY_DN107284_c0_g1_i1	0	0	0	0
TRINITY_DN107314_c0_g1_i1	27.13	28.11	28.81	30.02
TRINITY_DN107325_c0_g1_i1	0.34	0.31	0	0
TRINITY_DN107354_c0_g1_i1	0	0	0	0.17
TRINITY_DN107420_c0_g1_i1	13.44	13.99	16.15	14.34
TRINITY_DN107421_c0_g2_i1	7.94	10.04	8.02	9.03
TRINITY_DN107459_c0_g1_i1	37.8	51.03	42.69	51.94
TRINITY_DN107493_c0_g1_i1	3.39	2.85	2.1	2.96
TRINITY_DN107498_c1_g14_i1	0	0	0	0
TRINITY_DN107508_c0_g1_i1	47.73	43.33	43.06	43.3
TRINITY_DN10751_c0_g1_i1	33.43	36.1	29.03	31.86
TRINITY_DN107552_c0_g1_i1	38.94	34	34.09	33.47
TRINITY_DN107560_c0_g1_i1	19.5	20.86	18.09	19.47
TRINITY_DN107572_c1_g1_i1	20.98	20.95	22.07	18.32
TRINITY_DN107573_c0_g1_i1	7.18	8.61	8.48	9.71
TRINITY_DN107576_c0_g1_i1	6.78	6.68	7.27	7.34
TRINITY_DN107584_c0_g1_i1	0	0.62	0	0
TRINITY_DN107587_c0_g1_i1	21.08	26.22	23.9	24.24
TRINITY_DN1075_c0_g1_i1	21.54	20.28	20.2	20.39
TRINITY_DN10764_c0_g1_i1	13.15	11.97	11.66	10.56
TRINITY_DN107787_c0_g1_i1	0.17	0.45	0.4	0.5
TRINITY_DN107837_c0_g1_i1	0	0	0	0
TRINITY_DN107856_c0_g1_i1	9	10.46	10.93	10.47
TRINITY_DN107864_c0_g1_i1	0.33	0	0	0.33
TRINITY_DN107916_c0_g1_i1	1.47	3.02	2.46	2.42
TRINITY_DN107948_c0_g1_i1	0	0	0	0
TRINITY_DN10794_c2_g1_i1	34.98	40.32	39.15	39.41
TRINITY_DN107954_c0_g5_i1	2.11	2.17	0	1.75
TRINITY_DN108006_c0_g1_i1	0	0.16	0.11	0.18
TRINITY_DN108008_c0_g1_i1	6.88	9.54	9.08	9.46
TRINITY_DN10804_c0_g1_i1	33.41	33.35	46.94	38.98
TRINITY_DN108051_c0_g1_i2	0	0	0	0
TRINITY_DN108068_c0_g1_i1	0	0.29	0	0.16
TRINITY_DN10806_c0_g2_i1	20.77	19.38	18.35	17.22
TRINITY_DN108123_c0_g1_i1	2.09	2.45	2.32	2.19
TRINITY_DN108224_c0_g1_i1	5.45	8.72	8.53	8.32
TRINITY_DN108229_c0_g1_i1	2.76	2.25	3.51	2.9
TRINITY_DN108242_c1_g1_i1	3.06	1.57	2.45	2.31
TRINITY_DN108308_c0_g1_i1	0	0	0	0
TRINITY_DN108349_c0_g1_i1	29.65	30.66	24.9	23.53
TRINITY_DN108373_c0_g1_i1	0	0	0	0
TRINITY_DN108416_c0_g1_i1	5.65	5.14	5.38	4.99
TRINITY_DN10843_c0_g1_i2	30.91	25.29	26.93	23.19
TRINITY_DN108499_c1_g1_i1	12.77	16.52	16.18	14.91
TRINITY_DN108516_c0_g1_i1	16.94	18.4	14.02	14.81
TRINITY_DN10852_c1_g1_i1	18.92	15.77	15.81	15.46
TRINITY_DN108553_c0_g1_i1	18.47	11.32	3.88	5.27
TRINITY_DN108600_c0_g1_i1	19.14	19.08	20.09	20.39
TRINITY_DN108634_c0_g1_i1	0	0	0	0
TRINITY_DN108785_c0_g3_i1	18.87	22.76	19.61	16.86
TRINITY_DN108823_c0_g8_i1	0	0	0	0
TRINITY_DN108841_c0_g1_i1	0	0	0.06	0
TRINITY_DN108843_c0_g1_i1	13.94	15.96	15.45	15.17
TRINITY_DN108990_c0_g1_i1	9.47	11.07	8.54	9.26
TRINITY_DN109073_c1_g1_i1	3.05	3.23	3.94	2.15
TRINITY_DN109195_c0_g2_i1	18.87	14.38	24.49	22.49
TRINITY_DN109221_c0_g1_i1	0	0	0	0
TRINITY_DN10925_c0_g1_i1	0	0.14	1.53	1.6
TRINITY_DN109261_c0_g1_i1	0	0	0	0
TRINITY_DN109319_c0_g1_i1	0	0.61	0	0
TRINITY_DN109325_c0_g1_i1	0.87	0.16	0	0
TRINITY_DN10939_c0_g2_i1	19.61	19.69	17.7	17.63
TRINITY_DN109460_c0_g1_i1	7.54	7.3	6.78	7.06
TRINITY_DN109465_c0_g1_i1	10.13	8.51	9.55	9.27
TRINITY_DN10961_c0_g1_i1	0.04	0.07	0.04	0.04
TRINITY_DN109905_c0_g1_i1	11.36	13.2	13.92	12.22
TRINITY_DN10994_c0_g1_i1	22.67	24.2	20.83	20.79
TRINITY_DN11009_c0_g1_i1	8.14	10.88	5.5	8.63
TRINITY_DN110168_c0_g1_i1	10.45	5.84	9.94	5.65
TRINITY_DN110193_c0_g1_i1	2.56	1.92	2.84	1.69
TRINITY_DN110213_c0_g1_i1	0	0	0	0
TRINITY_DN110299_c0_g1_i1	4.01	4.9	4.36	4.32
TRINITY_DN11036_c0_g2_i1	2.89	3.36	1.66	2.33
TRINITY_DN110512_c0_g1_i1	0.22	0	0	0.22
TRINITY_DN110650_c0_g1_i1	0	0	0	0
TRINITY_DN110751_c0_g1_i1	0	0	0	0
TRINITY_DN11079_c0_g1_i1	0.96	2.17	3.46	3.26
TRINITY_DN11103_c0_g1_i1	0	0.15	0.1	0.16
TRINITY_DN111188_c0_g1_i1	0	0	0	0
TRINITY_DN111320_c0_g1_i1	0	0	0	0
TRINITY_DN111322_c0_g1_i1	0	0	0	0
TRINITY_DN111368_c0_g1_i1	6.39	6.52	7.96	6.14
TRINITY_DN11138_c0_g1_i1	0	0	0	0
TRINITY_DN111428_c0_g1_i1	4	5.28	4.52	3.69
TRINITY_DN111478_c0_g1_i1	0.85	0.83	0.82	0.91
TRINITY_DN111522_c0_g1_i1	0	0.6	0	0
TRINITY_DN111568_c0_g1_i1	3.85	3.65	4.17	3.11
TRINITY_DN11166_c0_g1_i1	0.1	0.38	0.5	0.1
TRINITY_DN1116_c0_g2_i1	8.39	7.92	8.06	6.34
TRINITY_DN111715_c0_g1_i1	0	0	0	0
TRINITY_DN111718_c0_g1_i1	9.58	6.48	12.56	13.41
TRINITY_DN11177_c0_g2_i1	1.25	1.07	0.49	1.17
TRINITY_DN11184_c0_g2_i1	28.69	26.3	29.29	23.78
TRINITY_DN11197_c0_g1_i1	5.86	5.31	6.62	6.9
TRINITY_DN112013_c0_g1_i1	0	0.14	0	0
TRINITY_DN112024_c0_g1_i1	0	0	0	0
TRINITY_DN112220_c0_g1_i1	0	0	0	0
TRINITY_DN11225_c0_g1_i1	3.34	4.11	3.37	3.1
TRINITY_DN11227_c0_g1_i1	6.93	6.13	6.77	6.48
TRINITY_DN112420_c0_g1_i1	0	0	0	0
TRINITY_DN112894_c0_g1_i1	14.98	14.2	21.24	14.08
TRINITY_DN113119_c0_g1_i1	0.16	0	0	0
TRINITY_DN113192_c0_g1_i1	0	0	0	0
TRINITY_DN113428_c0_g1_i1	0.39	0	0	0
TRINITY_DN113517_c0_g1_i1	0	0	0	0
TRINITY_DN113612_c0_g1_i1	0	0.34	0	0
TRINITY_DN113652_c0_g1_i1	0	0	0	0
TRINITY_DN113710_c0_g1_i1	0	0	0	0
TRINITY_DN113737_c0_g1_i1	0	0	0	0
TRINITY_DN113871_c0_g1_i1	0	0	0	0
TRINITY_DN114053_c0_g1_i1	0.17	0.16	0	0
TRINITY_DN114279_c0_g1_i1	0	0	4.7	0
TRINITY_DN114320_c0_g1_i1	0	0	0	0
TRINITY_DN11443_c0_g1_i1	0	0	0	0.3
TRINITY_DN114556_c0_g1_i1	3.6	2.57	5.36	3.86
TRINITY_DN114581_c0_g1_i1	0.2	0.18	0.5	0.21
TRINITY_DN11469_c0_g1_i1	13.66	12.91	13.1	10.05
TRINITY_DN114742_c0_g1_i1	2.5	2.91	2.48	3.86
TRINITY_DN114772_c0_g1_i1	0	0	0.24	0
TRINITY_DN114831_c0_g1_i1	0.24	0.21	0.29	0
TRINITY_DN11503_c0_g1_i1	16.51	17.54	10.77	14.21
TRINITY_DN115180_c0_g2_i1	0	0	0	0
TRINITY_DN11524_c0_g2_i1	9.77	10.78	13.82	12.33
TRINITY_DN115371_c0_g1_i1	0	0	1.77	0
TRINITY_DN115483_c0_g1_i1	0	0	0.32	0
TRINITY_DN115605_c0_g1_i1	0	0	0	0
TRINITY_DN115617_c0_g1_i1	0	0	0	0
TRINITY_DN115626_c0_g1_i1	0.92	0	0	0
TRINITY_DN115667_c0_g2_i1	0	0.67	0	0
TRINITY_DN115669_c0_g1_i1	0	0	0	0.22
TRINITY_DN11586_c0_g2_i1	6.06	4.51	2.34	2.71
TRINITY_DN11589_c0_g2_i1	0	0	0	0.27
TRINITY_DN115999_c0_g1_i1	0	0	0.31	0.26
TRINITY_DN116508_c0_g1_i1	0.36	0	0.21	0
TRINITY_DN116570_c0_g1_i1	0	0.32	0.44	0
TRINITY_DN116619_c0_g1_i1	0.75	0	0	0
TRINITY_DN116642_c0_g1_i1	0.33	0.29	0	0
TRINITY_DN116653_c0_g1_i1	0	0.23	0	0.27
TRINITY_DN116832_c0_g1_i1	0	1.27	0	0
TRINITY_DN116868_c0_g1_i1	0	0	0	0
TRINITY_DN117145_c0_g1_i1	0.28	0	0	1.13
TRINITY_DN117443_c0_g1_i1	0	0	0	0
TRINITY_DN117942_c0_g1_i1	0	0	0	0
TRINITY_DN117962_c0_g1_i1	0	0	0	0
TRINITY_DN11801_c0_g1_i1	0.55	0.74	0.49	0.55
TRINITY_DN118028_c0_g1_i1	0	1.36	0	0
TRINITY_DN11822_c0_g1_i1	10.78	15.38	12.98	12.52
TRINITY_DN118280_c0_g1_i1	0	0	0	0
TRINITY_DN11829_c0_g2_i1	7.12	7.74	7.19	6.48
TRINITY_DN1182_c0_g1_i1	0	0	0.11	0.56
TRINITY_DN118555_c0_g1_i1	0	0	1.21	1
TRINITY_DN118851_c0_g1_i1	0	0	0	0
TRINITY_DN118873_c0_g1_i1	0	0	0.51	0
TRINITY_DN119196_c0_g1_i1	1.04	0	0	0
TRINITY_DN119679_c2_g1_i1	1370.72	1163.17	2868.88	2200.1
TRINITY_DN119680_c0_g1_i1	8.82	3.27	43.23	20.5
TRINITY_DN119685_c0_g1_i1	78.71	70.41	123.78	66.08
TRINITY_DN119690_c0_g1_i1	20.67	26.34	14.31	18.11
TRINITY_DN119694_c0_g1_i1	431.23	421.54	475.66	443.66
TRINITY_DN119696_c0_g2_i1	57.39	73.6	37.61	49.13
TRINITY_DN119700_c0_g35_i1	0	0	0	0
TRINITY_DN119702_c0_g1_i1	213.14	204.66	193.72	184.95
TRINITY_DN119703_c0_g1_i1	0.29	0.19	0.61	0.39
TRINITY_DN119714_c0_g1_i1	0.52	0.17	5.69	2.93
TRINITY_DN119721_c0_g1_i1	0	0	0	0
TRINITY_DN119727_c0_g2_i1	15.86	16.87	18.62	17.02
TRINITY_DN119731_c0_g1_i1	0	0.11	0.59	0.37
TRINITY_DN119746_c0_g1_i1	361.53	318.98	376.71	365.59
TRINITY_DN119754_c0_g1_i1	46.6	69.84	66.74	61.35
TRINITY_DN119762_c1_g1_i1	27.93	15.64	45.55	38.13
TRINITY_DN119779_c0_g1_i1	59.91	56.25	62.2	54.95
TRINITY_DN119781_c0_g1_i1	108.81	96.16	109.19	108.18
TRINITY_DN119782_c0_g1_i1	108.4	128.65	116.63	110.54
TRINITY_DN119789_c0_g2_i1	179.03	183.93	155.31	159.05
TRINITY_DN119802_c0_g6_i1	20.1	7.59	0	0.41
TRINITY_DN119813_c0_g1_i1	44.85	42.36	43.29	41.15
TRINITY_DN119838_c0_g1_i1	82.61	87.86	85.63	84.97
TRINITY_DN119839_c0_g1_i1	72.24	64.54	65.27	66.39
TRINITY_DN119840_c0_g1_i1	42.81	29.9	30.16	29.83
TRINITY_DN119841_c0_g1_i1	138.11	121.84	141.19	144.05
TRINITY_DN119845_c0_g1_i1	23.88	24.88	22.44	21.2
TRINITY_DN119853_c0_g1_i1	15.5	15.63	18.81	16.52
TRINITY_DN119857_c0_g1_i1	16.29	16.17	15.74	14.67
TRINITY_DN119866_c0_g1_i1	86.07	77.28	76.84	76.09
TRINITY_DN119881_c0_g1_i1	162.8	158.45	150.06	145.82
TRINITY_DN119886_c0_g1_i1	1268.05	1115.67	1292.17	1256.74
TRINITY_DN119904_c1_g1_i1	79.98	68.04	77.44	75.56
TRINITY_DN119915_c0_g8_i1	32.95	40.86	40.68	39.99
TRINITY_DN119916_c0_g1_i1	36.92	43.07	42.38	45.14
TRINITY_DN119924_c0_g1_i1	22.38	21.26	20.23	21.47
TRINITY_DN119930_c0_g1_i1	29.78	30.38	25.84	30.38
TRINITY_DN119934_c0_g1_i1	33.12	34.3	35.85	30.29
TRINITY_DN119935_c0_g1_i1	35.13	34.99	39.33	41.72
TRINITY_DN119986_c0_g1_i1	50.26	51.87	45.83	42.18
TRINITY_DN120011_c0_g1_i1	39.61	34.84	41.27	35.46
TRINITY_DN120016_c0_g1_i1	33.21	24.74	30.19	23.33
TRINITY_DN120018_c0_g1_i1	846.94	697.57	839.13	826.09
TRINITY_DN120037_c0_g1_i1	38.23	39.47	35.35	34.71
TRINITY_DN120038_c0_g1_i1	196.18	167.44	252.11	243.64
TRINITY_DN120112_c0_g1_i1	22.22	21.9	23.13	19.99
TRINITY_DN120148_c0_g1_i1	14.72	18.62	16.98	15.57
TRINITY_DN120154_c0_g2_i1	6.17	1.58	9.02	8.57
TRINITY_DN120155_c0_g1_i1	15.62	15.79	17.01	17.26
TRINITY_DN120172_c0_g1_i1	27.32	23.65	24.12	21.68
TRINITY_DN120198_c0_g1_i1	0	0	0	0
TRINITY_DN120201_c0_g1_i1	0	0	0	0
TRINITY_DN120206_c0_g1_i1	25.19	33.4	24.74	28.77
TRINITY_DN120220_c0_g1_i1	28.72	30.25	30.67	29.14
TRINITY_DN120221_c0_g1_i1	103.14	80.07	93.14	84.76
TRINITY_DN120235_c0_g1_i1	9.75	10.9	11.03	10.92
TRINITY_DN120239_c0_g1_i1	15.46	13.21	15.7	13.98
TRINITY_DN120258_c0_g1_i1	12.45	17.93	15.27	15.9
TRINITY_DN120259_c0_g1_i1	0	0	0	0.08
TRINITY_DN120267_c0_g1_i1	17.89	17.39	16.24	20.14
TRINITY_DN120290_c1_g1_i1	3.23	3.43	4.43	2.31
TRINITY_DN120295_c0_g1_i1	25.67	23.99	25.95	22.32
TRINITY_DN120311_c0_g1_i1	58.62	68.03	60.16	58.08
TRINITY_DN120346_c0_g1_i1	67.88	63.33	66.48	63.21
TRINITY_DN120355_c1_g1_i1	12.65	11.7	10.37	11.67
TRINITY_DN120387_c0_g1_i1	37.11	31.57	31.67	30.83
TRINITY_DN120400_c0_g1_i1	41.99	46.22	47.53	45.17
TRINITY_DN120424_c0_g1_i2	25.25	22.46	23.94	23.4
TRINITY_DN120452_c1_g1_i1	16.7	18.52	18.69	17.61
TRINITY_DN120460_c0_g1_i1	44.69	42.75	53.05	55.35
TRINITY_DN120472_c0_g1_i1	18.6	17.63	16.24	17.64
TRINITY_DN12047_c0_g2_i1	6.69	7.94	9.68	8.65
TRINITY_DN120530_c0_g1_i1	3.16	2.69	3.2	2.85
TRINITY_DN120530_c1_g1_i1	155.76	127.33	150.72	150.51
TRINITY_DN120572_c0_g1_i1	31.71	9.36	44.99	23.89
TRINITY_DN120602_c0_g1_i1	14.51	14.37	14.66	15.41
TRINITY_DN120630_c0_g1_i1	0	0	0.37	0
TRINITY_DN120663_c0_g1_i1	9.83	11.26	10.35	10.88
TRINITY_DN120704_c0_g1_i1	0.28	0.25	0	0.58
TRINITY_DN120728_c0_g1_i1	13.38	14.81	13.68	13.71
TRINITY_DN12075_c0_g1_i1	73.44	61.75	79.5	78.36
TRINITY_DN120788_c0_g1_i1	16.05	15.32	13.73	15.35
TRINITY_DN120856_c0_g1_i1	54.33	55.04	55.74	58.84
TRINITY_DN120887_c0_g1_i1	74.63	73.04	69.75	77.82
TRINITY_DN120889_c0_g1_i1	0	0	0	0
TRINITY_DN120966_c0_g1_i1	38.14	39.19	39.8	38.95
TRINITY_DN121046_c0_g1_i1	0	0	0	0
TRINITY_DN121093_c0_g1_i1	17.47	15.71	15.05	16.38
TRINITY_DN121146_c0_g1_i1	14.21	12.29	17.52	14.64
TRINITY_DN12115_c0_g1_i1	71.46	73.48	75.73	62.93
TRINITY_DN121171_c0_g1_i1	88.24	67.99	88.94	88.98
TRINITY_DN121177_c0_g1_i1	38.32	33.62	32.86	30.83
TRINITY_DN121211_c0_g1_i1	27.28	26.3	30.06	25.89
TRINITY_DN121230_c1_g1_i1	18.02	20.31	20.07	14.96
TRINITY_DN121232_c0_g1_i1	9.33	9.6	12.72	11.29
TRINITY_DN121247_c0_g1_i1	0	1.44	0	0
TRINITY_DN121251_c0_g1_i1	17.6	17.69	19.92	28.96
TRINITY_DN121346_c0_g1_i1	0	0	0	0
TRINITY_DN121351_c0_g1_i1	0.73	0.38	0.29	0.9
TRINITY_DN121367_c0_g1_i1	31.41	25.31	29.46	27.97
TRINITY_DN121410_c0_g1_i1	0.15	0	0	0
TRINITY_DN121413_c0_g1_i1	16.17	14.34	16.89	12.92
TRINITY_DN121431_c0_g1_i1	6.94	9.28	4.75	5.12
TRINITY_DN121542_c0_g1_i1	0	0	0	0
TRINITY_DN121617_c0_g2_i1	1.22	2.55	0.51	0.03
TRINITY_DN121646_c0_g1_i1	69.65	52.92	62.27	51.75
TRINITY_DN121672_c0_g1_i1	0	0	0	0
TRINITY_DN121690_c0_g1_i1	44.9	46.93	48.84	44.13
TRINITY_DN121694_c0_g1_i1	23.95	27.48	24.96	25.03
TRINITY_DN121718_c0_g1_i1	1.26	2.06	2.06	1.6
TRINITY_DN121791_c0_g1_i1	10.51	7.7	8.49	11.45
TRINITY_DN1217_c0_g1_i1	21.01	223.8	320.89	592.05
TRINITY_DN121828_c0_g1_i1	44.62	40.35	28.44	36.16
TRINITY_DN1218_c0_g1_i1	4.05	4.81	5.14	4.75
TRINITY_DN121931_c0_g1_i1	10.48	9.82	10.7	8.81
TRINITY_DN121976_c0_g1_i1	3.98	5.86	5.01	5.46
TRINITY_DN122008_c0_g1_i1	9.27	10.53	11.34	10.01
TRINITY_DN122030_c0_g1_i1	0	0	1.74	0
TRINITY_DN122199_c0_g2_i1	10.69	11.11	11.81	11.94
TRINITY_DN122217_c0_g1_i1	52.05	45.41	52.57	54.63
TRINITY_DN122248_c0_g1_i1	0	0	0	0
TRINITY_DN122265_c0_g2_i1	4	4.17	4.06	4.19
TRINITY_DN122281_c0_g1_i1	9.1	11.07	10.43	13.41
TRINITY_DN122297_c0_g1_i1	15.53	17.44	16.74	16.77
TRINITY_DN122306_c0_g1_i1	0	0.83	0	0
TRINITY_DN122317_c0_g1_i1	6.36	7.9	7.39	6.5
TRINITY_DN122365_c0_g1_i1	0	0.09	0	0
TRINITY_DN122631_c0_g1_i1	10.07	10.69	12.77	8.39
TRINITY_DN122696_c0_g1_i1	0.55	0.09	0.29	0.29
TRINITY_DN122731_c0_g1_i1	0.2	0	0	0.82
TRINITY_DN122824_c0_g1_i1	0	0	0	0
TRINITY_DN122851_c0_g1_i1	4.97	5.2	4.48	6.03
TRINITY_DN122902_c0_g1_i1	0	0.12	0.65	0
TRINITY_DN122909_c0_g1_i1	0.21	0	0	0.21
TRINITY_DN122942_c0_g1_i1	0	0	0	0
TRINITY_DN122987_c0_g1_i1	2.44	3.85	4.3	4.02
TRINITY_DN123003_c0_g1_i1	0	0	0.6	0.17
TRINITY_DN123010_c1_g1_i1	38.3	35.26	46.18	37.5
TRINITY_DN123023_c0_g1_i1	0	0.47	0	0
TRINITY_DN123082_c0_g1_i1	0	0	0	0
TRINITY_DN12312_c0_g5_i1	8.69	9.11	7.84	8.49
TRINITY_DN123194_c0_g1_i1	0	0.24	0.16	0.54
TRINITY_DN123247_c0_g1_i1	2.03	3.46	2.5	3.52
TRINITY_DN12328_c0_g1_i1	12.02	10.97	9.96	11
TRINITY_DN123344_c0_g1_i1	18.63	14.74	11.76	13.39
TRINITY_DN123474_c0_g1_i1	12.7	14.3	11.89	15.19
TRINITY_DN123517_c0_g1_i1	0	0	0	0
TRINITY_DN12354_c0_g1_i1	0.45	0.16	0.63	0.53
TRINITY_DN123600_c0_g1_i1	0	0	0	0
TRINITY_DN123699_c0_g1_i1	0	0	0	0
TRINITY_DN12373_c0_g1_i1	1.7	0.93	1.68	0
TRINITY_DN12373_c0_g2_i1	3.42	2.96	5.24	2.06
TRINITY_DN123828_c0_g1_i1	0	0	0	0
TRINITY_DN123887_c0_g1_i1	0	0.28	0.24	0.51
TRINITY_DN124455_c0_g1_i1	0.16	0	0	0.08
TRINITY_DN12450_c0_g1_i1	0	0.16	0.52	0
TRINITY_DN124648_c0_g1_i1	0	0	0	0.37
TRINITY_DN124751_c0_g1_i1	0	0	0.89	0
TRINITY_DN12491_c0_g1_i2	6.45	7.62	6.4	5.18
TRINITY_DN124930_c0_g1_i1	7.01	8.19	5.73	4.08
TRINITY_DN125123_c0_g1_i1	0	0	0	0
TRINITY_DN125229_c0_g1_i1	0	0	0	0.17
TRINITY_DN125269_c0_g1_i1	0.42	0	0	0.44
TRINITY_DN125307_c0_g1_i1	0.15	0.13	0.44	0.51
TRINITY_DN125396_c0_g1_i1	0	0.15	0.06	0
TRINITY_DN12571_c0_g2_i1	112.3	110.49	114.5	99.38
TRINITY_DN125804_c0_g1_i1	0.19	0.27	0.27	0.23
TRINITY_DN125864_c0_g1_i1	0	0.43	0	0
TRINITY_DN125984_c0_g1_i1	0.27	0.24	0.21	0.62
TRINITY_DN126043_c0_g1_i1	7.7	5.69	6.85	5.57
TRINITY_DN126130_c0_g1_i1	0	0	0	0
TRINITY_DN126263_c0_g1_i1	0	0	0	0.16
TRINITY_DN12628_c0_g1_i1	7.64	4.99	4.5	3.21
TRINITY_DN126483_c0_g2_i1	0	1.29	0	0
TRINITY_DN126529_c0_g1_i1	0	0	0	0
TRINITY_DN126551_c0_g1_i1	0.68	0.77	0.41	0.69
TRINITY_DN126747_c0_g1_i1	0	0	0	0
TRINITY_DN126791_c0_g1_i1	0.93	0	0.85	0.24
TRINITY_DN126886_c0_g1_i1	0	0.46	0	0
TRINITY_DN127206_c0_g1_i1	0	0	0	0.66
TRINITY_DN12724_c0_g1_i1	1.71	1.09	1.19	0.5
TRINITY_DN127256_c0_g1_i1	0	0.45	0	0
TRINITY_DN127445_c0_g1_i1	0	0	0	0
TRINITY_DN127663_c0_g1_i1	0.78	0	0	0
TRINITY_DN12770_c0_g1_i1	7.17	5.25	6.82	6.17
TRINITY_DN128014_c0_g1_i1	0.47	0	0.6	0
TRINITY_DN128143_c0_g1_i1	2.85	2.56	2.83	2.14
TRINITY_DN12822_c0_g2_i1	0	0	0	0
TRINITY_DN12825_c0_g1_i1	16.87	17.52	18.26	15.18
TRINITY_DN12829_c0_g1_i1	0	0	0	0
TRINITY_DN128383_c0_g1_i1	0	0	0	0
TRINITY_DN128546_c0_g1_i1	18.38	14.66	15.54	19.42
TRINITY_DN12864_c0_g2_i1	0.24	0	0.19	0.04
TRINITY_DN128650_c0_g1_i1	0	0	0	0
TRINITY_DN128662_c0_g1_i1	0	0	1.67	0
TRINITY_DN128724_c0_g1_i1	0	0.49	0	0
TRINITY_DN12878_c0_g2_i1	1.34	0.85	1.57	1.05
TRINITY_DN128800_c0_g1_i1	0.2	0.35	0	0.2
TRINITY_DN128824_c0_g1_i1	0	0	0	0
TRINITY_DN128825_c0_g1_i1	0	0	0	0
TRINITY_DN12895_c0_g2_i1	8.78	9.81	8.6	7.7
TRINITY_DN129317_c0_g1_i1	0	0	0	0
TRINITY_DN12945_c0_g2_i1	15.81	20.72	23.77	21.19
TRINITY_DN12953_c0_g1_i1	43.06	37.85	39.84	35.63
TRINITY_DN129646_c0_g1_i1	2.59	2.16	3.14	2.25
TRINITY_DN12966_c0_g1_i1	0	0	0	0
TRINITY_DN130103_c0_g1_i1	0	0	0	0
TRINITY_DN13053_c0_g1_i1	0	0	0	0
TRINITY_DN130726_c0_g1_i1	0	0	0	0
TRINITY_DN13133_c0_g1_i1	26.42	27.19	24.57	25.38
TRINITY_DN131383_c0_g1_i1	0	0	0	0
TRINITY_DN13164_c0_g1_i1	33.49	24.75	33.34	35.37
TRINITY_DN13174_c0_g1_i1	0.35	0	0	0.17
TRINITY_DN132064_c0_g1_i1	0	0	0	1.15
TRINITY_DN132170_c0_g1_i1	0	0	0	0
TRINITY_DN132352_c2_g1_i1	2744.38	2240.58	2451.45	2488.12
TRINITY_DN132357_c0_g1_i1	35.53	38.18	40.18	32.05
TRINITY_DN132362_c0_g1_i1	79.74	78.08	76.9	71.18
TRINITY_DN132365_c0_g4_i1	273.95	219.65	207.88	210.44
TRINITY_DN132379_c0_g1_i1	196.79	175.63	218.18	249.29
TRINITY_DN132380_c0_g2_i1	1833.57	1355.79	2193.11	1808.09
TRINITY_DN132381_c0_g1_i1	29.54	38.15	30.72	33.37
TRINITY_DN132383_c0_g1_i1	12.76	11.63	12.57	11.79
TRINITY_DN132386_c0_g1_i1	38.32	37.49	39.1	38.72
TRINITY_DN132404_c0_g1_i1	394.13	283.44	244.7	240.91
TRINITY_DN132411_c0_g2_i1	59.42	50.53	56.69	51.74
TRINITY_DN132431_c0_g1_i1	19.29	22.3	22.86	19.77
TRINITY_DN132454_c0_g2_i1	384.38	323.16	411.19	392.91
TRINITY_DN132455_c0_g1_i1	55.47	56.89	55.5	53.29
TRINITY_DN132459_c0_g1_i1	85.35	90.68	85.02	82.44
TRINITY_DN132460_c0_g1_i1	65.92	64.72	58.95	57.9
TRINITY_DN132464_c0_g1_i1	11.36	13.45	12.26	12.18
TRINITY_DN132467_c0_g1_i1	47.03	55.04	137.72	117.08
TRINITY_DN132470_c0_g1_i1	1.61	0.46	23.31	21.87
TRINITY_DN132475_c0_g1_i1	43.58	46	45.04	44.89
TRINITY_DN132489_c0_g1_i1	25.75	27.79	30.1	29.15
TRINITY_DN132490_c0_g1_i1	11.58	15.97	15.19	16.22
TRINITY_DN132501_c0_g1_i1	42.74	38.67	50.07	39.45
TRINITY_DN132506_c0_g1_i1	154.03	131.4	135.35	99.95
TRINITY_DN132509_c1_g6_i1	3.04	2.95	20.78	20.38
TRINITY_DN132513_c0_g1_i1	63.52	39.15	36.85	47.19
TRINITY_DN132513_c1_g1_i1	10.82	9.03	8.64	16.72
TRINITY_DN132544_c0_g1_i1	12.49	14.67	13.62	10.32
TRINITY_DN132545_c0_g1_i1	25.13	24.91	26.33	26.89
TRINITY_DN132546_c0_g1_i1	47.21	63.78	91.11	44.77
TRINITY_DN132550_c0_g1_i1	22.09	22.97	20.45	19.5
TRINITY_DN132552_c0_g1_i1	45.93	58.13	56.74	55.97
TRINITY_DN132554_c0_g1_i1	39.72	40.97	43.32	40.19
TRINITY_DN132559_c0_g1_i1	18.36	17.44	17.22	16.93
TRINITY_DN132568_c0_g1_i1	19.16	19.19	19.94	17.44
TRINITY_DN132569_c0_g1_i1	58.58	62.67	55.66	56.88
TRINITY_DN132577_c0_g1_i1	65.11	57.29	61.63	56.54
TRINITY_DN132584_c0_g1_i1	44.84	48.42	43.46	41.45
TRINITY_DN132595_c0_g1_i1	0.04	0	0	0.1
TRINITY_DN132597_c0_g1_i1	13.97	10.82	13.94	17.2
TRINITY_DN132599_c0_g2_i1	47.44	52.18	58.63	50.51
TRINITY_DN132603_c0_g1_i1	23.18	25.07	24.53	24.51
TRINITY_DN132607_c0_g1_i1	0	0.12	0	0.07
TRINITY_DN132622_c0_g1_i1	52.1	57.71	56	48.34
TRINITY_DN132628_c0_g1_i1	24.46	24.07	25.15	24.52
TRINITY_DN132630_c0_g1_i1	2.24	0.83	6.95	2.4
TRINITY_DN132637_c0_g1_i1	2.96	1.7	3.6	3.46
TRINITY_DN132646_c1_g1_i1	8.49	9.95	9.38	9.29
TRINITY_DN132654_c0_g1_i1	10.08	8.19	9.79	10.66
TRINITY_DN132657_c0_g1_i1	100.51	91.96	94.19	93.06
TRINITY_DN132659_c0_g1_i1	1.2	0	0	0
TRINITY_DN132661_c0_g1_i1	17.94	19.72	18.42	18.37
TRINITY_DN13266_c0_g1_i1	5.64	6.57	6.04	4.76
TRINITY_DN132684_c0_g1_i1	38.43	40.47	31.85	32.66
TRINITY_DN132741_c0_g1_i1	13.75	12.55	18.38	18.88
TRINITY_DN132760_c0_g1_i1	14.59	15.17	19.58	15.35
TRINITY_DN132777_c0_g1_i1	3.73	3.66	2.66	3.08
TRINITY_DN132789_c0_g1_i1	18.02	16.55	16.62	14.7
TRINITY_DN132795_c0_g2_i1	0	0	0	0
TRINITY_DN132815_c0_g1_i1	94.24	86.41	99.54	103.8
TRINITY_DN132848_c0_g2_i1	9.23	10.2	10.89	11.81
TRINITY_DN132851_c0_g9_i1	0	0	0	0
TRINITY_DN13285_c0_g2_i1	16.8	17.16	13.83	15.36
TRINITY_DN132895_c0_g1_i1	5.16	6.9	6.92	6.11
TRINITY_DN132937_c0_g1_i1	60.85	53.08	46.2	44.82
TRINITY_DN132966_c0_g1_i1	18.72	22.73	27.24	22.55
TRINITY_DN132967_c0_g1_i1	117.94	125.73	97.26	87.2
TRINITY_DN132968_c0_g1_i1	31.19	37.17	36.92	35.35
TRINITY_DN132975_c0_g1_i1	0	0.87	0	0
TRINITY_DN132979_c0_g1_i1	57.53	52.59	47.72	46.73
TRINITY_DN133030_c0_g1_i1	0	0	0	0
TRINITY_DN133077_c0_g1_i1	33.37	28.43	35.79	28.78
TRINITY_DN133092_c0_g1_i1	1.28	1.64	1.84	0.96
TRINITY_DN133097_c0_g3_i1	0	0	0	0
TRINITY_DN133108_c0_g2_i1	13.6	27.63	23.58	27.55
TRINITY_DN133114_c0_g1_i1	8.2	9.08	9.82	8.53
TRINITY_DN133133_c0_g1_i1	11.19	11.47	10.6	10.37
TRINITY_DN133175_c0_g1_i2	0	13.18	17.29	4.41
TRINITY_DN133235_c0_g1_i1	120.32	109.18	131.76	124.74
TRINITY_DN133281_c0_g1_i1	0.08	0	0	0
TRINITY_DN133298_c1_g1_i1	47.28	37.47	42.83	37.74
TRINITY_DN133311_c0_g1_i1	12.62	18.61	35.7	15.97
TRINITY_DN133312_c0_g1_i1	25.45	25.69	27.55	26.29
TRINITY_DN133324_c0_g1_i1	26.96	25.07	24.04	25.68
TRINITY_DN13334_c0_g1_i1	0	0	0	0
TRINITY_DN133379_c0_g1_i1	66.11	60.42	61.02	61.04
TRINITY_DN133385_c0_g2_i1	4.06	3.67	4.13	4.39
TRINITY_DN133391_c0_g1_i1	22.13	20.79	21.85	22.48
TRINITY_DN133404_c0_g1_i1	10.05	11.43	9.74	10.52
TRINITY_DN133442_c0_g1_i1	32.49	34.03	40.31	39.8
TRINITY_DN133494_c0_g1_i1	9.38	9.55	10.53	8.69
TRINITY_DN133537_c0_g1_i1	12.52	12.77	11.24	11.95
TRINITY_DN133543_c0_g1_i1	33.53	35.13	24.18	28.18
TRINITY_DN133555_c0_g1_i1	10.59	10.42	9.8	10.47
TRINITY_DN133563_c0_g1_i1	16.16	16.02	17.25	17.46
TRINITY_DN133564_c0_g1_i1	44.22	33.58	44.23	41.15
TRINITY_DN133595_c0_g1_i1	56.07	49.99	47.24	41.91
TRINITY_DN133623_c0_g1_i2	6.45	6.29	5.64	6.46
TRINITY_DN133706_c0_g1_i1	3.42	4.54	4.11	4.31
TRINITY_DN133720_c0_g1_i1	0	0.35	0.15	0
TRINITY_DN133727_c0_g1_i1	6.46	6.23	6.2	5.49
TRINITY_DN133755_c1_g1_i1	35.54	26.31	33.19	29.7
TRINITY_DN133767_c0_g1_i1	14.64	15.92	17.13	15.87
TRINITY_DN133787_c0_g1_i1	0	0	0	0
TRINITY_DN133788_c0_g1_i1	0	0.23	0.31	0
TRINITY_DN133820_c0_g1_i1	0	0	0	1.51
TRINITY_DN133883_c0_g1_i1	2.03	2.28	1.41	1.7
TRINITY_DN133978_c0_g1_i1	2.52	4.98	5.63	2.79
TRINITY_DN133986_c0_g1_i1	15.04	16.14	16.13	13.54
TRINITY_DN134076_c0_g1_i1	8.82	9.52	9.69	8.03
TRINITY_DN134091_c0_g1_i1	0	0	0	0
TRINITY_DN134129_c0_g1_i1	0.26	0.19	0.12	0.21
TRINITY_DN134144_c0_g1_i1	115.42	109.87	124.9	128.7
TRINITY_DN134158_c0_g1_i1	0	0	0	0
TRINITY_DN13415_c0_g1_i1	0.54	0.37	0.16	0.41
TRINITY_DN134164_c0_g2_i1	10.06	7.97	9.93	9.45
TRINITY_DN134201_c0_g1_i1	3.24	0.3	3.76	0.87
TRINITY_DN134285_c0_g1_i1	2.99	2.61	3.65	3.5
TRINITY_DN134293_c0_g1_i1	7.77	14.67	18.24	19.18
TRINITY_DN134306_c0_g1_i1	0	0	0	0
TRINITY_DN13441_c0_g1_i1	30.16	21.84	32.07	22.09
TRINITY_DN134437_c0_g1_i1	8.27	8.6	9.33	9.11
TRINITY_DN134481_c0_g1_i1	12.37	6.46	9.49	7.23
TRINITY_DN134515_c0_g1_i1	59.7	72.61	55.03	61.1
TRINITY_DN134524_c0_g1_i1	2.87	3.27	3.42	3.63
TRINITY_DN134584_c0_g1_i1	36.63	38.29	27.18	38.11
TRINITY_DN134594_c0_g1_i1	164.25	146.86	171.33	150.78
TRINITY_DN134610_c0_g1_i1	12.56	10.2	10.06	13.55
TRINITY_DN134642_c0_g1_i1	9.25	9.79	11.15	10.48
TRINITY_DN134703_c0_g1_i1	0	0.13	0.25	0.07
TRINITY_DN134737_c0_g9_i1	0	0	0	0
TRINITY_DN135037_c0_g1_i1	8.82	9.76	10.26	9.18
TRINITY_DN135067_c0_g1_i1	1.86	8	0.95	0.4
TRINITY_DN13509_c0_g1_i1	0.55	0.64	0.65	0.54
TRINITY_DN135152_c0_g1_i1	0	0	0	0
TRINITY_DN135251_c0_g1_i1	0.28	0.27	0.7	0.79
TRINITY_DN135325_c0_g1_i1	0	0.43	0	0
TRINITY_DN135432_c0_g1_i1	0	0	0	0
TRINITY_DN135509_c0_g1_i1	0	0.74	0.5	0.21
TRINITY_DN135560_c0_g1_i1	0	0	0	0
TRINITY_DN135564_c0_g2_i1	41.02	37.88	42.12	40.11
TRINITY_DN135585_c0_g1_i1	5.6	7.69	6.41	6.9
TRINITY_DN135634_c0_g1_i1	0	0	0	0
TRINITY_DN135681_c0_g1_i1	0	0	0	0
TRINITY_DN135761_c0_g1_i1	19.79	18.18	19.12	17.51
TRINITY_DN135801_c0_g1_i1	0	0	0.23	0
TRINITY_DN135832_c0_g1_i1	0.24	0	0.29	0.24
TRINITY_DN135839_c0_g1_i1	7.97	9.8	10.6	8.91
TRINITY_DN13584_c0_g1_i1	6.43	5.71	6.6	7.05
TRINITY_DN135850_c0_g1_i1	7.4	10.67	16.56	14
TRINITY_DN135877_c1_g1_i1	7.38	6.41	6.99	5.97
TRINITY_DN135898_c0_g1_i1	6.47	5.36	8.35	7.83
TRINITY_DN135913_c0_g1_i1	6.61	10.35	9.18	11.48
TRINITY_DN135916_c0_g1_i1	0.95	0.82	1.86	1.97
TRINITY_DN135952_c0_g1_i1	0	0	0	0.18
TRINITY_DN135958_c0_g1_i1	0	0	0	0
TRINITY_DN135976_c0_g1_i1	5.07	4.28	6.52	4.94
TRINITY_DN136063_c0_g1_i1	12.96	11.64	21.83	15.25
TRINITY_DN136167_c2_g1_i1	59.63	43.26	45.21	50.96
TRINITY_DN136189_c0_g1_i1	10.63	10.4	11.29	10.43
TRINITY_DN136401_c0_g1_i1	0	0	0	0.55
TRINITY_DN136501_c0_g1_i1	6.92	8.59	9.02	8.44
TRINITY_DN136719_c0_g1_i1	0	0	0	0
TRINITY_DN136782_c0_g1_i1	0	0	0.93	0
TRINITY_DN137034_c0_g1_i1	0	0	0	0
TRINITY_DN137111_c0_g1_i1	0.24	0	0	0
TRINITY_DN137114_c0_g1_i1	0	0	0	0
TRINITY_DN137133_c0_g1_i1	11.9	7.97	8.21	10.51
TRINITY_DN137214_c0_g1_i1	0.72	0	0	0
TRINITY_DN137380_c0_g1_i1	0	0	0	0
TRINITY_DN137440_c0_g1_i1	0	0	0	0
TRINITY_DN13764_c0_g3_i1	0	0	0.29	0
TRINITY_DN137777_c0_g1_i1	0	0	0	0
TRINITY_DN13779_c0_g1_i1	0	0	0	0
TRINITY_DN137840_c0_g1_i1	0	0	0	0
TRINITY_DN137865_c0_g1_i1	0	0	0	0
TRINITY_DN137959_c0_g1_i1	0	0	0	2.45
TRINITY_DN137964_c0_g1_i1	0	0	1.14	0.24
TRINITY_DN138050_c0_g1_i1	0	0	0	0
TRINITY_DN138097_c0_g1_i1	0	0	0	0
TRINITY_DN13811_c0_g2_i1	26.42	30.3	22.43	27.2
TRINITY_DN138409_c0_g1_i1	0	0	0	0
TRINITY_DN13852_c0_g1_i1	30.74	32.47	30.77	29.59
TRINITY_DN138589_c0_g1_i1	0.31	0	0	0
TRINITY_DN138680_c0_g1_i1	0	0	0	0
TRINITY_DN138698_c0_g1_i1	0	0	0.34	0.28
TRINITY_DN13888_c0_g2_i1	10.39	10.53	17.5	14.81
TRINITY_DN139089_c0_g1_i1	0	0	0	0
TRINITY_DN139133_c0_g1_i1	0	0	0	0
TRINITY_DN139270_c0_g1_i1	0	0.35	0	0
TRINITY_DN139283_c0_g1_i1	20.14	12.57	15.98	16.91
TRINITY_DN13934_c0_g1_i1	0.44	0.1	0.13	0.22
TRINITY_DN139381_c0_g1_i1	0.43	1.17	0.26	0.65
TRINITY_DN139416_c0_g1_i1	0	0	0	0
TRINITY_DN139553_c0_g1_i1	0	0	0	0
TRINITY_DN139680_c0_g1_i1	0	0	0	0
TRINITY_DN14010_c0_g1_i1	18.28	23.12	17.98	18.44
TRINITY_DN140130_c0_g1_i1	0	0	0.6	0
TRINITY_DN14017_c0_g1_i1	59.51	56.44	59.74	55.91
TRINITY_DN140183_c0_g1_i1	0	0	0	0.45
TRINITY_DN140550_c0_g1_i1	1.23	0	0	0.85
TRINITY_DN140654_c0_g1_i1	0	0	0	0
TRINITY_DN14071_c0_g1_i1	10.59	13.36	10.01	10.83
TRINITY_DN140905_c0_g1_i1	0	0	0.45	0
TRINITY_DN140964_c0_g1_i1	0	0	0	0
TRINITY_DN14099_c0_g2_i1	0.06	0.1	0	0
TRINITY_DN141010_c0_g1_i1	0	0	0	0
TRINITY_DN141096_c0_g1_i1	0	0.27	0.37	0
TRINITY_DN141206_c0_g1_i1	0	0.22	0	0
TRINITY_DN141230_c0_g1_i1	0	0	0	0
TRINITY_DN141374_c0_g1_i1	0	0	0	0
TRINITY_DN14145_c0_g1_i1	0	0.1	0	0
TRINITY_DN141526_c0_g1_i1	0.16	0.28	0	0
TRINITY_DN14183_c0_g6_i1	0.53	0.15	0	0.11
TRINITY_DN141875_c0_g1_i1	0	0.12	0	0
TRINITY_DN141931_c0_g1_i1	0	0	0	0.3
TRINITY_DN141937_c0_g1_i1	0	0	0	0
TRINITY_DN142095_c0_g1_i1	0	0	1.26	0
TRINITY_DN14223_c0_g1_i1	0.15	0.14	0.56	0.16
TRINITY_DN142255_c0_g1_i1	0	0	0	0
TRINITY_DN142408_c0_g1_i1	0.28	0	0.35	0
TRINITY_DN142450_c0_g1_i1	0	0.47	0	0
TRINITY_DN142632_c0_g1_i1	0.25	0	0	0
TRINITY_DN142817_c0_g1_i1	0	0	0	0
TRINITY_DN142994_c0_g2_i1	0	0	0	0.28
TRINITY_DN143206_c0_g1_i1	0	0	0	0
TRINITY_DN14356_c0_g1_i1	0	0	0	0
TRINITY_DN14362_c0_g1_i1	0	0	0	0
TRINITY_DN14387_c0_g1_i1	20.78	19.79	26.71	23.45
TRINITY_DN143968_c0_g1_i1	0	0	0	0
TRINITY_DN144142_c0_g1_i1	0	0	0	0
TRINITY_DN14421_c0_g2_i1	10.62	13.05	14.3	11.69
TRINITY_DN144370_c0_g1_i1	0	0.33	0	0
TRINITY_DN14457_c0_g1_i1	16.83	15.95	10.55	9.48
TRINITY_DN1450_c0_g2_i1	13.15	18.38	16.78	16.68
TRINITY_DN14523_c0_g1_i1	0	0	0	0
TRINITY_DN14696_c0_g1_i1	1.24	1.4	1.91	2.65
TRINITY_DN1471_c0_g1_i1	17.99	21.34	18.55	19.23
TRINITY_DN14723_c0_g2_i1	56.05	60.89	57.14	54.08
TRINITY_DN14735_c0_g1_i1	28.67	19.83	30.83	26.6
TRINITY_DN1474_c1_g1_i1	3.34	86.33	63.59	126.9
TRINITY_DN14753_c0_g1_i1	0.2	0	0	0
TRINITY_DN14768_c0_g2_i1	1	0.18	0.22	0.98
TRINITY_DN14778_c0_g1_i1	0	0.67	0	0
TRINITY_DN14788_c0_g1_i1	34.64	34.19	33.33	38.14
TRINITY_DN14794_c0_g1_i1	33.88	32.39	33.23	32.27
TRINITY_DN14855_c0_g1_i1	41.94	46.72	37.84	39.66
TRINITY_DN14957_c0_g1_i1	2.93	2.03	4.13	2.43
TRINITY_DN14983_c0_g1_i1	0	0	0	0
TRINITY_DN1502_c0_g1_i1	2.12	2.83	3.4	3.69
TRINITY_DN15076_c0_g1_i1	186.7	150.55	182.37	194.06
TRINITY_DN15106_c0_g1_i1	14.59	14.51	16.03	14.42
TRINITY_DN1512_c0_g2_i1	4.56	4.04	3.87	3.92
TRINITY_DN15173_c0_g2_i1	12.65	12.01	16.73	12.07
TRINITY_DN15174_c0_g1_i1	8.37	8.6	7.71	8.06
TRINITY_DN15342_c0_g1_i1	716.46	646.34	802.03	651.8
TRINITY_DN1535_c0_g1_i1	0.12	0	0.07	0.06
TRINITY_DN15369_c0_g1_i1	0.2	0.09	0	0.1
TRINITY_DN15371_c0_g1_i1	0.32	0.14	0.19	0.24
TRINITY_DN1541_c0_g1_i1	78.26	84.01	77.64	72.9
TRINITY_DN15450_c1_g1_i1	2.49	3.23	1.36	1.13
TRINITY_DN15523_c0_g2_i1	13.5	20.26	27.36	18.56
TRINITY_DN15527_c0_g1_i1	0	0	0	0
TRINITY_DN15533_c0_g2_i1	0	0	0	0.27
TRINITY_DN15572_c0_g2_i1	11.05	9.24	0	0.09
TRINITY_DN15573_c0_g1_i1	10.37	11.94	10.13	10.47
TRINITY_DN15574_c0_g2_i1	12.31	14.83	13.46	12.98
TRINITY_DN15589_c0_g2_i1	0	0	0.69	0
TRINITY_DN15592_c0_g2_i1	3.59	5.33	2.34	3.59
TRINITY_DN15602_c0_g2_i1	11.98	13.13	13.93	15.76
TRINITY_DN15621_c0_g1_i1	2.87	2.9	2.98	1.48
TRINITY_DN15644_c0_g1_i1	0	0	0.18	0
TRINITY_DN15683_c0_g2_i1	18.61	21.25	22.11	24.36
TRINITY_DN15716_c0_g2_i1	6.72	8.12	7.47	5.55
TRINITY_DN1582_c0_g1_i1	0	0	0	0
TRINITY_DN15848_c0_g1_i1	0	2.27	0	0
TRINITY_DN15909_c0_g1_i1	0.63	0	0	0
TRINITY_DN15954_c0_g2_i1	25.87	22.59	23.23	19.45
TRINITY_DN15970_c0_g2_i1	1.86	2.39	1.03	2.11
TRINITY_DN1600_c0_g1_i1	0	0	0	0
TRINITY_DN16018_c0_g1_i1	13.86	15.89	16.46	14.13
TRINITY_DN16287_c0_g1_i1	16.5	19.32	19.24	20.95
TRINITY_DN1628_c0_g1_i1	9.28	15.05	10.62	12.06
TRINITY_DN16337_c0_g2_i1	25.34	28.01	24.27	30.69
TRINITY_DN16348_c0_g1_i1	7.41	8	8.13	7.07
TRINITY_DN16363_c0_g2_i1	12.75	18.37	10.99	8.63
TRINITY_DN16394_c0_g1_i1	0.26	0.06	0.19	0.13
TRINITY_DN1640_c0_g1_i1	3.47	5.73	5.73	5.79
TRINITY_DN16468_c0_g1_i1	10.18	11.92	9.94	9.73
TRINITY_DN16493_c0_g1_i1	1.77	4.9	1.86	2.44
TRINITY_DN16495_c0_g1_i1	6.24	6.4	2.6	1.66
TRINITY_DN16702_c0_g1_i1	20.36	18.28	18.12	15.9
TRINITY_DN16767_c0_g1_i1	0	0	0	0
TRINITY_DN16811_c0_g1_i1	60.95	51.58	53.21	55.73
TRINITY_DN1681_c0_g1_i1	12.03	9.7	8.48	7.36
TRINITY_DN1681_c0_g2_i1	12.22	10.79	12.93	12.12
TRINITY_DN16850_c0_g2_i1	0	0	0	0
TRINITY_DN16893_c0_g1_i2	13.9	17.94	13.93	15.51
TRINITY_DN16945_c0_g1_i1	0.17	0	1.24	0
TRINITY_DN16954_c0_g2_i1	8.39	8.52	8.7	8.85
TRINITY_DN17018_c0_g1_i1	0.17	0.37	0.1	0.33
TRINITY_DN17024_c0_g1_i1	3.99	5.12	5.83	4.86
TRINITY_DN17061_c0_g1_i1	0.11	0.19	0	0.31
TRINITY_DN17085_c0_g1_i1	7.12	3	3.08	3.86
TRINITY_DN17094_c0_g2_i1	48.63	57.77	51.4	49.91
TRINITY_DN1709_c0_g2_i1	0.17	0	1.21	0
TRINITY_DN17103_c0_g1_i1	0	0.14	0.19	0.16
TRINITY_DN17151_c0_g1_i1	3.62	4.91	4.29	4.14
TRINITY_DN17170_c0_g1_i1	14.53	2.72	31.23	12.86
TRINITY_DN17174_c0_g2_i1	15.25	15.24	14.6	12.86
TRINITY_DN17188_c0_g1_i1	38.29	39.18	39.71	40.29
TRINITY_DN17195_c0_g1_i1	0	0	0	0
TRINITY_DN17202_c0_g1_i1	0.16	0.33	0	0.31
TRINITY_DN17210_c0_g1_i1	22.96	27.92	27.7	27.91
TRINITY_DN17222_c0_g1_i1	10.65	11.82	11.4	9.64
TRINITY_DN17234_c0_g1_i1	5.41	4.58	6.59	6.01
TRINITY_DN17242_c0_g1_i1	0	0.11	0.28	0.24
TRINITY_DN17284_c0_g2_i1	22.51	17.19	23.91	19.85
TRINITY_DN17293_c0_g1_i1	41.39	34.26	38.19	38.5
TRINITY_DN17302_c0_g1_i1	5.49	7.27	5.79	6.12
TRINITY_DN17307_c0_g1_i1	7.4	7.93	7.01	7.43
TRINITY_DN17314_c0_g2_i1	7.13	13.49	39.82	10.59
TRINITY_DN17356_c0_g1_i1	11.5	13.87	15.66	16.03
TRINITY_DN17386_c0_g2_i1	11.6	9.37	12.24	10.41
TRINITY_DN17399_c0_g1_i1	12.98	12.68	15.22	10.79
TRINITY_DN17412_c0_g1_i1	4.56	5.55	6.92	6.49
TRINITY_DN17413_c0_g1_i1	27.58	20.86	21.72	21.22
TRINITY_DN17460_c0_g1_i1	0	0	0	0
TRINITY_DN17465_c0_g1_i1	6.25	9.76	6.38	7.63
TRINITY_DN17485_c0_g1_i1	0	0	0	0
TRINITY_DN17487_c0_g1_i1	0.32	0.29	0.4	1
TRINITY_DN17523_c0_g1_i1	2.5	2.84	2.54	2.48
TRINITY_DN17583_c0_g1_i1	146.8	142	180.74	149.87
TRINITY_DN17618_c0_g1_i1	40.6	34.26	45	41.33
TRINITY_DN17648_c0_g1_i1	14.62	15.04	16.08	16.13
TRINITY_DN17677_c0_g1_i1	9.11	8.3	5.77	7.52
TRINITY_DN17719_c0_g1_i1	64.56	73.48	59.5	62.31
TRINITY_DN17727_c0_g1_i1	11.03	10.77	10.64	9.41
TRINITY_DN17746_c0_g1_i1	11.72	12.79	12.41	11.02
TRINITY_DN17756_c0_g1_i1	9.83	10.85	10.91	10.94
TRINITY_DN17762_c0_g1_i1	0.05	0.08	0.11	0.04
TRINITY_DN17781_c0_g2_i1	11.59	13.71	12.91	14.47
TRINITY_DN17782_c0_g1_i1	8.41	9.19	6.85	8.42
TRINITY_DN17793_c0_g1_i1	28.54	29.36	28.96	32.3
TRINITY_DN17822_c0_g1_i1	17.17	11.77	39.9	26.83
TRINITY_DN17841_c0_g1_i1	54.42	48.76	61.63	60.3
TRINITY_DN17848_c0_g1_i1	15.53	20.8	14.95	15.1
TRINITY_DN17849_c0_g1_i1	8.76	9.85	9.33	7.66
TRINITY_DN17850_c0_g2_i1	204.52	211.59	209.54	203.72
TRINITY_DN17861_c0_g1_i1	11.97	12.64	12.41	13.24
TRINITY_DN17862_c0_g1_i1	13.85	15.2	13.94	13.35
TRINITY_DN17864_c0_g1_i1	11.91	12.18	13.54	10.28
TRINITY_DN17868_c0_g2_i1	2.59	2.68	2.98	3.75
TRINITY_DN17869_c0_g2_i1	5.28	4.15	8.23	5.06
TRINITY_DN17870_c0_g2_i1	15.87	4.92	41	82.02
TRINITY_DN17873_c0_g1_i1	0.49	0.24	0.04	0.19
TRINITY_DN17900_c0_g2_i1	0	0.84	1.16	0.42
TRINITY_DN17903_c0_g1_i1	31.19	28.47	29.33	29.38
TRINITY_DN17910_c0_g1_i1	11.88	15.64	12.38	14.26
TRINITY_DN17915_c0_g1_i1	5.24	5.5	6	5.43
TRINITY_DN17917_c0_g2_i1	7.84	10.92	11.06	9.1
TRINITY_DN17935_c0_g1_i1	22.64	29.59	26.27	25.3
TRINITY_DN17951_c0_g1_i4	11.17	10.2	7.16	8.79
TRINITY_DN17957_c0_g1_i1	300.46	227.8	304.91	294.91
TRINITY_DN17991_c0_g1_i1	15.63	23.45	25.87	15.63
TRINITY_DN17996_c0_g2_i1	3.93	0	0	0
TRINITY_DN17997_c1_g1_i1	47.56	39.97	36.65	39.58
TRINITY_DN18003_c0_g1_i1	31.71	30.94	26.2	27.31
TRINITY_DN18011_c0_g1_i1	33.5	36.76	33.63	36.08
TRINITY_DN18018_c0_g1_i1	14.26	12.95	8.64	12.96
TRINITY_DN18019_c0_g1_i1	0.11	0.15	0.66	0.28
TRINITY_DN18020_c0_g1_i1	46.03	44.17	40.98	44.94
TRINITY_DN18023_c0_g1_i1	19.52	20.92	22.4	19.92
TRINITY_DN18024_c0_g1_i1	28.69	29.09	30.43	27.75
TRINITY_DN18029_c0_g1_i1	25.7	29.21	26.26	26.81
TRINITY_DN18033_c0_g1_i1	50.8	52.18	42.08	43.75
TRINITY_DN18034_c0_g1_i1	6.12	4.99	5.6	5.53
TRINITY_DN18035_c0_g1_i1	10.18	10.8	9.74	9.7
TRINITY_DN18039_c0_g1_i1	240.1	192.29	250.16	203.64
TRINITY_DN18049_c0_g2_i1	19.72	21.34	19.14	18.75
TRINITY_DN18054_c0_g11_i1	15.4	20.24	8.01	18.03
TRINITY_DN18055_c0_g1_i1	78.65	80.81	79.62	74.85
TRINITY_DN18064_c0_g2_i1	18.55	23	18.63	20.64
TRINITY_DN18068_c0_g2_i1	28.72	22.39	25.42	25.39
TRINITY_DN18068_c1_g1_i1	43.36	42.92	47.41	58.66
TRINITY_DN18071_c0_g2_i1	1696.62	1933.11	1676.73	1532.5
TRINITY_DN18074_c0_g1_i1	141.4	139.63	147.32	135.92
TRINITY_DN1807_c0_g1_i1	19.43	19.49	19.75	19.39
TRINITY_DN18080_c0_g1_i1	73.28	91.28	99.21	82.35
TRINITY_DN18083_c4_g1_i1	4241.56	3892.2	6071.9	4187.08
TRINITY_DN18094_c0_g1_i1	322.79	318.59	241.82	231.28
TRINITY_DN18095_c0_g2_i1	462.98	388.98	502.63	486.98
TRINITY_DN18106_c0_g1_i1	36.19	30.07	35.96	30.79
TRINITY_DN18111_c0_g1_i1	37.68	31.69	38.19	34.46
TRINITY_DN18120_c2_g1_i1	26.28	31.17	25.79	27.67
TRINITY_DN18143_c0_g1_i1	24.17	20.35	23.65	20.76
TRINITY_DN18159_c0_g1_i1	43.76	52.97	40.75	44.4
TRINITY_DN18164_c0_g1_i1	15.98	14.35	15.82	12.45
TRINITY_DN18170_c0_g1_i1	13.26	15.73	14.4	13.03
TRINITY_DN18178_c0_g1_i1	10.94	12.65	12.81	13.64
TRINITY_DN18179_c0_g1_i1	8.92	9.98	10.07	10.04
TRINITY_DN18193_c0_g2_i1	3.39	1.91	1.57	2.09
TRINITY_DN18197_c0_g1_i1	9.1	11.2	10	10.37
TRINITY_DN18198_c0_g2_i1	13.11	17.38	18.1	18.45
TRINITY_DN18202_c0_g1_i1	92.46	70.79	88.96	79.14
TRINITY_DN18209_c0_g1_i1	9.02	6.45	7.85	6.57
TRINITY_DN18210_c0_g1_i1	18.52	18.93	17.57	17.82
TRINITY_DN18223_c0_g1_i1	30.83	35.59	38.42	34.9
TRINITY_DN18233_c0_g2_i1	8.47	10.61	7.44	7.99
TRINITY_DN18236_c0_g1_i1	12.26	13.65	10.66	12.42
TRINITY_DN18238_c0_g2_i1	15.73	18.21	16.73	17.14
TRINITY_DN18245_c0_g2_i1	54.05	51.94	50.5	52.33
TRINITY_DN18263_c0_g1_i1	33.27	27	29.62	28.43
TRINITY_DN18264_c0_g1_i1	17.43	20.72	22.57	21.26
TRINITY_DN18265_c0_g1_i1	116.8	114.96	113.89	106.06
TRINITY_DN18267_c0_g1_i1	3.18	1.62	5.25	3.48
TRINITY_DN18283_c0_g1_i4	6.44	4.06	4.64	6.56
TRINITY_DN18323_c0_g1_i1	6.67	6.41	7.03	6.3
TRINITY_DN18327_c0_g1_i1	30.5	29.01	25.95	26.67
TRINITY_DN18341_c0_g1_i1	7.64	8.74	8.09	9.81
TRINITY_DN1834_c0_g1_i1	18.2	16.8	21.85	15.66
TRINITY_DN18357_c0_g2_i1	1.34	1.12	0.47	1.06
TRINITY_DN18389_c0_g1_i1	2.52	2.26	1.75	2.13
TRINITY_DN18413_c0_g1_i1	3.47	2.9	2.86	2.64
TRINITY_DN18424_c0_g2_i1	30.99	31.23	33.4	27.34
TRINITY_DN18446_c0_g2_i1	60.39	49.7	57.09	45.52
TRINITY_DN18458_c0_g1_i1	27.63	22.89	28.16	19.12
TRINITY_DN18474_c0_g1_i1	19.21	18.3	21.73	16.46
TRINITY_DN18478_c0_g1_i1	8	2.4	1.89	2.72
TRINITY_DN18483_c0_g1_i1	0	0.11	0	0.12
TRINITY_DN18490_c0_g1_i1	5.25	6.74	8.34	5.02
TRINITY_DN18506_c0_g1_i1	125.43	113.1	123.44	116.63
TRINITY_DN18512_c0_g1_i1	5.59	7.08	6.65	6.46
TRINITY_DN18514_c0_g1_i1	8.35	7.76	7.89	7.89
TRINITY_DN18524_c1_g1_i1	34.67	33.18	36.75	32.14
TRINITY_DN18527_c0_g1_i1	10.18	10.59	8.32	8.36
TRINITY_DN18540_c0_g2_i1	9.64	11.41	11.34	10.22
TRINITY_DN18548_c0_g1_i1	29.71	31.02	31.59	29.81
TRINITY_DN18561_c0_g1_i1	1.96	3.45	2.97	2.34
TRINITY_DN18572_c0_g1_i1	17.69	14.87	17.72	17.44
TRINITY_DN1858_c0_g1_i1	9.97	13.47	12.13	11.21
TRINITY_DN18608_c0_g1_i1	8.4	9.32	7.84	8.48
TRINITY_DN18609_c0_g1_i1	157.74	134.71	142.78	144.59
TRINITY_DN18650_c0_g1_i1	37.83	47.58	36.54	42.02
TRINITY_DN18927_c0_g1_i1	0	0	0	0
TRINITY_DN18978_c0_g1_i2	2.33	6.02	5.11	5.2
TRINITY_DN19002_c0_g2_i1	655.98	587.74	667.49	654.37
TRINITY_DN19053_c0_g27_i1	120.18	82.96	97.31	101.62
TRINITY_DN1905_c0_g1_i1	28.93	25.23	32.82	32.63
TRINITY_DN19116_c0_g1_i1	31.73	27.7	29.96	28.47
TRINITY_DN19154_c0_g1_i1	14.72	12.86	16.24	12.45
TRINITY_DN19218_c1_g1_i1	0	0	0	0
TRINITY_DN19337_c0_g1_i1	12.38	14.5	14.38	13.38
TRINITY_DN19499_c0_g1_i1	0	0.09	0	0
TRINITY_DN19535_c0_g1_i1	0.15	0	0	0
TRINITY_DN19561_c0_g1_i1	0	0	0.1	0.08
TRINITY_DN19593_c0_g1_i1	0	0	0	0
TRINITY_DN19630_c0_g1_i1	81.33	77.21	93.65	81.66
TRINITY_DN19764_c0_g1_i1	0	0.22	0	0.16
TRINITY_DN19786_c0_g1_i1	9.19	10.16	11.39	9.97
TRINITY_DN19842_c0_g2_i1	4.73	6.19	46.7	7.22
TRINITY_DN19912_c0_g1_i1	5.76	1.73	12.92	7.7
TRINITY_DN1991_c0_g1_i1	0	0	0	0.07
TRINITY_DN19946_c1_g1_i1	47.55	49.16	47.03	49.7
TRINITY_DN19970_c0_g2_i1	4.28	1.96	1.15	1.45
TRINITY_DN19975_c0_g1_i1	0	0.17	0	0.06
TRINITY_DN19993_c0_g1_i1	7.04	8.75	8.4	7.27
TRINITY_DN20026_c0_g1_i1	55.07	50.63	49.24	45.33
TRINITY_DN20030_c0_g2_i1	0	0	0	0
TRINITY_DN20056_c1_g1_i1	7.63	7.53	8.03	6.77
TRINITY_DN20067_c0_g1_i1	19.54	23.09	21.43	21.93
TRINITY_DN20141_c0_g2_i1	26.69	23.47	26.45	26.54
TRINITY_DN20148_c0_g1_i1	0	0	0	0
TRINITY_DN2014_c0_g1_i1	116.43	102.78	137.65	143.78
TRINITY_DN20166_c0_g1_i1	25.68	32.84	27.95	26.71
TRINITY_DN20173_c0_g2_i1	5.27	4.07	6.48	5.44
TRINITY_DN20187_c0_g1_i1	33.27	37.26	38.7	42
TRINITY_DN20305_c0_g2_i1	5.88	4.35	5.07	4.45
TRINITY_DN20318_c0_g1_i1	19.55	20.26	18.33	17.91
TRINITY_DN20329_c0_g1_i1	14.07	17.39	15.36	14.22
TRINITY_DN2035_c0_g1_i1	0.29	0	3.95	3.19
TRINITY_DN20419_c0_g1_i1	9.64	11.46	16.28	11.58
TRINITY_DN2042_c0_g1_i1	0	0	0.35	0.29
TRINITY_DN20433_c2_g1_i1	6.94	9.97	9.28	7.89
TRINITY_DN20486_c0_g3_i1	1.38	1.83	2.17	1.64
TRINITY_DN2056_c0_g4_i1	9.04	11.25	11.22	11.4
TRINITY_DN20581_c0_g1_i1	0	0	0	0
TRINITY_DN20589_c0_g2_i1	0.74	0.31	0	0.51
TRINITY_DN20648_c0_g1_i1	3.61	3	0.8	1.91
TRINITY_DN20660_c0_g1_i1	23.87	27.13	21.77	25
TRINITY_DN20710_c0_g1_i1	0.21	0.57	0.26	0.64
TRINITY_DN20787_c0_g2_i1	3.67	3.33	2.64	2.83
TRINITY_DN20799_c0_g1_i1	9.13	11.06	10.03	8.81
TRINITY_DN20940_c0_g1_i1	6.47	7.52	7.29	6.7
TRINITY_DN21011_c0_g1_i1	0	0	0	0
TRINITY_DN21054_c0_g1_i1	6.3	4.86	4.68	4.62
TRINITY_DN21072_c0_g1_i1	5.59	5.96	5.63	5.39
TRINITY_DN21094_c0_g2_i1	0	0	0	0
TRINITY_DN21138_c0_g1_i1	17.51	15.04	13.43	11.53
TRINITY_DN21181_c0_g1_i1	1.99	1.23	2.23	1.25
TRINITY_DN21241_c0_g1_i1	0.48	0	0	0.5
TRINITY_DN21249_c0_g1_i1	4.23	4.97	3.61	3.79
TRINITY_DN21271_c0_g19_i1	8.08	9.36	0	8.36
TRINITY_DN21315_c0_g1_i2	0	0	0.16	0
TRINITY_DN21346_c0_g2_i1	0	0	0	0
TRINITY_DN21355_c0_g2_i1	1.02	0.31	1.49	2.04
TRINITY_DN2137_c0_g1_i1	2.31	2.26	3.95	2.66
TRINITY_DN2157_c0_g2_i1	0	0.17	0.17	0.14
TRINITY_DN21589_c0_g2_i1	7.44	8.72	8.81	12.52
TRINITY_DN21634_c0_g1_i2	3.81	3.57	3.76	4.38
TRINITY_DN21659_c0_g1_i1	13.61	16.3	14.93	14.76
TRINITY_DN21664_c0_g1_i1	26.93	30.64	29.13	33.14
TRINITY_DN21703_c0_g1_i1	111.6	96.21	119.41	121.6
TRINITY_DN21733_c0_g1_i1	8.03	3.95	11.97	3.81
TRINITY_DN2192_c0_g1_i1	0.35	1.88	0.87	0
TRINITY_DN21931_c0_g1_i1	0.57	0.51	1.12	0.94
TRINITY_DN21951_c0_g2_i1	20.19	16.99	15.89	17.18
TRINITY_DN22128_c0_g1_i1	4.17	4.15	4.91	4.61
TRINITY_DN22206_c0_g1_i1	0	0	0	0
TRINITY_DN22222_c0_g2_i1	4.57	2.87	4.76	3.43
TRINITY_DN22228_c0_g2_i1	0	0.25	0	0.41
TRINITY_DN22230_c0_g1_i1	11.95	13.68	12.48	14
TRINITY_DN22230_c1_g1_i1	6.07	4.77	7.22	6.38
TRINITY_DN22272_c0_g2_i1	6.91	8.49	6.47	3.34
TRINITY_DN22313_c0_g2_i1	0	0	0.6	0
TRINITY_DN22325_c0_g1_i1	0.47	0.74	0.28	0.35
TRINITY_DN22348_c0_g1_i1	0	0	0	0
TRINITY_DN2235_c0_g1_i1	17.79	20.05	20.55	19.14
TRINITY_DN22392_c0_g1_i1	3.37	5.31	6.31	5.78
TRINITY_DN22392_c1_g1_i1	17.14	20.85	16.64	18.28
TRINITY_DN22444_c0_g1_i1	0	0	0	0.14
TRINITY_DN22487_c0_g1_i1	11.66	11.29	15.8	14.81
TRINITY_DN22562_c0_g1_i1	0	0.12	0.31	0
TRINITY_DN2258_c0_g1_i1	12.38	10.58	11.15	10.91
TRINITY_DN22750_c0_g1_i1	33.36	34.79	30.03	27.45
TRINITY_DN22777_c0_g2_i1	128.76	110.93	111.31	108.71
TRINITY_DN22777_c0_g3_i1	15.21	14.74	15.75	14.51
TRINITY_DN22849_c0_g1_i1	13.01	8.9	11.4	7.85
TRINITY_DN22913_c0_g2_i1	0	0	0	0
TRINITY_DN22966_c0_g2_i1	0.35	0	0	0.26
TRINITY_DN2297_c0_g1_i1	32.25	34.29	37.22	35.1
TRINITY_DN22985_c0_g1_i1	18.22	18.22	19.13	19.18
TRINITY_DN22996_c0_g1_i1	26.91	28.42	25.63	26.53
TRINITY_DN23016_c0_g1_i1	9.73	7.17	6.57	6.07
TRINITY_DN23020_c0_g2_i1	26.83	24.24	25.08	23.1
TRINITY_DN23041_c0_g1_i1	0	0	0	0
TRINITY_DN23094_c0_g2_i1	16.8	1.46	16.16	24.82
TRINITY_DN23122_c0_g1_i1	136.55	118.05	123.72	108.63
TRINITY_DN23122_c1_g1_i1	17.27	16.42	17.11	14.61
TRINITY_DN23125_c0_g2_i1	16.79	13.3	11.46	11.12
TRINITY_DN23128_c0_g1_i1	202.16	188.2	206.77	192.82
TRINITY_DN23151_c0_g1_i1	18.25	21.83	18.26	17.32
TRINITY_DN23160_c0_g1_i1	0	0	0	0
TRINITY_DN23170_c1_g1_i1	22.23	23.27	23.5	23.02
TRINITY_DN23193_c0_g1_i1	8.84	13.98	12.07	13.17
TRINITY_DN23203_c0_g2_i1	17.32	16.59	15.3	15.62
TRINITY_DN23214_c0_g1_i1	43.88	42.34	46.62	39.35
TRINITY_DN23219_c0_g1_i1	107.8	84.29	111.54	108.8
TRINITY_DN23235_c0_g2_i1	80.72	66.48	63.21	59.97
TRINITY_DN23272_c0_g1_i1	0	0.07	0	0
TRINITY_DN23285_c0_g2_i1	40.5	33.97	47.39	46.76
TRINITY_DN23298_c0_g1_i1	0	0.72	0	0
TRINITY_DN23299_c0_g1_i1	18.69	16.32	15.61	15.38
TRINITY_DN23310_c0_g1_i1	0	0	0	0.17
TRINITY_DN23353_c0_g2_i1	8.91	11.87	10.45	8.45
TRINITY_DN23440_c0_g1_i1	6.98	7.92	7.54	8.14
TRINITY_DN23464_c0_g2_i1	9.49	11.9	6.34	5.98
TRINITY_DN23465_c0_g1_i1	4.8	3.86	4.46	3.66
TRINITY_DN23477_c0_g1_i1	9.71	6.84	7.38	9.83
TRINITY_DN23501_c0_g2_i1	9.59	12.3	8.25	7.01
TRINITY_DN23507_c0_g1_i1	1.92	8.97	23.64	5.65
TRINITY_DN23523_c0_g1_i1	4.26	3.8	4.38	9.67
TRINITY_DN23537_c0_g2_i1	0.08	0	0	0
TRINITY_DN23548_c0_g2_i1	17.49	17.12	20.13	18.5
TRINITY_DN23558_c0_g1_i2	3.89	6.31	5.01	5.66
TRINITY_DN23568_c0_g1_i1	2.28	1.62	2.94	1.87
TRINITY_DN2360_c0_g1_i1	21.11	23.64	22.34	20.34
TRINITY_DN23617_c0_g1_i1	10.25	10.38	11.75	8.97
TRINITY_DN2362_c0_g2_i1	0	0	0	0.24
TRINITY_DN23645_c0_g1_i1	18.29	20.91	22	21.43
TRINITY_DN2366_c0_g3_i1	0	0	0	0
TRINITY_DN23703_c1_g1_i1	36.34	36.2	33.44	34.9
TRINITY_DN23709_c0_g1_i1	62.31	58.76	67.11	70.21
TRINITY_DN23724_c0_g1_i1	19.89	20.69	21.42	23.75
TRINITY_DN23747_c0_g1_i1	12.1	14.64	12.77	12.61
TRINITY_DN23751_c0_g2_i1	27.45	32.68	31.73	28.02
TRINITY_DN23757_c0_g1_i2	12.52	15.68	15.04	15.21
TRINITY_DN23773_c0_g1_i1	13.7	13.08	12.24	12.2
TRINITY_DN23790_c0_g1_i1	5.92	7.44	7.71	6.73
TRINITY_DN23807_c0_g1_i1	0	0	0	0.11
TRINITY_DN23810_c0_g1_i1	122.53	114.63	136.5	123.07
TRINITY_DN23820_c0_g1_i1	61.54	51.3	60.13	61.71
TRINITY_DN23826_c0_g2_i1	14.19	13.71	14.07	11.49
TRINITY_DN23829_c0_g1_i1	94.72	84.46	93.28	88.3
TRINITY_DN23837_c0_g1_i1	755.37	651.04	882.37	820.36
TRINITY_DN23844_c0_g1_i1	179.19	182.02	220.01	209.4
TRINITY_DN23847_c0_g2_i1	29.77	29.93	29.19	25.86
TRINITY_DN23866_c0_g2_i1	6.54	5.35	6.2	5.85
TRINITY_DN23875_c0_g1_i1	56.45	57.55	69.53	52.09
TRINITY_DN23885_c0_g2_i1	10.36	13.09	12.68	10.96
TRINITY_DN23893_c0_g1_i1	0	0.25	0	0
TRINITY_DN23898_c0_g1_i1	8.01	9.19	10.46	9.97
TRINITY_DN23910_c0_g1_i1	0	0	0	0
TRINITY_DN23923_c0_g1_i1	0	2.08	4	2.19
TRINITY_DN23929_c0_g1_i1	6.87	5.55	7.63	6.26
TRINITY_DN23936_c0_g1_i1	13.58	20.12	18.23	17.21
TRINITY_DN23950_c0_g2_i1	114.69	93.66	90.14	92.7
TRINITY_DN23960_c0_g1_i1	15.62	12.34	14.53	12.16
TRINITY_DN23973_c0_g1_i1	15.48	0	6.18	5.53
TRINITY_DN23974_c0_g1_i1	0	0.68	0	0
TRINITY_DN23984_c0_g1_i1	0.26	0	0	0.27
TRINITY_DN2398_c0_g1_i1	13.62	15.36	15.62	11.76
TRINITY_DN23992_c0_g1_i1	2.85	7.17	1.92	5.55
TRINITY_DN23993_c0_g1_i1	20.18	17.3	22.86	20.17
TRINITY_DN24029_c0_g2_i1	2.36	2.55	1.9	6.21
TRINITY_DN24030_c0_g2_i1	4.79	2.85	2.74	5.41
TRINITY_DN24047_c0_g1_i1	7.4	9.58	10.03	9.51
TRINITY_DN24071_c0_g1_i1	20.3	22.46	20.91	18.76
TRINITY_DN24074_c0_g1_i1	16.64	16.16	16.1	14.79
TRINITY_DN24083_c0_g1_i2	17.16	8.01	9.94	9.04
TRINITY_DN24097_c0_g1_i1	265.63	231.87	211.18	241.15
TRINITY_DN24181_c0_g1_i1	5.34	7.28	7.71	6.77
TRINITY_DN24217_c0_g1_i1	0.36	0.5	0.5	0.35
TRINITY_DN24254_c0_g1_i1	8.84	7.49	8.75	7.42
TRINITY_DN24267_c0_g1_i1	0.38	0.23	0	0.13
TRINITY_DN24269_c0_g1_i1	1.13	1.59	1.3	1.12
TRINITY_DN24289_c0_g1_i1	267.29	226.32	332.08	300.29
TRINITY_DN24326_c0_g1_i1	23.12	19.17	26.08	21.06
TRINITY_DN24358_c0_g2_i1	291.55	257	286.33	298.11
TRINITY_DN24358_c0_g3_i1	311.26	266.75	322.75	340.91
TRINITY_DN24371_c0_g2_i1	27.32	21.88	27.14	18.69
TRINITY_DN24376_c0_g1_i1	10.63	11.13	9.91	11.81
TRINITY_DN24377_c0_g1_i1	4.85	6.92	6.31	6.54
TRINITY_DN24383_c0_g1_i1	0	0	0.13	0.22
TRINITY_DN24477_c0_g1_i1	0.33	0.89	1.56	0.53
TRINITY_DN24490_c0_g1_i1	0	0	0	0
TRINITY_DN24512_c0_g2_i1	0	0	0	0
TRINITY_DN24545_c0_g1_i1	0	0.68	0	0
TRINITY_DN24592_c0_g1_i1	0.53	0.99	1.47	1.9
TRINITY_DN24632_c0_g1_i1	6.54	4.64	4.95	5.97
TRINITY_DN24634_c0_g1_i1	11.51	13.33	14.12	14.91
TRINITY_DN24655_c0_g1_i1	2.49	1.62	2.87	2.54
TRINITY_DN24672_c0_g1_i1	0.16	0.07	0.19	0.24
TRINITY_DN24690_c0_g1_i1	9.56	11.71	10.1	10.49
TRINITY_DN24700_c0_g2_i1	23.54	24.2	28.62	21.87
TRINITY_DN24700_c1_g1_i1	26.97	25.87	24.61	24.6
TRINITY_DN24702_c0_g1_i1	0.43	0.16	0.48	0.44
TRINITY_DN24704_c0_g1_i1	7.15	8.72	10.28	9.05
TRINITY_DN24708_c2_g1_i1	21.92	26.42	20.97	23.37
TRINITY_DN24724_c0_g1_i1	61.63	57.45	52.04	51.1
TRINITY_DN24741_c0_g1_i1	6.03	6.58	5.02	6
TRINITY_DN24758_c1_g1_i1	23.64	29.49	23.78	22.4
TRINITY_DN2477_c0_g1_i1	0.28	0.2	0.52	0.14
TRINITY_DN24827_c1_g1_i1	24.1	26.12	26.83	23.7
TRINITY_DN24845_c0_g1_i1	55.95	52.37	57.03	57.42
TRINITY_DN24846_c0_g1_i1	3.72	5.21	5.39	6.02
TRINITY_DN24854_c0_g1_i1	20.56	21.02	19.27	22.35
TRINITY_DN24867_c0_g2_i1	9.9	12.42	13.65	12
TRINITY_DN24872_c0_g1_i1	18.27	16.37	16.56	16.89
TRINITY_DN24893_c0_g1_i1	2.89	2.55	2	2.25
TRINITY_DN24911_c0_g2_i1	2.48	2.58	2.03	2.15
TRINITY_DN24928_c0_g2_i1	2.26	1.27	1.76	1.64
TRINITY_DN24946_c0_g1_i1	16.15	14.53	17.05	16.28
TRINITY_DN24980_c0_g2_i1	0	0	0	0
TRINITY_DN25019_c0_g1_i1	0.49	0	0	0
TRINITY_DN25029_c0_g1_i1	27.39	29.9	29.5	25.83
TRINITY_DN25038_c0_g2_i1	0	0	0	0
TRINITY_DN25098_c0_g1_i1	3.96	7.12	4.63	6.37
TRINITY_DN25108_c0_g1_i1	14.69	13.4	17.79	16.97
TRINITY_DN25112_c0_g2_i1	2.9	2.2	1.07	2.18
TRINITY_DN25113_c0_g1_i1	0.14	0.13	0.5	0.14
TRINITY_DN25131_c0_g1_i1	26.24	22.91	23.54	22.53
TRINITY_DN25135_c0_g1_i1	0	0	0	0
TRINITY_DN25155_c0_g2_i1	8.72	10.27	12.89	10.27
TRINITY_DN25188_c0_g1_i1	13.68	13.19	14.07	15.56
TRINITY_DN25211_c0_g1_i1	6.46	5.59	1.83	5.01
TRINITY_DN25224_c0_g1_i1	0.13	0.12	0	0
TRINITY_DN25234_c0_g1_i1	0.69	0	0	0
TRINITY_DN25252_c0_g1_i1	0	0	0	0
TRINITY_DN25253_c0_g1_i1	20	24.73	18.5	19.25
TRINITY_DN25268_c0_g1_i1	20.18	22.91	20.16	20.66
TRINITY_DN25268_c1_g1_i1	48.11	59.68	56.63	56.15
TRINITY_DN25324_c0_g1_i1	0	0	0	0
TRINITY_DN25382_c0_g1_i2	9.21	8.59	11.41	3.72
TRINITY_DN25471_c0_g2_i1	0.14	0.06	0.3	0.34
TRINITY_DN25518_c0_g1_i1	0.6	0.16	0.98	0.59
TRINITY_DN25524_c0_g1_i1	0	0.28	0.12	0.51
TRINITY_DN25663_c0_g1_i1	41.66	39.32	44.49	37.57
TRINITY_DN25670_c0_g1_i1	0.73	0	0	0.38
TRINITY_DN25699_c0_g1_i1	11.84	11.05	26.15	18.93
TRINITY_DN25705_c0_g1_i1	19.3	23.65	20.86	20.54
TRINITY_DN25708_c0_g1_i1	6.57	8.04	9.62	7.29
TRINITY_DN25709_c0_g2_i2	0	0	8.39	7.44
TRINITY_DN25719_c0_g1_i1	13.7	13.66	13.81	13.21
TRINITY_DN25724_c0_g1_i4	16.28	21.28	18.98	14.1
TRINITY_DN25740_c0_g2_i1	19.77	23.65	19.27	22.19
TRINITY_DN25753_c0_g2_i1	4.59	6.04	7.62	4.04
TRINITY_DN25753_c1_g1_i1	10.11	11.18	11.04	11.38
TRINITY_DN25762_c0_g1_i1	31.86	37.34	33.07	27.98
TRINITY_DN25765_c0_g1_i1	1119.13	967.47	1098.72	1095.5
TRINITY_DN25769_c0_g2_i1	1.52	1.16	2.54	1.55
TRINITY_DN25782_c0_g2_i1	13.86	11.76	11.91	9.74
TRINITY_DN25792_c0_g1_i1	8.88	8.31	10.66	10.33
TRINITY_DN25792_c0_g2_i1	135.88	123.27	148.41	145.1
TRINITY_DN25807_c0_g1_i1	16.92	20.02	15.71	17.03
TRINITY_DN25808_c0_g1_i1	25.99	28.84	26.28	25.89
TRINITY_DN25812_c0_g1_i1	0	0.12	0	0
TRINITY_DN25843_c0_g2_i1	40.17	45.59	41.38	39.6
TRINITY_DN25843_c0_g3_i1	774.43	774.39	844.03	825.08
TRINITY_DN25843_c1_g1_i1	43.66	60.95	59.69	58.74
TRINITY_DN25867_c1_g1_i1	538.74	429.9	506.78	445.14
TRINITY_DN25867_c1_g2_i1	25.39	31.28	25.61	23.87
TRINITY_DN25872_c0_g1_i1	377.91	407.35	360.44	335.84
TRINITY_DN25888_c0_g1_i1	18.84	20.39	18.69	21.3
TRINITY_DN25896_c0_g2_i1	62.21	47.61	69.08	48.68
TRINITY_DN25897_c0_g2_i1	22.38	21.38	20.53	23.46
TRINITY_DN25898_c1_g2_i1	56.51	49.99	48.39	49.17
TRINITY_DN25914_c0_g1_i2	3.84	3.73	1.95	4.29
TRINITY_DN25920_c0_g1_i1	207.68	148.11	153.41	142.83
TRINITY_DN25921_c0_g1_i1	5.37	5.4	5.4	5.36
TRINITY_DN25930_c0_g1_i1	30.55	21.87	25.81	23.24
TRINITY_DN25942_c0_g1_i1	16.14	16.1	14.98	16.06
TRINITY_DN25953_c0_g1_i2	23	20.84	25.86	20.96
TRINITY_DN25963_c0_g1_i1	224.8	179.93	224.88	234.65
TRINITY_DN25966_c0_g1_i1	295.21	179.05	144.35	129.08
TRINITY_DN25966_c2_g1_i1	6.83	6.92	8.3	8.54
TRINITY_DN25973_c0_g1_i1	11.16	12.35	11.77	11.4
TRINITY_DN25982_c0_g2_i1	27.34	36.35	31.5	29.61
TRINITY_DN26005_c0_g1_i1	15.68	16.36	12.86	14.07
TRINITY_DN26008_c0_g1_i1	107.47	106.54	112.55	117.38
TRINITY_DN26023_c0_g1_i1	221.47	192.76	206.14	187.35
TRINITY_DN26027_c0_g2_i1	0.27	0	0.92	0.5
TRINITY_DN26028_c0_g1_i1	52.12	46.68	49.78	67.4
TRINITY_DN26056_c0_g1_i1	44.73	53.8	57.02	45.83
TRINITY_DN26061_c1_g1_i1	18.83	14.27	20.12	17.54
TRINITY_DN26090_c0_g1_i2	30.37	32.84	29.56	29.78
TRINITY_DN26090_c0_g2_i1	21.92	23.23	21.19	23.33
TRINITY_DN26094_c0_g2_i2	15.77	19.33	12.48	16.03
TRINITY_DN2609_c0_g1_i1	66.07	68.25	64.29	63.33
TRINITY_DN26115_c0_g2_i1	0	0.64	0.14	0.24
TRINITY_DN26117_c0_g1_i1	39.6	33.84	36.27	35.03
TRINITY_DN26123_c0_g1_i1	47.89	51.64	46.03	46.92
TRINITY_DN26128_c0_g2_i1	0	0.08	0	0
TRINITY_DN26139_c0_g1_i1	106.42	98.18	94.16	87.36
TRINITY_DN26166_c0_g1_i1	1216.87	1096.5	1177.33	1081.57
TRINITY_DN26315_c0_g1_i1	10.73	14.08	13.3	14.05
TRINITY_DN26378_c0_g1_i1	41.86	35.65	43.97	42.47
TRINITY_DN26387_c0_g2_i1	11.93	12.25	11.99	10.31
TRINITY_DN26391_c0_g1_i1	4.04	1.56	18.33	19.75
TRINITY_DN26391_c1_g1_i1	4.82	4.39	3.24	5
TRINITY_DN26396_c2_g1_i1	111.28	77.89	124.62	109.39
TRINITY_DN26409_c0_g1_i1	2.81	1.7	9.46	3.02
TRINITY_DN26427_c0_g1_i1	4.88	1.9	10.78	4.69
TRINITY_DN26435_c0_g2_i1	16.19	10.73	358.02	213.45
TRINITY_DN26549_c0_g1_i1	0	0	0	0
TRINITY_DN26681_c0_g1_i1	0	0.43	0	0
TRINITY_DN26709_c0_g1_i1	10.63	13.13	9.45	12.41
TRINITY_DN26722_c0_g1_i1	1.77	2.78	2.76	3.78
TRINITY_DN2685_c0_g2_i1	2.89	4.61	3.93	3.45
TRINITY_DN26868_c0_g1_i1	22.23	19.96	23.54	20.65
TRINITY_DN26888_c0_g2_i1	0	0.2	0	0.23
TRINITY_DN26921_c0_g1_i1	9.5	11.31	16.3	13.11
TRINITY_DN26942_c0_g1_i1	0	0.47	0	0
TRINITY_DN26963_c0_g1_i1	11.74	9.81	10.79	10.96
TRINITY_DN26995_c0_g1_i1	0	0	0	0
TRINITY_DN27029_c0_g1_i1	0	0	0	0
TRINITY_DN27067_c0_g1_i1	0	0.27	0	0
TRINITY_DN27098_c0_g1_i1	19.18	23.62	23.24	21.53
TRINITY_DN27119_c0_g1_i1	8.62	3.25	12.95	6.43
TRINITY_DN27152_c0_g1_i1	5.23	7.3	6.1	5.59
TRINITY_DN27180_c0_g1_i1	19.24	16.39	18.21	16.28
TRINITY_DN27206_c0_g1_i1	13.01	12.96	11.15	8.66
TRINITY_DN27243_c0_g1_i1	0	0	0	0.07
TRINITY_DN27245_c0_g1_i1	42.2	51.84	51.06	43.93
TRINITY_DN27256_c0_g2_i1	0	0	0	0
TRINITY_DN27280_c0_g1_i1	0	0.1	0	0.11
TRINITY_DN27327_c0_g1_i1	19.96	20.71	19.98	20.81
TRINITY_DN27338_c0_g1_i1	0	0.25	0.34	0.85
TRINITY_DN27341_c0_g1_i1	21.69	18.34	21.93	22.17
TRINITY_DN27383_c0_g1_i1	10.25	5.48	6.86	8.48
TRINITY_DN27460_c0_g2_i1	6.83	8.34	6.75	7.59
TRINITY_DN27502_c1_g1_i1	0.34	0	0	0.35
TRINITY_DN27531_c0_g1_i1	0	0	0	0
TRINITY_DN27582_c0_g1_i1	11.13	14.38	12.48	13.65
TRINITY_DN2758_c0_g1_i1	29.91	34.04	26.9	31.21
TRINITY_DN27593_c0_g1_i1	0.37	0.63	1.03	0.58
TRINITY_DN27695_c0_g1_i1	16.82	18.18	18.85	17.81
TRINITY_DN27741_c0_g2_i1	0	0	0.72	0.3
TRINITY_DN27795_c1_g1_i1	0.16	0.14	0.76	0
TRINITY_DN27827_c0_g1_i1	14.23	16.77	13.66	12.68
TRINITY_DN2784_c0_g1_i1	20.62	21.98	21.53	23.1
TRINITY_DN27864_c0_g1_i1	3.26	2.54	10.83	10.46
TRINITY_DN27979_c0_g1_i1	0.13	0	0	0
TRINITY_DN27992_c0_g3_i1	0	0	0.07	0
TRINITY_DN28015_c0_g1_i1	37.74	30.67	33.43	30.59
TRINITY_DN28060_c0_g1_i1	0	0	0	0
TRINITY_DN28194_c0_g1_i2	26.04	24	26.09	25.58
TRINITY_DN28217_c0_g1_i1	3.78	9.77	7	8.24
TRINITY_DN28221_c0_g2_i1	2.96	3.54	3.25	3.35
TRINITY_DN28221_c0_g3_i1	5.11	3.03	6.56	5.34
TRINITY_DN28293_c1_g1_i1	83.65	1443.41	1323.8	3529.95
TRINITY_DN28389_c0_g1_i1	8.05	9.75	9.99	9.77
TRINITY_DN28447_c0_g1_i1	0.5	0.67	0.61	0
TRINITY_DN28459_c0_g1_i1	0.73	0	0	0
TRINITY_DN28562_c0_g1_i1	2.16	2.5	1.5	2.68
TRINITY_DN28571_c1_g1_i1	0	0.76	0	0
TRINITY_DN28584_c0_g1_i1	7.7	6.44	9.33	8.39
TRINITY_DN28605_c0_g1_i2	23.18	36.24	33.21	29.24
TRINITY_DN28622_c0_g1_i1	0	0.39	0	0
TRINITY_DN28647_c0_g1_i1	16.53	18.83	15.23	16.33
TRINITY_DN28650_c0_g2_i1	5.76	6.99	6.54	5.21
TRINITY_DN2866_c0_g2_i1	22.21	24.09	18.06	21.87
TRINITY_DN28699_c0_g1_i1	32.47	30.28	26.66	23.33
TRINITY_DN28740_c0_g1_i1	1.89	1.79	4.92	4.85
TRINITY_DN28743_c0_g1_i1	0.28	0.25	0	0
TRINITY_DN28757_c0_g1_i1	17.45	19.71	19.55	19.52
TRINITY_DN28769_c0_g1_i1	1535.04	1488.76	1297.75	1238.5
TRINITY_DN28806_c0_g2_i1	32.54	33.52	24.48	30.24
TRINITY_DN28936_c0_g2_i1	16.41	19.15	16.61	19.13
TRINITY_DN29006_c0_g1_i2	35.48	33.08	26.25	32.07
TRINITY_DN29042_c0_g1_i1	23.78	20.87	22.24	21.23
TRINITY_DN29095_c0_g1_i1	17.46	18.31	18.58	18.32
TRINITY_DN29106_c0_g1_i1	0	0	0	0.11
TRINITY_DN29159_c0_g1_i1	7.13	5.94	5.33	6.5
TRINITY_DN29192_c0_g1_i1	14.71	16.79	15.28	14.44
TRINITY_DN29270_c0_g1_i1	0	0.15	0	0
TRINITY_DN29351_c0_g2_i1	6.2	6.9	7.49	6.63
TRINITY_DN29384_c0_g2_i1	6.88	6.24	4.32	7.49
TRINITY_DN29423_c0_g1_i1	12.76	13.63	16.31	16.52
TRINITY_DN2946_c0_g1_i1	0	0	0	0
TRINITY_DN29518_c0_g1_i1	0.35	0.32	0	0
TRINITY_DN29527_c0_g1_i1	708.65	737.12	648.84	521.72
TRINITY_DN29536_c0_g1_i2	15.06	23.96	19.98	18.08
TRINITY_DN2953_c0_g1_i1	12.66	14.86	14	14.04
TRINITY_DN29554_c0_g1_i1	34.59	35.67	40.45	34.03
TRINITY_DN29568_c0_g2_i1	0	0.25	0	0
TRINITY_DN2958_c0_g1_i2	2.24	4.53	3.7	4.02
TRINITY_DN29607_c0_g1_i1	30.43	29.59	28.5	27.53
TRINITY_DN29633_c2_g1_i1	113.94	120.15	136.53	119.71
TRINITY_DN29634_c0_g1_i1	0	0	0.16	0.13
TRINITY_DN29680_c0_g2_i1	27.26	26.29	28	26.56
TRINITY_DN29701_c0_g1_i1	0	0.2	0	0
TRINITY_DN29726_c0_g2_i1	0	0	0.06	0
TRINITY_DN29868_c0_g1_i1	0	0	0	0
TRINITY_DN30065_c0_g2_i1	14	11.57	11.54	11.97
TRINITY_DN30096_c0_g1_i1	0	0	0	0
TRINITY_DN30189_c0_g1_i1	0	0	0	0
TRINITY_DN30199_c0_g1_i1	0.15	0.4	0.35	0.59
TRINITY_DN30201_c0_g1_i1	4.97	7.09	6.51	6.33
TRINITY_DN30235_c0_g1_i1	0.15	0	0	0.15
TRINITY_DN30342_c0_g1_i1	0	0	0	0
TRINITY_DN30353_c0_g1_i2	13.88	11.49	12.59	19.97
TRINITY_DN3049_c0_g1_i1	0	0	0	0
TRINITY_DN30510_c0_g1_i1	0	0.31	0	0
TRINITY_DN30588_c0_g1_i1	0	0	0	0
TRINITY_DN30608_c0_g1_i1	1.72	0.56	1.67	1.13
TRINITY_DN30762_c0_g4_i1	7.06	7.12	7.52	6.73
TRINITY_DN307_c0_g1_i1	0	0	0	0
TRINITY_DN30811_c0_g1_i1	36.5	33.19	37.95	30.21
TRINITY_DN3083_c0_g1_i1	31.75	22.66	23.78	25.16
TRINITY_DN30882_c0_g1_i1	14.32	14.8	13.53	13.6
TRINITY_DN30896_c0_g1_i1	0	0	0	0.44
TRINITY_DN30904_c0_g1_i1	0	0	0	0
TRINITY_DN3095_c0_g1_i1	13.15	18.58	21.79	17.67
TRINITY_DN31055_c0_g1_i1	6.14	7.58	6.87	7.86
TRINITY_DN31122_c0_g1_i1	0	0	0.51	1.26
TRINITY_DN31135_c0_g1_i1	65.45	63.47	63.73	57.56
TRINITY_DN31307_c0_g1_i1	0	0	0	0
TRINITY_DN31431_c0_g1_i1	2.59	4.31	3.64	3.71
TRINITY_DN31501_c0_g1_i1	10.56	10.41	13.66	11.16
TRINITY_DN31545_c0_g1_i1	11.06	9.2	12.57	10.9
TRINITY_DN31645_c0_g1_i1	29	28.49	29.77	32.95
TRINITY_DN31647_c0_g1_i1	0.55	0	0	0
TRINITY_DN31721_c0_g2_i1	5.42	4.65	6.64	4.63
TRINITY_DN31745_c0_g1_i1	5.07	7.03	6.62	6.89
TRINITY_DN31809_c0_g2_i1	24.52	24.77	24.12	25.99
TRINITY_DN31811_c0_g1_i1	7.37	8.96	8.37	7.59
TRINITY_DN31844_c0_g3_i1	13.33	13.54	12.2	12.45
TRINITY_DN31875_c0_g2_i1	10.31	10.6	10.49	9.04
TRINITY_DN31943_c0_g1_i1	7.56	7.63	7.07	6.74
TRINITY_DN3199_c0_g1_i1	0.12	0	0	0.25
TRINITY_DN32166_c0_g1_i1	5.6	5	4.71	4.15
TRINITY_DN32193_c0_g1_i1	0	0	0.59	0
TRINITY_DN32488_c0_g1_i1	9.69	13.91	11.89	10.78
TRINITY_DN32615_c0_g1_i1	0.39	0	0	2.05
TRINITY_DN32690_c0_g3_i1	50.93	55.87	50.95	58.39
TRINITY_DN32690_c1_g2_i1	16.44	20.97	17.75	15.98
TRINITY_DN32717_c0_g2_i1	25.88	19.62	28.73	24
TRINITY_DN32734_c0_g1_i1	14.53	15.25	14.61	13.99
TRINITY_DN32776_c0_g1_i1	0.16	1	0.38	0.48
TRINITY_DN32809_c0_g2_i1	7.33	8.03	5.89	7.42
TRINITY_DN32966_c0_g1_i1	5.21	5.79	7.72	8.16
TRINITY_DN32997_c0_g2_i1	1.17	0.43	0.54	0.29
TRINITY_DN33025_c0_g1_i1	0.53	0	1.62	0.93
TRINITY_DN33052_c0_g2_i1	2.86	2.13	5.21	4.01
TRINITY_DN33095_c0_g1_i1	0.25	0	0	0.51
TRINITY_DN33119_c0_g1_i1	1.68	4.08	1.74	3.68
TRINITY_DN33135_c0_g1_i1	5.59	6.33	7.08	6.12
TRINITY_DN33170_c0_g1_i1	0.66	0.59	1.39	1
TRINITY_DN33191_c0_g1_i1	54.8	52.84	52.57	52.24
TRINITY_DN33384_c0_g1_i1	5.29	6.06	5.61	4.7
TRINITY_DN33385_c0_g1_i1	251.51	241.91	252.43	234.95
TRINITY_DN33424_c0_g1_i1	0.31	0.87	0.63	0.69
TRINITY_DN33451_c0_g1_i1	5.72	7.09	5.56	6.12
TRINITY_DN33529_c0_g1_i1	9.43	9.57	10.82	9.55
TRINITY_DN33589_c0_g1_i1	0	0	0	0
TRINITY_DN33598_c0_g1_i1	7.93	7.95	9.37	9.67
TRINITY_DN33628_c0_g1_i1	6.53	7.74	7.98	7.14
TRINITY_DN33667_c0_g2_i1	0.09	0	0	0
TRINITY_DN33726_c0_g1_i1	13.64	18.7	10.84	15.99
TRINITY_DN33758_c0_g2_i1	0.95	0.69	0.67	0
TRINITY_DN33765_c0_g1_i1	2.59	1.19	1.96	1.47
TRINITY_DN33808_c0_g2_i1	0.14	0.19	0	0.21
TRINITY_DN34067_c0_g7_i1	7.95	8.98	7.08	9.93
TRINITY_DN34223_c0_g1_i1	8.57	7.25	8.18	7.29
TRINITY_DN34225_c0_g1_i1	7.01	6.26	6.91	6.16
TRINITY_DN34243_c0_g2_i1	0	0	0	0
TRINITY_DN34248_c0_g1_i1	0	0	0.54	0
TRINITY_DN34365_c0_g1_i1	38.1	40.36	37.22	36.76
TRINITY_DN34370_c0_g1_i2	8.93	11.75	11.3	10.52
TRINITY_DN34406_c0_g1_i1	14.83	15.34	12.32	13.22
TRINITY_DN34426_c0_g2_i1	9.11	9.8	8.21	7.32
TRINITY_DN34445_c0_g1_i1	24.66	35.82	37.08	30.53
TRINITY_DN34447_c0_g2_i2	6.71	5.62	5.77	5.16
TRINITY_DN34462_c0_g1_i2	0	0.29	2.56	0
TRINITY_DN34463_c0_g1_i1	5.51	5.73	6.41	4.06
TRINITY_DN34470_c0_g3_i1	17.87	22.41	20.29	21.72
TRINITY_DN34474_c0_g3_i1	0	0	0	0
TRINITY_DN34482_c0_g2_i1	0	0.19	0	0.1
TRINITY_DN34497_c0_g2_i1	7.71	12.61	9.14	7.39
TRINITY_DN34520_c0_g1_i1	27.53	34.86	31.05	35
TRINITY_DN34537_c0_g1_i1	21.55	18.64	19.94	21.22
TRINITY_DN34552_c0_g2_i1	27.49	26.18	26.5	23.31
TRINITY_DN34552_c1_g2_i1	62.63	71.92	55.52	65.68
TRINITY_DN34561_c0_g1_i1	1.18	0.87	2.44	0.97
TRINITY_DN34565_c0_g1_i1	58.19	61.78	59.87	53.23
TRINITY_DN34574_c0_g1_i1	20	22.95	18.49	20.13
TRINITY_DN34600_c0_g2_i1	409.35	346.49	411.3	384.75
TRINITY_DN34601_c0_g1_i2	9.05	10.7	10.05	10.29
TRINITY_DN34623_c0_g2_i1	5.12	7.14	6.93	12.42
TRINITY_DN34635_c0_g1_i1	91.63	88.89	92.07	80.27
TRINITY_DN34643_c0_g1_i1	7.55	8.14	7.65	9.86
TRINITY_DN34650_c0_g2_i1	7.15	9	8.5	7.39
TRINITY_DN34658_c0_g2_i1	28.23	26.27	12.12	17.14
TRINITY_DN34684_c0_g2_i1	2.14	2.16	3.51	2.79
TRINITY_DN34697_c0_g2_i2	7.63	9.48	8.84	9.69
TRINITY_DN34710_c0_g2_i1	1.52	2.3	3.03	2.38
TRINITY_DN34712_c0_g1_i2	17.48	21.88	21.02	17.89
TRINITY_DN34714_c0_g1_i1	0	0.07	0.28	0
TRINITY_DN34716_c0_g1_i1	15.46	14.23	13.03	13.57
TRINITY_DN34717_c0_g3_i1	6.61	8.51	7.15	5.87
TRINITY_DN34726_c0_g1_i1	8.92	9.84	11.89	10.22
TRINITY_DN34727_c0_g1_i1	2.77	0.31	0.3	4.52
TRINITY_DN34735_c0_g1_i1	1.08	0	2.42	3.08
TRINITY_DN34742_c1_g1_i1	50.5	51.99	52.92	54.29
TRINITY_DN34743_c0_g1_i2	16.57	15.51	14.45	13.09
TRINITY_DN34744_c0_g1_i2	15.76	16.53	16.24	17.11
TRINITY_DN34745_c0_g2_i1	71.03	49.97	70.34	61.96
TRINITY_DN34745_c1_g1_i1	3.5	5.11	4.21	3.13
TRINITY_DN34746_c0_g1_i1	14.84	13.43	12.83	14.67
TRINITY_DN34751_c0_g1_i1	0	0.57	0	0.18
TRINITY_DN34765_c0_g1_i1	2.85	3.69	3.84	2.8
TRINITY_DN34771_c1_g3_i2	1.3	0	0.43	0
TRINITY_DN34778_c0_g3_i1	0	27.16	213.29	27.51
TRINITY_DN34794_c0_g1_i1	1.02	0.4	0	0.78
TRINITY_DN34803_c0_g1_i1	20.5	22.12	22.84	21.51
TRINITY_DN34823_c0_g2_i1	0	0.4	1.14	0.95
TRINITY_DN34840_c0_g1_i1	0	0	0	0
TRINITY_DN34854_c0_g1_i1	4.6	4.89	7.17	5.51
TRINITY_DN34860_c0_g1_i1	10.5	11.23	9.78	10.43
TRINITY_DN34863_c0_g2_i1	12.77	14.53	11.22	13.25
TRINITY_DN34869_c0_g1_i1	0	0.32	0	0
TRINITY_DN3486_c0_g1_i1	7.33	10.12	9.16	7.09
TRINITY_DN34891_c1_g2_i1	105.21	108.6	92.19	98.37
TRINITY_DN34901_c0_g2_i1	257.95	138.82	449.44	287.56
TRINITY_DN34903_c0_g10_i1	2.88	5.32	0.75	2.62
TRINITY_DN34915_c0_g3_i1	4.91	7.75	8.52	7.73
TRINITY_DN34917_c0_g1_i1	115.71	78.27	110.96	121.43
TRINITY_DN34940_c0_g1_i1	45.07	42.05	34.35	34.58
TRINITY_DN34956_c0_g1_i1	33.79	32.37	32.31	33.22
TRINITY_DN34957_c0_g1_i1	2.6	3.21	3.65	2.83
TRINITY_DN34973_c0_g1_i1	23.45	24.53	23.3	27.68
TRINITY_DN34974_c0_g1_i2	23.6	29.21	24.43	20.42
TRINITY_DN34975_c0_g1_i1	9.5	9.5	9.93	10.52
TRINITY_DN34978_c0_g1_i1	2.19	0.73	18.11	17.64
TRINITY_DN34980_c0_g1_i1	0.77	0	0.7	2.95
TRINITY_DN34986_c0_g1_i1	138.69	168.28	161.35	147.43
TRINITY_DN35004_c1_g1_i1	57.31	35.45	47.54	43.88
TRINITY_DN35008_c0_g2_i1	5.27	3.28	4.24	3.95
TRINITY_DN35013_c0_g1_i1	5.48	4.84	10.42	5.81
TRINITY_DN35016_c0_g1_i1	43.69	46.59	42.53	40.36
TRINITY_DN35027_c0_g1_i1	0	0.13	0	0
TRINITY_DN35035_c0_g1_i1	0.79	0.14	1.34	0.64
TRINITY_DN35040_c0_g1_i1	91.74	95.01	93.07	85.49
TRINITY_DN35047_c1_g1_i1	10.27	13.23	10.23	11.51
TRINITY_DN35049_c0_g1_i1	0.11	0	0	0
TRINITY_DN35064_c1_g1_i1	61.98	54.6	49.57	48.55
TRINITY_DN35066_c0_g1_i1	15.49	15.12	17.32	16.86
TRINITY_DN35069_c0_g1_i1	7.88	8.68	5.73	6.07
TRINITY_DN35071_c0_g6_i1	95.25	88.79	89.2	69.46
TRINITY_DN35076_c0_g1_i1	14.79	13.97	15.34	15.07
TRINITY_DN35094_c0_g1_i1	0.19	0.11	0.22	0.12
TRINITY_DN35106_c0_g1_i3	6.56	7.68	2.55	2.16
TRINITY_DN35110_c0_g1_i1	9.38	9.91	11.62	10.32
TRINITY_DN35112_c0_g1_i1	37.48	33.76	39.02	37.22
TRINITY_DN35113_c0_g2_i1	15.18	15.42	15.08	14.9
TRINITY_DN35122_c0_g2_i1	21.78	14.83	10.36	12.15
TRINITY_DN35135_c0_g2_i1	19.67	15.95	17.85	17.03
TRINITY_DN35157_c0_g1_i2	11.74	13.96	17.07	17.98
TRINITY_DN35168_c0_g1_i1	20.43	18.87	25.63	22.74
TRINITY_DN35170_c0_g9_i1	19.69	20.88	15.62	15.62
TRINITY_DN35176_c0_g1_i1	4.07	5	4.52	4.15
TRINITY_DN35180_c0_g1_i1	18.22	17.94	19.01	17.85
TRINITY_DN35181_c0_g1_i1	0	2.73	2.15	1.66
TRINITY_DN35198_c0_g1_i1	103.97	104.74	104.55	96.19
TRINITY_DN35209_c0_g1_i1	10.4	13.74	12.13	14.33
TRINITY_DN35217_c0_g1_i3	0	0	0	0
TRINITY_DN35247_c0_g1_i1	171.2	147.45	181.68	172.18
TRINITY_DN35263_c0_g2_i1	0	1.81	0.9	0.4
TRINITY_DN35268_c0_g1_i1	0	0	0	0
TRINITY_DN35277_c0_g1_i1	3.41	1.73	4.7	3.89
TRINITY_DN35307_c0_g1_i1	0.33	0	0.11	0.09
TRINITY_DN35309_c0_g1_i1	7.58	8.17	9.19	9.01
TRINITY_DN35324_c0_g5_i1	7.9	11.23	9.5	8.72
TRINITY_DN35332_c0_g3_i1	7.19	8.49	8.25	7.8
TRINITY_DN35339_c0_g1_i2	0	0	0	0
TRINITY_DN35348_c0_g1_i1	4.91	5.42	4.46	2.51
TRINITY_DN35351_c0_g1_i2	23.59	18.7	12.07	9.69
TRINITY_DN35367_c0_g1_i1	7.96	7.98	7.76	7.43
TRINITY_DN35371_c0_g3_i1	1.94	2.13	3.47	1.86
TRINITY_DN35381_c0_g1_i1	5.23	3.28	15.41	15.11
TRINITY_DN35381_c0_g2_i1	7.23	9.48	9.45	8.83
TRINITY_DN35405_c0_g1_i1	7.32	10.68	13.64	10.19
TRINITY_DN35412_c0_g1_i1	79.69	81.15	78.92	76.96
TRINITY_DN35413_c0_g1_i1	8.51	5.84	10.71	10.33
TRINITY_DN35422_c0_g1_i1	59.39	60.1	44.41	50.9
TRINITY_DN35440_c0_g1_i1	9.13	12.53	13.21	11.65
TRINITY_DN35447_c0_g1_i1	0.32	0.19	0.48	0.2
TRINITY_DN35452_c0_g2_i1	0	0	0	0
TRINITY_DN35455_c0_g5_i1	0.97	1.13	1.76	1.25
TRINITY_DN35455_c0_g6_i1	5.53	4.9	5.67	4.83
TRINITY_DN35457_c0_g1_i1	21.76	23.76	24.66	25.36
TRINITY_DN35469_c0_g1_i1	14.51	16.31	15.11	16.19
TRINITY_DN35483_c0_g1_i1	61.37	55.25	70.35	56.8
TRINITY_DN3549_c0_g1_i1	9	11.42	9.91	9.3
TRINITY_DN35514_c0_g1_i1	16.2	9.74	16.68	9.15
TRINITY_DN35526_c0_g1_i1	29.55	35.83	24.58	28.3
TRINITY_DN35540_c0_g1_i1	21.26	24.94	22.98	23.58
TRINITY_DN35541_c0_g1_i1	0.18	0	0	0.18
TRINITY_DN35552_c0_g2_i1	0	0.09	0	0
TRINITY_DN35554_c0_g1_i1	10.35	10.81	10.58	9.48
TRINITY_DN35558_c0_g1_i1	43.72	47.51	39.51	33.12
TRINITY_DN35572_c0_g1_i1	1.87	2.18	1.89	1.21
TRINITY_DN35575_c1_g1_i1	14.01	17.98	16.79	14.92
TRINITY_DN35597_c0_g1_i2	5.19	6.27	4.42	5.9
TRINITY_DN35602_c0_g1_i1	8.13	10.06	9.55	10.54
TRINITY_DN35606_c0_g1_i1	11.98	15.03	13.89	15.21
TRINITY_DN35610_c0_g1_i3	7.01	9.49	9.72	6.88
TRINITY_DN35614_c0_g1_i3	8.25	9.33	8.7	10.04
TRINITY_DN35618_c0_g1_i1	25.35	31.46	32.02	31.24
TRINITY_DN35622_c0_g1_i1	0	0	0	0
TRINITY_DN35627_c0_g2_i1	20.95	16.24	21.03	20.13
TRINITY_DN35628_c0_g1_i1	42.66	42.98	43.53	48.04
TRINITY_DN35631_c0_g1_i1	14.54	18.69	17.01	17.7
TRINITY_DN35660_c0_g1_i2	42.97	44.35	38.3	31.84
TRINITY_DN35668_c0_g1_i2	1.36	0.64	1.13	1.74
TRINITY_DN35698_c0_g1_i1	33.36	34.18	31.95	29.65
TRINITY_DN35704_c0_g2_i1	0.29	0	0	0.3
TRINITY_DN35710_c0_g3_i1	14.9	19.01	15.91	14.18
TRINITY_DN35724_c0_g1_i1	0	0	0.13	0
TRINITY_DN35738_c0_g1_i2	8.73	7.8	7.1	7
TRINITY_DN35739_c0_g2_i1	38.07	42.13	40.59	40.42
TRINITY_DN35743_c0_g4_i1	9.47	10.43	10.54	11.16
TRINITY_DN35747_c0_g1_i1	0.08	0	0.19	0.04
TRINITY_DN35757_c0_g3_i1	11.46	8.91	10.28	9.4
TRINITY_DN35760_c0_g1_i2	5.06	7.91	6.28	5.68
TRINITY_DN35766_c0_g1_i1	11.67	14.74	13.36	12.58
TRINITY_DN35783_c0_g1_i1	29.74	36.24	38.58	29.62
TRINITY_DN35795_c0_g1_i2	14.3	15.45	15.91	15.62
TRINITY_DN35796_c0_g1_i1	8.39	10.64	8.85	9.71
TRINITY_DN357_c0_g2_i1	11.32	14.33	13.66	13.92
TRINITY_DN35800_c0_g2_i2	6.57	5.77	7.36	6.42
TRINITY_DN35807_c0_g1_i1	0	0.46	0	0
TRINITY_DN35816_c0_g1_i1	12.45	12.67	12.5	11.86
TRINITY_DN35834_c0_g1_i1	0.16	0.66	0.48	1.13
TRINITY_DN35839_c0_g1_i1	18.98	18.83	20.69	19.09
TRINITY_DN35844_c0_g1_i2	0.36	0.32	0.85	0.36
TRINITY_DN35845_c0_g2_i1	6.05	7.28	8.24	5.62
TRINITY_DN35846_c0_g1_i2	2.22	2.76	1.37	3.34
TRINITY_DN35852_c0_g2_i1	0.08	0	0.18	0.31
TRINITY_DN35855_c0_g2_i1	31.26	32.3	37.11	28.31
TRINITY_DN35871_c0_g2_i1	22.97	25.79	20.03	18.05
TRINITY_DN35884_c1_g2_i1	0	0.13	0.17	0.42
TRINITY_DN35889_c0_g1_i4	9.46	7.9	4.78	8.26
TRINITY_DN35902_c1_g1_i1	24.94	21.48	26.74	25.63
TRINITY_DN35939_c0_g1_i1	25.03	26.87	25.59	24.16
TRINITY_DN35946_c0_g1_i1	10.39	10.66	11.31	10.63
TRINITY_DN35950_c0_g1_i1	20.08	23.56	19.82	21.29
TRINITY_DN3595_c0_g2_i1	13.24	11.25	12.81	10.76
TRINITY_DN35971_c0_g1_i1	0.05	0.09	0.12	0
TRINITY_DN35982_c0_g2_i1	16.84	17.45	19.87	18.28
TRINITY_DN35997_c0_g1_i1	0	0	0	0
TRINITY_DN36012_c0_g2_i1	0.12	0	0	0
TRINITY_DN36017_c0_g1_i1	95.59	78.09	127.45	127.72
TRINITY_DN36018_c1_g1_i1	9.55	12.05	16.77	12.51
TRINITY_DN36023_c0_g1_i1	28.8	26.8	33.17	22.91
TRINITY_DN36038_c0_g1_i1	17.76	18.56	10.94	12.53
TRINITY_DN36064_c0_g2_i1	26.33	27.03	23.88	24.76
TRINITY_DN36065_c0_g2_i1	15.5	13.88	13	12.17
TRINITY_DN36075_c0_g1_i1	5.02	2.56	9.42	4.27
TRINITY_DN36076_c0_g1_i1	17.66	20.18	19.34	18.95
TRINITY_DN36104_c0_g3_i1	13.74	4.46	0	4.41
TRINITY_DN36126_c0_g1_i1	6.72	8.52	6.03	5.25
TRINITY_DN36142_c0_g2_i1	0	0.44	0	0
TRINITY_DN36150_c0_g1_i1	20.7	19.13	17.39	15.93
TRINITY_DN36154_c0_g1_i1	0.11	0.38	0.17	0.14
TRINITY_DN36160_c0_g1_i1	6.32	8.94	7.01	7.11
TRINITY_DN36160_c0_g3_i1	0.11	0.72	0.52	0.42
TRINITY_DN36162_c0_g1_i2	38.32	37.65	42	37.82
TRINITY_DN36169_c0_g1_i2	0	0	0	0
TRINITY_DN36212_c0_g1_i1	5.66	6.01	6.06	6.65
TRINITY_DN36213_c0_g2_i1	19.39	18.87	22.79	20.56
TRINITY_DN36217_c0_g1_i3	7.53	8.17	9.46	8.63
TRINITY_DN36229_c0_g1_i1	10.47	6.43	7.82	6.47
TRINITY_DN36259_c0_g1_i3	0	5.81	3.33	1.39
TRINITY_DN36262_c0_g1_i1	25.88	20.6	20.84	25.24
TRINITY_DN36283_c0_g1_i1	16.26	15.83	15.69	14.98
TRINITY_DN36284_c0_g1_i1	34.57	26.99	31.84	30.34
TRINITY_DN36289_c0_g2_i1	3.73	3.76	4.19	4.68
TRINITY_DN36290_c0_g1_i1	3.11	2.33	5.41	5.5
TRINITY_DN36317_c0_g1_i1	20.59	15.27	36.74	29.51
TRINITY_DN36318_c1_g1_i2	0.32	0.69	0.22	0.36
TRINITY_DN36325_c0_g1_i1	8.67	10.23	11.44	11.25
TRINITY_DN36332_c0_g1_i1	26.58	30.62	28.95	26.02
TRINITY_DN36339_c0_g2_i1	13.06	11.55	9.69	12.32
TRINITY_DN36341_c0_g2_i1	10.49	12.82	13.67	10.14
TRINITY_DN36348_c1_g1_i2	0.57	0	3.18	0.96
TRINITY_DN36352_c0_g2_i1	14.61	0.25	18.82	13.85
TRINITY_DN36360_c0_g2_i1	29.17	24.01	26.66	25.9
TRINITY_DN36362_c0_g1_i1	27.35	27.78	29.1	24.78
TRINITY_DN36363_c1_g1_i1	110	108.37	95.71	87.48
TRINITY_DN36372_c0_g1_i1	17.05	20.08	15.28	17.67
TRINITY_DN36374_c0_g1_i1	60.88	55.22	61.39	52.95
TRINITY_DN36379_c0_g2_i1	12.57	16.16	13.67	13.87
TRINITY_DN36387_c0_g3_i1	9.92	14.57	12.27	13.7
TRINITY_DN36410_c0_g1_i1	25.73	25.18	20.11	22.46
TRINITY_DN36411_c0_g1_i1	3.08	4.59	3.61	3.6
TRINITY_DN36419_c0_g1_i1	11.4	11.3	9.76	10.74
TRINITY_DN36424_c0_g1_i1	17.02	16.57	15.82	16.82
TRINITY_DN36444_c0_g1_i1	9.19	12.52	11.87	13.38
TRINITY_DN36449_c0_g1_i1	5693.08	4217.52	4392.59	4220.75
TRINITY_DN36449_c1_g1_i1	1.07	3.75	1.49	2.2
TRINITY_DN36449_c2_g1_i2	17.33	21.86	19.32	21.59
TRINITY_DN36450_c0_g2_i1	2.22	3.69	9.57	3.07
TRINITY_DN36452_c0_g1_i1	41.21	41.7	42.14	39.31
TRINITY_DN3650_c0_g1_i1	12.8	13.84	13.22	13.26
TRINITY_DN36527_c0_g1_i2	10.08	8.04	9.56	9.54
TRINITY_DN36543_c0_g1_i1	62.94	59.04	57.85	55.82
TRINITY_DN36573_c1_g1_i1	14.89	12.28	7.68	8.69
TRINITY_DN36580_c0_g1_i1	49.98	55.13	55.3	51.05
TRINITY_DN36591_c0_g1_i1	0	0	1.98	1.56
TRINITY_DN36604_c0_g2_i1	0.15	0.27	0	0.61
TRINITY_DN36606_c1_g1_i1	135.12	109.34	129.5	100.09
TRINITY_DN36618_c0_g1_i1	1.45	0.78	17.25	5.99
TRINITY_DN36636_c0_g1_i1	1.21	1.86	1.09	1.42
TRINITY_DN36671_c0_g1_i1	35.18	18.52	17.86	26.13
TRINITY_DN36672_c0_g1_i1	5.14	5.5	5.01	4.76
TRINITY_DN36679_c0_g1_i2	13.03	20.25	21.15	15.77
TRINITY_DN36679_c0_g2_i1	1.47	0.88	2.23	2.19
TRINITY_DN36692_c0_g1_i3	0	0	0	0
TRINITY_DN36695_c0_g3_i1	0.18	0.44	0.46	0
TRINITY_DN36704_c0_g3_i1	13.23	21.63	16.33	20.14
TRINITY_DN36711_c0_g1_i1	6.65	7.31	3.49	3.36
TRINITY_DN36716_c0_g1_i2	3.53	4.35	2.59	2.96
TRINITY_DN36732_c0_g1_i2	17.5	26.1	28.36	22.4
TRINITY_DN36745_c0_g1_i3	7.57	10.51	12.03	13.51
TRINITY_DN36756_c0_g2_i1	14.22	40.54	38.95	41.99
TRINITY_DN36764_c0_g2_i1	3.24	3.29	3.01	4.23
TRINITY_DN36770_c0_g1_i1	0	0.19	0.26	0.11
TRINITY_DN36795_c1_g1_i1	4.35	6.14	5.38	5.16
TRINITY_DN36797_c0_g1_i1	90.51	92.82	96.87	78.54
TRINITY_DN36812_c0_g3_i1	0	0	0	0
TRINITY_DN36816_c0_g1_i1	4.26	4	5.49	5.79
TRINITY_DN36821_c0_g2_i1	1.13	1.1	0.67	1.16
TRINITY_DN36832_c0_g1_i1	3.91	4.58	4.5	3.18
TRINITY_DN36844_c0_g1_i1	7.9	10.06	6.57	8.18
TRINITY_DN36846_c0_g1_i1	27.96	31.21	24.41	26.98
TRINITY_DN36862_c0_g2_i1	0	0	0	0
TRINITY_DN36871_c0_g1_i1	0	0.16	0	0
TRINITY_DN36879_c0_g2_i1	25.29	27.13	25.06	23.76
TRINITY_DN36897_c0_g1_i1	0	0	0.05	0
TRINITY_DN36929_c1_g1_i1	17.1	16.5	16.17	16.92
TRINITY_DN36938_c0_g1_i1	0	0	0.1	0.17
TRINITY_DN36943_c0_g1_i1	5.42	7.14	5.55	6.28
TRINITY_DN36945_c0_g1_i1	10.23	9.56	10.01	9.03
TRINITY_DN36957_c0_g1_i1	22.97	21.79	28.54	26.25
TRINITY_DN36965_c0_g3_i1	5.43	5.28	6.39	6.21
TRINITY_DN36992_c0_g1_i1	9.83	11.43	11.48	11.87
TRINITY_DN36998_c0_g1_i1	22.54	20.3	22.18	19.92
TRINITY_DN37037_c0_g1_i1	0	0	0	0
TRINITY_DN37057_c0_g1_i1	0	0.12	0.16	0.14
TRINITY_DN37057_c0_g2_i1	0	0	0.23	0
TRINITY_DN37097_c0_g1_i1	4.49	7.27	3.01	3.57
TRINITY_DN370_c0_g2_i1	0.07	0	0.39	0.35
TRINITY_DN37121_c0_g1_i1	0.16	0	0	0
TRINITY_DN3713_c0_g1_i1	25.48	27.17	17.75	19.15
TRINITY_DN37160_c0_g1_i2	1.11	0	0.14	0.78
TRINITY_DN37229_c0_g2_i1	26.88	27.21	27.12	24.74
TRINITY_DN37229_c0_g2_i2	0.6	2.07	1.2	1.28
TRINITY_DN3724_c0_g1_i1	28.72	28.7	24.86	27.18
TRINITY_DN37259_c0_g1_i1	3.95	4.24	5.27	3.1
TRINITY_DN37284_c0_g1_i1	76.75	84.46	87.99	80.65
TRINITY_DN37296_c0_g1_i1	99.04	93.33	124	121.3
TRINITY_DN37297_c0_g1_i1	0.75	2.49	3.54	1.86
TRINITY_DN37298_c0_g3_i1	0	0	0	0
TRINITY_DN37300_c0_g1_i1	3.33	3.69	3.69	3.36
TRINITY_DN37334_c0_g1_i1	38.04	34.41	36.14	37.03
TRINITY_DN37335_c0_g1_i1	66.44	85.57	91.19	70.24
TRINITY_DN3733_c0_g1_i1	18.95	20.72	24.23	17.93
TRINITY_DN37351_c0_g1_i1	24.05	23.44	20.29	21.55
TRINITY_DN37354_c0_g1_i1	0.1	0.12	0.57	0.85
TRINITY_DN37358_c1_g1_i1	3.36	0.6	5.5	2.34
TRINITY_DN37371_c0_g1_i1	0.63	0.21	0.53	0.44
TRINITY_DN37391_c0_g2_i1	22.34	24.44	26.14	23.38
TRINITY_DN37393_c0_g1_i1	13.31	12.43	12.48	12.66
TRINITY_DN37395_c0_g1_i3	0	0	0	0
TRINITY_DN37397_c0_g1_i1	0.74	0.89	0.45	0.69
TRINITY_DN37398_c0_g2_i1	13.8	14.22	11.29	12.52
TRINITY_DN37406_c0_g2_i1	11.75	8.69	8.73	5.88
TRINITY_DN37409_c1_g1_i1	89.56	57.75	69.52	70.31
TRINITY_DN37420_c0_g2_i1	0.05	0	0.18	0
TRINITY_DN37426_c0_g1_i1	1.44	1.09	1.42	1.52
TRINITY_DN37427_c0_g2_i1	110	102.15	119.24	106.06
TRINITY_DN37427_c0_g3_i1	2.33	1.68	7.01	6.03
TRINITY_DN37441_c0_g1_i1	59.5	56.67	57.73	56.5
TRINITY_DN37444_c0_g1_i1	8.48	12.27	10.03	12.16
TRINITY_DN37507_c0_g1_i1	0	0	0	0
TRINITY_DN37530_c1_g2_i1	4	4.61	5.45	4.51
TRINITY_DN37546_c1_g12_i1	1016.17	988.77	1178.15	1020.24
TRINITY_DN37552_c1_g1_i1	0.23	0.21	1.24	1.35
TRINITY_DN37558_c0_g1_i1	0.72	0.89	1.97	1.4
TRINITY_DN37565_c0_g1_i1	12.37	11.33	9.33	8.96
TRINITY_DN37569_c0_g1_i2	4.99	3.75	5.59	3.7
TRINITY_DN37596_c0_g1_i2	6.7	5.59	8.02	7.07
TRINITY_DN37622_c0_g1_i2	0	1.17	0	0
TRINITY_DN37628_c0_g1_i1	8.29	1.52	55.39	28.87
TRINITY_DN37642_c0_g1_i3	6.35	8	6	6.58
TRINITY_DN37645_c0_g2_i1	20.29	17.85	16.32	16.69
TRINITY_DN37687_c0_g1_i1	4.04	3.68	4.21	4.68
TRINITY_DN37702_c0_g1_i2	1.96	3.43	7.09	2.47
TRINITY_DN37703_c0_g1_i1	6.28	7.74	8.75	9.07
TRINITY_DN37726_c0_g1_i1	0.42	0.5	0.33	0.28
TRINITY_DN37752_c0_g2_i1	9.51	12.66	11.17	8.01
TRINITY_DN37757_c0_g1_i1	0.3	0.62	0	0
TRINITY_DN37771_c1_g3_i1	0	0	0.9	0.38
TRINITY_DN37805_c0_g1_i2	0	0.11	0.61	0.78
TRINITY_DN37817_c0_g1_i1	17.02	13.78	15.41	15.78
TRINITY_DN37876_c0_g1_i2	1.83	4.17	1.13	2.72
TRINITY_DN37922_c0_g1_i1	0.51	0	0	1.29
TRINITY_DN37952_c0_g2_i1	3.38	3.7	3.52	2.25
TRINITY_DN37989_c0_g1_i1	15.75	16.74	17.4	15.77
TRINITY_DN38006_c0_g1_i1	0	0	0.18	0
TRINITY_DN38009_c0_g1_i1	1.62	2.15	2.51	1.9
TRINITY_DN38022_c0_g1_i1	8.86	11.29	12.46	11.05
TRINITY_DN38023_c0_g1_i3	16.94	18.3	15.69	11.78
TRINITY_DN38062_c1_g1_i1	0	0	0	0
TRINITY_DN38117_c0_g2_i1	0.7	0.11	0.14	0
TRINITY_DN38140_c0_g1_i1	5.24	4.29	3.1	3.41
TRINITY_DN38171_c0_g1_i1	0.25	0.38	0.44	0.29
TRINITY_DN38172_c1_g1_i1	6.59	6.31	7.12	7.21
TRINITY_DN38177_c0_g1_i1	0	0.26	0	0.6
TRINITY_DN38179_c0_g2_i1	17.6	19.22	20.17	19.49
TRINITY_DN38179_c1_g1_i2	6.5	6.19	7.96	7.51
TRINITY_DN38182_c0_g1_i1	6.28	6.37	6.8	6.93
TRINITY_DN38185_c0_g1_i1	205.09	3.17	184.91	69.02
TRINITY_DN38216_c0_g1_i1	24.16	26.89	24.02	22.44
TRINITY_DN38218_c1_g1_i2	36.35	37.74	34.45	30.86
TRINITY_DN38241_c1_g1_i1	52.51	48.15	49.32	48.01
TRINITY_DN38251_c0_g1_i1	51.15	45.4	50.57	46.87
TRINITY_DN38255_c0_g1_i1	8.31	10.13	10.46	11.06
TRINITY_DN38285_c0_g1_i1	31.96	34.47	33.99	30.95
TRINITY_DN38308_c0_g1_i1	5.14	6.48	6.47	6.37
TRINITY_DN38314_c0_g1_i1	24.7	24.67	24.9	19.8
TRINITY_DN38328_c0_g2_i1	0	0	0.71	1.42
TRINITY_DN38345_c0_g1_i1	0.32	0.39	0.42	0.12
TRINITY_DN38347_c1_g1_i1	8.46	9.71	8.01	10.41
TRINITY_DN38365_c0_g1_i1	0	0.6	0	1.22
TRINITY_DN38378_c0_g1_i1	0	0.03	0.15	0
TRINITY_DN38397_c0_g1_i1	0	0	0.21	0.17
TRINITY_DN38399_c0_g1_i1	0.23	0.1	0	0
TRINITY_DN38418_c0_g1_i1	0.17	0.08	0.1	0
TRINITY_DN38419_c0_g1_i2	1.89	0.47	1.3	0.55
TRINITY_DN38425_c0_g1_i1	0.48	0	0	0
TRINITY_DN38441_c0_g2_i1	0	1.37	2.25	0.63
TRINITY_DN38464_c0_g1_i1	0	0	1.32	0
TRINITY_DN38465_c0_g2_i1	0	0	0.55	1.07
TRINITY_DN38468_c0_g1_i1	0	0.19	0.25	0.16
TRINITY_DN38478_c0_g1_i1	20.4	1.47	59.06	15.48
TRINITY_DN3848_c0_g1_i1	3.33	6.69	5.71	5.06
TRINITY_DN38549_c0_g1_i2	4.15	4.05	3.41	5.15
TRINITY_DN38557_c0_g1_i1	10.17	11.32	11.75	11.38
TRINITY_DN38557_c0_g2_i1	4.43	2.43	5.84	2.79
TRINITY_DN38568_c0_g1_i2	0	6.11	3.95	0
TRINITY_DN38614_c0_g2_i1	6.72	7.16	7.73	5.51
TRINITY_DN3861_c0_g1_i1	10.85	15.34	17.2	11.35
TRINITY_DN38620_c1_g2_i1	1.28	1.08	1.99	1.52
TRINITY_DN38622_c0_g1_i1	0	0.09	0	0
TRINITY_DN38629_c0_g2_i1	9.38	7.31	9.94	9.09
TRINITY_DN38711_c0_g3_i1	0.12	0.27	0.43	0.24
TRINITY_DN3872_c0_g1_i1	41.24	43.28	45.78	42.88
TRINITY_DN38739_c0_g1_i1	0	0.18	0.12	0.53
TRINITY_DN38765_c0_g1_i1	8.27	9.93	10.47	11.27
TRINITY_DN38769_c0_g2_i1	13.97	14.12	14.23	13.89
TRINITY_DN38783_c0_g1_i1	0	0	0	0.09
TRINITY_DN38797_c0_g1_i1	9.13	10.51	8.77	10.27
TRINITY_DN38799_c0_g2_i2	6.53	7.32	10.32	7.65
TRINITY_DN38805_c0_g1_i1	7.77	5.73	6.45	8
TRINITY_DN3880_c0_g1_i1	28.52	25.64	31.83	24.34
TRINITY_DN38853_c0_g2_i1	19.26	25.29	24.79	20.32
TRINITY_DN38853_c2_g1_i1	13.43	11.99	11.62	11.04
TRINITY_DN38863_c0_g1_i2	0	0	0	0.96
TRINITY_DN38873_c0_g1_i1	25.74	32.78	34.61	30.78
TRINITY_DN38887_c0_g1_i1	2.98	3.75	3.75	3.5
TRINITY_DN38923_c0_g2_i1	9.11	8.83	7.78	10.71
TRINITY_DN38943_c0_g3_i1	0	0	0	0.33
TRINITY_DN38989_c0_g2_i1	6.35	6.89	9	7.32
TRINITY_DN39004_c0_g1_i1	0.93	0.9	1.14	0.48
TRINITY_DN39026_c0_g1_i1	6.72	8.65	7.39	7.6
TRINITY_DN39127_c0_g2_i1	0	0.06	0	0.34
TRINITY_DN39190_c0_g1_i1	0	0.47	0.42	0.53
TRINITY_DN39202_c0_g2_i1	12.41	15.22	12	12.82
TRINITY_DN39215_c0_g2_i1	0	0	1.49	0
TRINITY_DN39229_c0_g1_i1	40.38	35.98	37.08	34.48
TRINITY_DN39310_c0_g2_i1	18.89	20.87	17.34	17.99
TRINITY_DN39310_c1_g2_i1	43.28	38.79	38.39	37.66
TRINITY_DN39321_c0_g1_i1	6.98	9.15	8.39	9.26
TRINITY_DN39325_c0_g1_i1	2.41	1.91	3.15	2.73
TRINITY_DN39377_c0_g1_i2	5.67	3.82	4.76	4.01
TRINITY_DN39385_c0_g1_i1	9.42	11.49	13.29	10.64
TRINITY_DN39403_c0_g1_i1	0	0.71	0	0
TRINITY_DN39409_c0_g1_i1	1.9	1.25	1.27	1.32
TRINITY_DN39412_c0_g1_i1	0	0.39	0	0.44
TRINITY_DN39430_c0_g1_i1	0	2.9	1.57	0.88
TRINITY_DN39568_c0_g1_i1	0	0.31	0	0
TRINITY_DN39582_c0_g1_i1	7.64	10.96	5.33	5.97
TRINITY_DN39620_c0_g1_i1	0.11	0.2	0.13	0.11
TRINITY_DN39629_c0_g1_i2	0	0	0	0
TRINITY_DN39707_c0_g2_i1	0.14	0	0.35	0
TRINITY_DN39716_c2_g1_i1	49.85	44.14	55.81	51.48
TRINITY_DN39718_c0_g2_i1	1.57	1.23	0.71	0
TRINITY_DN39723_c0_g4_i1	3.71	4.45	3.45	5.11
TRINITY_DN39741_c0_g1_i1	0.06	0.33	0.07	0.12
TRINITY_DN39742_c0_g1_i1	0.09	0.08	0.16	0.13
TRINITY_DN39765_c0_g1_i1	21.04	24.27	22.03	21.15
TRINITY_DN39775_c0_g1_i1	13.37	14.36	14.72	12.29
TRINITY_DN39798_c0_g2_i1	10.8	11.04	9.58	7.95
TRINITY_DN39811_c0_g2_i1	2.69	1.4	3.03	0.69
TRINITY_DN3982_c0_g1_i1	0	0	0.18	0
TRINITY_DN3983_c0_g2_i1	42.77	40.51	33.49	35.33
TRINITY_DN39840_c0_g2_i1	10.41	8.75	9.76	9.16
TRINITY_DN39871_c0_g1_i1	10.87	0.58	27.17	10.44
TRINITY_DN39875_c0_g2_i1	0	0	0	0.1
TRINITY_DN39882_c0_g1_i1	0.91	0.03	1.72	1.12
TRINITY_DN398_c0_g1_i1	0.42	0.38	0.52	0
TRINITY_DN39906_c0_g2_i1	1.05	0.95	0.65	0.27
TRINITY_DN39928_c0_g2_i1	4.53	0.85	5.88	2.73
TRINITY_DN39942_c0_g2_i1	0.25	0	1.57	1.1
TRINITY_DN39947_c0_g1_i1	0	0.28	0.38	0.32
TRINITY_DN39950_c0_g2_i1	19.97	19.72	23.1	19.91
TRINITY_DN39956_c0_g2_i1	7.85	7.92	7.55	6.16
TRINITY_DN39959_c0_g3_i1	4.63	4.04	4.41	4.47
TRINITY_DN39978_c0_g1_i1	4.8	5.96	4.34	5.74
TRINITY_DN39981_c0_g1_i1	28.8	24.47	22.74	24.39
TRINITY_DN39982_c0_g1_i1	14.82	16.54	14.98	14.99
TRINITY_DN39985_c0_g1_i1	15.54	17.18	14.97	16.62
TRINITY_DN39987_c0_g1_i1	24.21	24.49	16.15	21.03
TRINITY_DN39995_c0_g1_i1	40.53	39.21	40.13	36.99
TRINITY_DN3999_c0_g1_i1	0.37	0	0.29	0.12
TRINITY_DN40003_c0_g2_i1	16.77	15.55	17.2	13.85
TRINITY_DN40013_c0_g2_i1	31.65	35.71	31.06	30.82
TRINITY_DN40040_c0_g1_i2	16.76	16.64	16.52	18.47
TRINITY_DN40058_c0_g1_i1	26.85	27.37	27.42	25.29
TRINITY_DN40074_c0_g1_i1	0.11	0.41	0.27	0.23
TRINITY_DN40075_c0_g1_i1	11.67	13.67	12.47	14.07
TRINITY_DN40077_c0_g1_i1	36.68	23.77	22.66	22.95
TRINITY_DN40086_c0_g2_i1	19.53	18.78	13.25	16.08
TRINITY_DN40088_c0_g1_i1	13.64	13.89	16.94	14.41
TRINITY_DN40089_c0_g1_i1	0	0	0	0
TRINITY_DN40092_c0_g1_i4	31.51	31.7	27.96	26.04
TRINITY_DN40099_c0_g1_i2	9.71	8.62	9.42	8.42
TRINITY_DN40106_c0_g1_i1	28.35	35.51	34.5	30.35
TRINITY_DN40107_c0_g1_i1	11.03	16.54	16.4	13.48
TRINITY_DN40133_c0_g1_i2	10.58	9.29	7.42	6.81
TRINITY_DN40141_c0_g1_i1	13.29	10.92	12.89	11.09
TRINITY_DN40144_c0_g1_i1	0.25	0.23	0.3	0.25
TRINITY_DN40155_c0_g1_i1	1.63	2	1.53	1.99
TRINITY_DN40156_c0_g1_i1	0.1	0.1	0.23	0.21
TRINITY_DN40161_c0_g1_i1	5.28	9.2	8.74	7.96
TRINITY_DN40162_c0_g1_i1	0	0	0	0
TRINITY_DN40165_c0_g1_i1	0.12	0.4	0.39	3.39
TRINITY_DN40176_c0_g2_i1	82.34	102.51	107.95	82.78
TRINITY_DN40177_c0_g1_i1	19.66	9.18	8.57	10.29
TRINITY_DN40188_c0_g2_i2	1.51	2.09	1.4	1.84
TRINITY_DN40193_c0_g1_i2	8.99	13.35	10.91	8.58
TRINITY_DN40198_c0_g1_i4	2.94	3.13	0	0.01
TRINITY_DN4019_c0_g1_i1	9.83	9.18	7.66	8.96
TRINITY_DN40204_c0_g1_i1	13.08	11.42	13.65	11.84
TRINITY_DN40236_c0_g1_i1	24.08	27.63	27.96	25.71
TRINITY_DN40274_c0_g1_i1	3.28	7.65	6.03	6.62
TRINITY_DN40282_c0_g2_i1	0.27	0.25	0.33	0.07
TRINITY_DN40292_c0_g1_i1	8.84	10.99	9.18	7.12
TRINITY_DN40321_c0_g3_i1	0	0	0	0
TRINITY_DN40324_c0_g1_i1	7.28	9.21	13.11	12.78
TRINITY_DN40325_c0_g2_i1	3.86	2.22	3.57	3.05
TRINITY_DN40325_c1_g1_i2	142.01	66.06	78.9	80.08
TRINITY_DN40338_c0_g1_i2	0	0	0	0.12
TRINITY_DN40348_c0_g1_i1	13.65	15.03	15.52	13.14
TRINITY_DN40366_c0_g1_i4	9.79	11.82	13.6	15.69
TRINITY_DN40375_c0_g1_i1	10.47	4.84	7.77	7.04
TRINITY_DN40391_c0_g1_i1	0	0	0	0
TRINITY_DN40408_c0_g1_i1	10.42	11.13	13.08	12.6
TRINITY_DN40409_c0_g2_i1	52.15	49.73	45.58	35.82
TRINITY_DN40418_c0_g3_i1	4.84	3.31	2.03	3.67
TRINITY_DN40420_c1_g2_i1	7.27	10.13	8.34	8.73
TRINITY_DN40435_c0_g1_i1	26.56	26.54	32.76	33.73
TRINITY_DN4043_c0_g1_i1	0	0	0	0
TRINITY_DN40442_c0_g1_i1	0	0.86	0	0.49
TRINITY_DN40459_c0_g1_i1	14.06	15.36	16.72	15.45
TRINITY_DN40460_c0_g1_i1	9.97	5.13	35.95	21.95
TRINITY_DN40461_c0_g1_i2	1.07	0.46	1.88	0.91
TRINITY_DN40469_c0_g1_i1	8.76	4.13	6.41	5.48
TRINITY_DN40481_c0_g1_i1	2.62	1.56	3.7	2.37
TRINITY_DN40502_c1_g1_i1	7.28	0	7.88	2.35
TRINITY_DN40517_c0_g3_i1	0	0.23	0	0
TRINITY_DN40536_c0_g1_i1	125.93	119.02	117.79	117.52
TRINITY_DN40542_c0_g1_i2	6.01	8.74	7.3	6.99
TRINITY_DN40545_c0_g2_i2	0.7	0.88	1.15	0.86
TRINITY_DN40548_c0_g1_i2	4.03	6.23	4.26	3.73
TRINITY_DN40554_c0_g1_i2	1.31	0.79	0.75	0
TRINITY_DN40554_c1_g1_i1	39.46	43.61	47.05	44.78
TRINITY_DN40560_c1_g2_i1	50.82	49.71	59.69	54.05
TRINITY_DN40571_c1_g1_i2	51.92	55.76	50.97	50.28
TRINITY_DN40573_c0_g1_i1	25.78	31.31	28.22	28.49
TRINITY_DN40574_c0_g1_i1	32.05	32.69	35.66	31.01
TRINITY_DN40591_c0_g2_i1	0	0	0	0
TRINITY_DN40594_c0_g3_i1	18.06	17.5	19.1	17.67
TRINITY_DN40596_c1_g1_i1	24.86	20.54	21.64	20.49
TRINITY_DN40600_c0_g1_i1	14.28	9.17	10.1	8.63
TRINITY_DN40602_c0_g1_i1	61.89	68.84	65.73	80.64
TRINITY_DN40606_c0_g1_i2	0.29	0	0	0
TRINITY_DN40608_c0_g1_i1	0	0	0	0
TRINITY_DN40640_c0_g1_i1	0	0	0	0
TRINITY_DN40646_c0_g1_i1	27.07	24.96	21.31	23.75
TRINITY_DN40679_c0_g2_i1	3.91	4.5	4.62	4.52
TRINITY_DN4067_c0_g1_i1	0	0	0	0.3
TRINITY_DN40680_c0_g1_i1	20.28	20.74	24.06	22.6
TRINITY_DN40680_c0_g1_i2	7.29	4.88	2.43	3.47
TRINITY_DN40680_c0_g2_i1	13.38	16.71	16.74	16.68
TRINITY_DN40699_c0_g2_i1	2.44	2.33	2.38	1.67
TRINITY_DN40706_c0_g9_i1	16.45	13.24	14.39	13.21
TRINITY_DN40712_c0_g3_i1	0.18	0.13	0.13	0
TRINITY_DN40713_c0_g1_i1	0.18	0.26	0	0.18
TRINITY_DN40717_c0_g1_i1	7299.89	5222.4	6031.12	5605.33
TRINITY_DN40727_c0_g1_i1	1.77	0	0	0
TRINITY_DN40728_c1_g1_i1	8.33	10.02	6.9	6.68
TRINITY_DN40737_c0_g2_i2	17.42	17.11	19.75	14.24
TRINITY_DN40739_c0_g3_i1	84.99	69.49	76.74	72.83
TRINITY_DN40739_c0_g4_i1	49.64	55.8	50.6	49.9
TRINITY_DN40782_c0_g1_i1	26.5	27.13	24.43	22.83
TRINITY_DN40786_c0_g2_i1	185.24	176.6	162.74	163.75
TRINITY_DN40799_c0_g2_i1	23.13	23.02	22.38	22.77
TRINITY_DN40801_c0_g1_i3	7.85	5.12	6.66	9.57
TRINITY_DN40813_c0_g1_i1	40.94	43.77	39.72	41.79
TRINITY_DN40828_c0_g3_i1	0	0.07	0	0
TRINITY_DN40832_c0_g1_i1	2.95	2.25	1.92	1.41
TRINITY_DN40840_c0_g2_i1	59.22	53.04	49.55	47.97
[truncated: 8,174 more rows]

## Sheet: balling fat body
Supplementary File 2. RNA-seq FPKM data obtained in the current study. Under three conditions of balling, heat, and control, the gene expression levels of 3 tissues of brain, fat body, and flight muscle were measured by RNA-seq. The FPKM data for each condition and tissue are shown in separate worksheets.
Trinity_ID	Ball_1	Ball_2	Ball_3	Ball_4
TRINITY_DN100133_c0_g1_i1	0	0	0	0
TRINITY_DN100150_c0_g1_i1	0	0	0	0
TRINITY_DN100432_c0_g1_i1	0	0	0	0
TRINITY_DN100457_c0_g1_i1	0	0	0	0
TRINITY_DN100475_c0_g1_i1	0	0	0	0
TRINITY_DN100522_c0_g1_i1	0	0	0	0
TRINITY_DN100594_c0_g1_i1	0.24	0.16	0.12	0.28
TRINITY_DN100612_c0_g1_i1	0	0	0	0
TRINITY_DN10065_c0_g1_i1	1.98	5.05	13.7	8.53
TRINITY_DN100755_c0_g1_i1	0	0	0	0.29
TRINITY_DN100930_c0_g1_i1	0	0	0	0
TRINITY_DN1010_c1_g1_i1	0.23	1.06	0.59	0.67
TRINITY_DN10131_c0_g1_i1	0	0.21	0	0
TRINITY_DN101321_c0_g1_i1	0	0	0	0
TRINITY_DN10133_c0_g1_i1	1.39	1.37	2.55	1.94
TRINITY_DN101403_c0_g1_i1	0	0	0	0.5
TRINITY_DN10150_c0_g1_i1	2.23	0.71	3.06	2.91
TRINITY_DN1016_c0_g1_i1	5.13	4.06	7.2	7.13
TRINITY_DN10173_c0_g1_i2	0	0	0	0
TRINITY_DN101767_c0_g1_i1	0	0	0	0
TRINITY_DN101782_c0_g1_i1	0	0	0	0
TRINITY_DN10182_c0_g1_i1	10.63	11.25	13.96	12.52
TRINITY_DN101856_c0_g1_i1	0	0.73	0	0
TRINITY_DN101978_c0_g1_i1	0	0	0	0
TRINITY_DN10201_c0_g1_i1	0.32	0	0	0
TRINITY_DN102024_c0_g1_i1	0	0	0	0
TRINITY_DN10204_c0_g2_i1	51.32	62.11	48.29	49.03
TRINITY_DN102164_c0_g1_i1	0	0	0	0
TRINITY_DN10222_c0_g1_i1	53.79	51.42	59.72	65.71
TRINITY_DN102528_c0_g1_i1	0	0	0	0
TRINITY_DN102862_c0_g1_i1	0	0	0	0
TRINITY_DN10299_c0_g2_i1	0	0.54	0	0.16
TRINITY_DN10307_c0_g1_i1	10.91	14.6	7.47	9.25
TRINITY_DN103091_c0_g1_i1	0	0	0	0
TRINITY_DN1030_c0_g1_i1	15.24	14.42	15.26	17.23
TRINITY_DN103215_c0_g1_i1	0	0	0	0
TRINITY_DN103282_c0_g1_i1	0	0	0	0
TRINITY_DN1032_c0_g3_i1	0.5	1.36	0.35	1.64
TRINITY_DN1032_c0_g4_i1	71.26	75.18	63.33	75.56
TRINITY_DN104378_c0_g1_i1	1.88	1.92	1.76	1.99
TRINITY_DN10441_c0_g1_i1	0.16	0	0.13	0.36
TRINITY_DN10441_c0_g2_i1	36.68	33.59	31.07	41.47
TRINITY_DN1045_c0_g2_i1	38.72	33.75	30.01	27.85
TRINITY_DN104744_c0_g1_i1	0	0	0	0.42
TRINITY_DN1047_c0_g1_i1	22.68	27.14	20.72	22.6
TRINITY_DN10480_c0_g1_i1	7.47	9.52	7.83	9.31
TRINITY_DN10484_c0_g1_i1	0	0	0	0
TRINITY_DN104914_c0_g1_i1	0.15	0	0	0.53
TRINITY_DN105209_c0_g1_i1	0	0	0	0
TRINITY_DN105773_c0_g1_i1	0	0	0	0
TRINITY_DN10595_c0_g1_i4	0.06	0.05	37.6	30.63
TRINITY_DN106119_c2_g1_i1	59.69	42.37	40.8	46.5
TRINITY_DN106122_c1_g5_i1	179.94	177.37	97.1	170.5
TRINITY_DN106130_c0_g1_i1	543.34	577.34	586.09	576.91
TRINITY_DN106132_c0_g1_i1	42.26	41.88	37.78	50.67
TRINITY_DN106142_c0_g1_i1	1614.18	1160.95	867.21	976.46
TRINITY_DN106146_c0_g1_i1	32.45	32.69	29.02	32.41
TRINITY_DN106147_c0_g1_i1	22.33	20.05	17.57	20.4
TRINITY_DN106151_c1_g2_i1	82.11	99.97	75.7	81.11
TRINITY_DN106152_c0_g1_i1	510.96	606.03	419.72	458.31
TRINITY_DN106157_c0_g3_i1	48.18	44.11	39.16	44.34
TRINITY_DN106170_c0_g1_i1	1.56	0.29	0.24	0.19
TRINITY_DN106180_c0_g1_i1	47.44	40.02	36.94	53.92
TRINITY_DN106183_c0_g1_i1	14.76	14.38	10.89	11.69
TRINITY_DN106185_c0_g2_i1	187.61	193.13	161.85	157.91
TRINITY_DN106186_c0_g1_i1	301.83	323.68	297.51	320.28
TRINITY_DN106192_c0_g1_i1	9.28	6.08	6.2	6.81
TRINITY_DN106193_c0_g1_i1	119.8	127.61	93.23	106.04
TRINITY_DN106198_c0_g1_i1	57.28	56.28	64.25	63.57
TRINITY_DN106204_c0_g1_i1	176.42	168.08	150.48	193.23
TRINITY_DN106206_c0_g1_i1	29.62	38.67	31.66	35.84
TRINITY_DN106207_c0_g1_i1	24.69	31.14	26.49	27.44
TRINITY_DN106219_c0_g1_i1	35.55	31.67	19.71	29.18
TRINITY_DN10621_c0_g1_i1	0	0	0	0
TRINITY_DN106224_c0_g1_i1	740.69	839.65	735.66	751.98
TRINITY_DN106229_c0_g1_i1	28.86	32.2	30.6	26.7
TRINITY_DN106237_c0_g1_i1	94.39	116.97	100.15	118.36
TRINITY_DN106243_c0_g1_i1	170.05	156.83	140.68	168.48
TRINITY_DN106257_c0_g1_i1	143.88	163.69	216.06	392.4
TRINITY_DN106258_c0_g1_i1	6357.95	4488.66	4711.66	4539.82
TRINITY_DN106258_c0_g2_i1	50.33	24.72	28.35	19.95
TRINITY_DN106259_c0_g1_i1	4.63	3.19	3.71	3.68
TRINITY_DN10625_c0_g2_i1	0	0	0	0
TRINITY_DN106262_c0_g1_i1	519.86	550.48	391.99	657.09
TRINITY_DN106275_c0_g1_i1	512.47	541.59	538.3	480.62
TRINITY_DN106318_c0_g1_i1	110.92	107.19	55.48	39.96
TRINITY_DN106319_c0_g1_i1	11.52	13.02	11.05	11.95
TRINITY_DN106324_c0_g1_i1	13.18	15.16	11.92	14.09
TRINITY_DN106334_c0_g1_i1	29.52	35.49	29.25	39.48
TRINITY_DN106342_c0_g1_i1	339.09	467.36	297.02	347.98
TRINITY_DN106353_c0_g1_i1	8.17	7.38	7.73	8.58
TRINITY_DN106354_c0_g1_i1	134.72	124.44	118.04	155.61
TRINITY_DN106358_c0_g1_i1	3.04	1.75	1.11	0.89
TRINITY_DN106359_c0_g1_i1	456.95	414.07	336.83	332.09
TRINITY_DN106360_c0_g1_i1	13.07	15.16	16.29	16.38
TRINITY_DN106365_c0_g1_i1	0	0	0	0
TRINITY_DN106369_c0_g1_i1	0	0	0	0
TRINITY_DN106377_c0_g22_i1	0	0	0	0
TRINITY_DN106379_c0_g1_i1	26.53	27.45	18.25	26.36
TRINITY_DN106400_c0_g1_i1	6.2	4.69	2.35	7.87
TRINITY_DN106403_c0_g1_i1	17.97	19.73	18.68	19.31
TRINITY_DN106410_c0_g1_i1	17.15	15.53	13.71	15.25
TRINITY_DN106413_c0_g1_i1	0.65	0	0	0
TRINITY_DN106426_c0_g1_i1	24.28	24.28	17.69	21.9
TRINITY_DN106430_c0_g1_i1	1.57	2.43	3.39	3.88
TRINITY_DN106432_c0_g1_i1	28.49	30.8	27.8	35.14
TRINITY_DN106434_c1_g1_i1	26.92	25.56	19.67	30.05
TRINITY_DN10643_c0_g1_i1	57.55	66.9	50.41	50.12
TRINITY_DN106440_c0_g1_i1	3.01	5.16	3.79	4.58
TRINITY_DN106445_c0_g1_i1	55.64	63.76	49.29	48.83
TRINITY_DN106448_c0_g1_i1	53.38	75.66	84.18	84.22
TRINITY_DN106458_c0_g1_i1	21.45	25.25	15.81	20.46
TRINITY_DN106479_c0_g1_i1	38.9	41.53	32.44	40.25
TRINITY_DN106491_c0_g1_i1	18.71	17.52	17.82	18.19
TRINITY_DN106520_c0_g1_i1	114.81	119.95	103.51	107.88
TRINITY_DN106582_c0_g1_i1	47.53	48.96	49.01	52.19
TRINITY_DN106628_c0_g1_i1	5.98	5.79	4.69	7.68
TRINITY_DN106636_c0_g1_i1	20.03	20.64	18.99	23.29
TRINITY_DN106651_c0_g1_i1	6.54	6.29	4.36	5.12
TRINITY_DN106667_c0_g1_i1	18.85	17.9	14.41	14.5
TRINITY_DN106679_c0_g1_i1	5.75	7.3	8.6	10.51
TRINITY_DN106682_c0_g1_i1	49.35	55.02	70.82	65.88
TRINITY_DN1066_c0_g2_i1	10.34	10.82	9.12	8.39
TRINITY_DN106741_c0_g1_i1	17.24	15.65	14.57	16.02
TRINITY_DN106744_c0_g1_i1	35.41	29.95	25.73	33.25
TRINITY_DN106760_c0_g1_i1	28.74	33.8	37.95	35.69
TRINITY_DN106785_c0_g1_i1	21.89	26.19	18.81	20.85
TRINITY_DN106791_c0_g1_i1	27.47	86.44	82.98	74.08
TRINITY_DN106793_c0_g1_i1	23.98	17.43	30.37	45.41
TRINITY_DN106796_c0_g1_i1	0	0	0	0
TRINITY_DN10679_c0_g2_i1	0.72	0	0.63	0
TRINITY_DN106800_c1_g1_i1	54.41	63.13	47.76	50.09
TRINITY_DN106806_c1_g1_i1	12.92	14.65	16.84	17.75
TRINITY_DN106809_c0_g2_i1	42.35	12.55	12.7	11.78
TRINITY_DN10682_c0_g2_i1	0	0	0	0.12
TRINITY_DN106845_c0_g1_i1	29.01	33.02	29.92	36.64
TRINITY_DN106847_c0_g1_i1	69.63	72.89	59.43	65.05
TRINITY_DN106872_c0_g1_i1	19.32	20.07	20.18	25.25
TRINITY_DN106879_c1_g1_i1	2.28	2.44	2.09	2.36
TRINITY_DN106936_c0_g1_i1	6.5	6.04	8.41	8.2
TRINITY_DN106951_c0_g1_i1	19.44	19.26	15.74	19.62
TRINITY_DN106966_c0_g1_i1	11.51	16.12	12.07	10.8
TRINITY_DN106973_c1_g1_i1	7.28	8.24	6.77	8.54
TRINITY_DN106988_c0_g1_i1	15.31	21.89	12.59	21.42
TRINITY_DN107034_c0_g1_i1	12.67	10.47	10.19	9.75
TRINITY_DN107046_c0_g1_i1	28.01	29.88	27.42	32.72
TRINITY_DN107055_c1_g1_i1	0	6.34	0	0
TRINITY_DN107062_c0_g1_i1	6.7	8.69	6.16	6.03
TRINITY_DN10706_c0_g1_i1	0	0	0	0
TRINITY_DN10718_c0_g1_i1	0.52	0.29	1.77	2.3
TRINITY_DN107203_c0_g1_i1	0.9	1.66	2.14	1.08
TRINITY_DN107217_c0_g1_i1	23.42	24.31	15.24	26.07
TRINITY_DN107233_c0_g1_i1	23.59	24.2	21.68	23.37
TRINITY_DN107284_c0_g1_i1	0	0	0	0
TRINITY_DN107314_c0_g1_i1	13.71	13.22	11.11	13.44
TRINITY_DN107325_c0_g1_i1	0.36	0.36	0	0
TRINITY_DN107354_c0_g1_i1	0.15	0	0.43	0.17
TRINITY_DN107420_c0_g1_i1	9.83	11.3	8.91	11.35
TRINITY_DN107421_c0_g2_i1	5.65	5.96	6.87	8.09
TRINITY_DN107459_c0_g1_i1	3.6	5.51	7.03	6.06
TRINITY_DN107493_c0_g1_i1	0.06	0	0.05	0.07
TRINITY_DN107498_c1_g14_i1	0	10.84	0	0
TRINITY_DN107508_c0_g1_i1	19.13	24.61	17.49	22.8
TRINITY_DN10751_c0_g1_i1	21.35	28.8	18.81	19.92
TRINITY_DN107552_c0_g1_i1	20.31	23.26	24.87	35.98
TRINITY_DN107560_c0_g1_i1	17.43	16.91	13.93	13.65
TRINITY_DN107572_c1_g1_i1	58.4	49.55	63.75	59.47
TRINITY_DN107573_c0_g1_i1	3.67	4.22	3.43	3.24
TRINITY_DN107576_c0_g1_i1	3.39	4	5.78	6
TRINITY_DN107584_c0_g1_i1	0	0	0	0
TRINITY_DN107587_c0_g1_i1	7.22	7.5	9.13	9.6
TRINITY_DN1075_c0_g1_i1	16.23	14.22	15.57	20.62
TRINITY_DN10764_c0_g1_i1	11.45	9.51	8.74	12.74
TRINITY_DN107787_c0_g1_i1	0	0	0	0
TRINITY_DN107837_c0_g1_i1	0	0	0	0
TRINITY_DN107856_c0_g1_i1	9.69	8.27	10.35	14.54
TRINITY_DN107864_c0_g1_i1	0	0	0	0
TRINITY_DN107916_c0_g1_i1	1.09	1.72	1.6	2.11
TRINITY_DN107948_c0_g1_i1	0	0.14	0.2	0
TRINITY_DN10794_c2_g1_i1	29.97	33.52	30.14	42.81
TRINITY_DN107954_c0_g5_i1	0	0.92	0.32	0.43
TRINITY_DN108006_c0_g1_i1	0	0	0	0
TRINITY_DN108008_c0_g1_i1	6.19	8.61	6.91	6.8
TRINITY_DN10804_c0_g1_i1	128.76	139.28	133.46	122.83
TRINITY_DN108051_c0_g1_i2	0	0	0	0
TRINITY_DN108068_c0_g1_i1	0	0	0	0
TRINITY_DN10806_c0_g2_i1	17.51	17.33	12.97	16.46
TRINITY_DN108123_c0_g1_i1	1.81	2.46	7.69	8.48
TRINITY_DN108224_c0_g1_i1	3.57	3.08	2.96	3.53
TRINITY_DN108229_c0_g1_i1	1.84	1.22	4.65	3.27
TRINITY_DN108242_c1_g1_i1	1.09	0.9	2	2.3
TRINITY_DN108308_c0_g1_i1	0	0	0	0
TRINITY_DN108349_c0_g1_i1	27.8	28.62	19.77	22.5
TRINITY_DN108373_c0_g1_i1	0.41	0	0	0.5
TRINITY_DN108416_c0_g1_i1	21.25	19.98	21.83	24.34
TRINITY_DN10843_c0_g1_i2	25.68	29.12	22.51	19.36
TRINITY_DN108499_c1_g1_i1	7.64	11.83	13.17	10.97
TRINITY_DN108516_c0_g1_i1	5.88	7.67	5.16	5.22
TRINITY_DN10852_c1_g1_i1	10.22	10.42	10.96	13.71
TRINITY_DN108553_c0_g1_i1	0.15	0	0.21	0.34
TRINITY_DN108600_c0_g1_i1	14.1	10.8	13.41	18.49
TRINITY_DN108634_c0_g1_i1	0	0.21	0	0
TRINITY_DN108785_c0_g3_i1	21.17	22.95	17.66	21.64
TRINITY_DN108823_c0_g8_i1	0	0	0	0
TRINITY_DN108841_c0_g1_i1	0.05	0	0	0
TRINITY_DN108843_c0_g1_i1	7.76	7.1	6.98	6.3
TRINITY_DN108990_c0_g1_i1	8.42	8.52	10.68	10.7
TRINITY_DN109073_c1_g1_i1	1.17	0.72	5.65	6.74
TRINITY_DN109195_c0_g2_i1	11	7.36	11.72	0
TRINITY_DN109221_c0_g1_i1	0	0	0	0
TRINITY_DN10925_c0_g1_i1	0.55	2.68	2.44	1.64
TRINITY_DN109261_c0_g1_i1	0	0	0	0
TRINITY_DN109319_c0_g1_i1	0	0	0	0
TRINITY_DN109325_c0_g1_i1	0.15	0	0	0
TRINITY_DN10939_c0_g2_i1	17.12	19.89	13.16	13.62
TRINITY_DN109460_c0_g1_i1	3.67	4.38	4.25	5.68
TRINITY_DN109465_c0_g1_i1	7.32	5.59	13.34	12.69
TRINITY_DN10961_c0_g1_i1	0	0	0	0
TRINITY_DN109905_c0_g1_i1	3.84	5.3	3.64	3.57
TRINITY_DN10994_c0_g1_i1	12.18	12.54	10.01	10.71
TRINITY_DN11009_c0_g1_i1	5.42	10.42	5.1	7.84
TRINITY_DN110168_c0_g1_i1	4.71	5.39	13.54	16.67
TRINITY_DN110193_c0_g1_i1	9.45	8.05	12.36	12.92
TRINITY_DN110213_c0_g1_i1	0	0	0	0
TRINITY_DN110299_c0_g1_i1	3.88	3.62	4.17	3.73
TRINITY_DN11036_c0_g2_i1	0.65	0.41	0.35	0.28
TRINITY_DN110512_c0_g1_i1	0	0	0	0
TRINITY_DN110650_c0_g1_i1	0	0	0	0
TRINITY_DN110751_c0_g1_i1	0	0	0	0
TRINITY_DN11079_c0_g1_i1	1.15	1.82	1.68	3.08
TRINITY_DN11103_c0_g1_i1	0	0	0	0
TRINITY_DN111188_c0_g1_i1	0	0	0	0
TRINITY_DN111320_c0_g1_i1	0	0	0	0
TRINITY_DN111322_c0_g1_i1	0	0.24	0	0.28
TRINITY_DN111368_c0_g1_i1	0.74	1.42	1.6	1.43
TRINITY_DN11138_c0_g1_i1	0	0	0	0
TRINITY_DN111428_c0_g1_i1	1.36	2.1	1.81	1.72
TRINITY_DN111478_c0_g1_i1	0.35	0.36	0.46	0.45
TRINITY_DN111522_c0_g1_i1	0	0	0	0
TRINITY_DN111568_c0_g1_i1	3.7	2.64	6.22	8.79
TRINITY_DN11166_c0_g1_i1	0	0	0	0
TRINITY_DN1116_c0_g2_i1	7.99	8.03	6.5	7.27
TRINITY_DN111715_c0_g1_i1	0	0.4	0	0
TRINITY_DN111718_c0_g1_i1	9.17	8.13	14.81	18.47
TRINITY_DN11177_c0_g2_i1	0.25	0	0.68	0.32
TRINITY_DN11184_c0_g2_i1	21.94	30.31	27.81	27.74
TRINITY_DN11197_c0_g1_i1	6.12	6	8.4	11.19
TRINITY_DN112013_c0_g1_i1	0	0	0	0
TRINITY_DN112024_c0_g1_i1	0	0	0	0
TRINITY_DN112220_c0_g1_i1	0	0.36	0.26	0.21
TRINITY_DN11225_c0_g1_i1	2.21	3.36	4.64	4.99
TRINITY_DN11227_c0_g1_i1	0.99	0.81	1.58	0.81
TRINITY_DN112420_c0_g1_i1	0	0	0	0
TRINITY_DN112894_c0_g1_i1	13.23	11.57	13.43	18.3
TRINITY_DN113119_c0_g1_i1	0	0	0	0
TRINITY_DN113192_c0_g1_i1	0	0	0	0
TRINITY_DN113428_c0_g1_i1	0	0	0	0
TRINITY_DN113517_c0_g1_i1	0	0	0	0
TRINITY_DN113612_c0_g1_i1	0	0	0	0
TRINITY_DN113652_c0_g1_i1	0	0	0	0
TRINITY_DN113710_c0_g1_i1	0	0	0	0
TRINITY_DN113737_c0_g1_i1	0.72	0	0	0
TRINITY_DN113871_c0_g1_i1	0	0	0	0
TRINITY_DN114053_c0_g1_i1	0	0	0	0
TRINITY_DN114279_c0_g1_i1	0	0	0	0
TRINITY_DN114320_c0_g1_i1	0	0	0	0
TRINITY_DN11443_c0_g1_i1	0	0	0	0
TRINITY_DN114556_c0_g1_i1	3.44	3.92	12.19	13.95
TRINITY_DN114581_c0_g1_i1	0.35	0	0	0
TRINITY_DN11469_c0_g1_i1	6.55	10.74	18.66	17.01
TRINITY_DN114742_c0_g1_i1	0	0	0	0.11
TRINITY_DN114772_c0_g1_i1	0	0	0	0
TRINITY_DN114831_c0_g1_i1	0	0	0.31	0
TRINITY_DN11503_c0_g1_i1	0.05	0.03	0.04	0.03
TRINITY_DN115180_c0_g2_i1	0	0	0	0
TRINITY_DN11524_c0_g2_i1	113.32	106.43	131.86	145.15
TRINITY_DN115371_c0_g1_i1	0	0	0	0
TRINITY_DN115483_c0_g1_i1	0	0	0	0
TRINITY_DN115605_c0_g1_i1	0.9	0	0	0
TRINITY_DN115617_c0_g1_i1	0	0	0	0
TRINITY_DN115626_c0_g1_i1	0	0.83	0	0
TRINITY_DN115667_c0_g2_i1	0	0	0	0
TRINITY_DN115669_c0_g1_i1	0	0	0	0
TRINITY_DN11586_c0_g2_i1	1.46	0.18	0	0.05
TRINITY_DN11589_c0_g2_i1	0	0	0.17	0.14
TRINITY_DN115999_c0_g1_i1	0	0.22	0	0
TRINITY_DN116508_c0_g1_i1	0.15	0	0	0.18
TRINITY_DN116570_c0_g1_i1	0	0	0	0
TRINITY_DN116619_c0_g1_i1	0	0	0	0.26
TRINITY_DN116642_c0_g1_i1	0	0.29	0	0
TRINITY_DN116653_c0_g1_i1	0	0	0	0.27
TRINITY_DN116832_c0_g1_i1	0	0	0	0
TRINITY_DN116868_c0_g1_i1	0	0	0	0
TRINITY_DN117145_c0_g1_i1	0	0	0	0
TRINITY_DN117443_c0_g1_i1	0	0	0	0
TRINITY_DN117942_c0_g1_i1	0	0	0	0.56
TRINITY_DN117962_c0_g1_i1	0	0	0	0
TRINITY_DN11801_c0_g1_i1	0.59	0.36	1.56	0.42
TRINITY_DN118028_c0_g1_i1	0	0	0	0
TRINITY_DN11822_c0_g1_i1	6.43	7.82	6.15	6.24
TRINITY_DN118280_c0_g1_i1	0	0	0	0
TRINITY_DN11829_c0_g2_i1	3.03	2.64	3.16	3.19
TRINITY_DN1182_c0_g1_i1	0	0	0.12	0.09
TRINITY_DN118555_c0_g1_i1	0	0	0	0
TRINITY_DN118851_c0_g1_i1	0	0	0	0
TRINITY_DN118873_c0_g1_i1	0	0	0	1.3
TRINITY_DN119196_c0_g1_i1	0	0	0	0
TRINITY_DN119679_c2_g1_i1	30954.7	22533	48112.4	47654.1
TRINITY_DN119680_c0_g1_i1	42.87	44.6	26	27.31
TRINITY_DN119685_c0_g1_i1	224.47	331.83	241.61	222.28
TRINITY_DN119690_c0_g1_i1	0.13	0.1	0.07	0.15
TRINITY_DN119694_c0_g1_i1	576.09	700.07	577.87	507.89
TRINITY_DN119696_c0_g2_i1	50.68	68.01	53.49	43.72
TRINITY_DN119700_c0_g35_i1	0	0	0	0
TRINITY_DN119702_c0_g1_i1	88.9	95.65	77.8	95.45
TRINITY_DN119703_c0_g1_i1	25.69	31.32	27.43	15.76
TRINITY_DN119714_c0_g1_i1	7.4	8.43	3.75	7.84
TRINITY_DN119721_c0_g1_i1	0	0	0	0
TRINITY_DN119727_c0_g2_i1	16.28	15.81	14.71	14.79
TRINITY_DN119731_c0_g1_i1	55.94	32.26	26.28	44.82
TRINITY_DN119746_c0_g1_i1	540.9	693.44	570.97	532.27
TRINITY_DN119754_c0_g1_i1	47.66	67.31	58.38	49.67
TRINITY_DN119762_c1_g1_i1	595.31	462.65	432.33	485.16
TRINITY_DN119779_c0_g1_i1	57.72	62.84	53.06	60.51
TRINITY_DN119781_c0_g1_i1	68.56	79.11	65.23	74.18
TRINITY_DN119782_c0_g1_i1	358.78	359.88	380.05	428.19
TRINITY_DN119789_c0_g2_i1	0.29	0.25	0.66	0.72
TRINITY_DN119802_c0_g6_i1	4.94	0.01	15.5	14.97
TRINITY_DN119813_c0_g1_i1	47.31	51.22	45.07	47.59
TRINITY_DN119838_c0_g1_i1	55.13	55.13	51.4	54.79
TRINITY_DN119839_c0_g1_i1	97.44	94.6	91.1	101.19
TRINITY_DN119840_c0_g1_i1	3.04	3.41	1.94	2.72
TRINITY_DN119841_c0_g1_i1	251.34	294.82	255.32	254.36
TRINITY_DN119845_c0_g1_i1	18.73	18.48	18.78	22.82
TRINITY_DN119853_c0_g1_i1	20.34	22.79	26.39	25.12
TRINITY_DN119857_c0_g1_i1	11.47	13.97	10.17	9.25
TRINITY_DN119866_c0_g1_i1	75.95	70.63	60.81	74.29
TRINITY_DN119881_c0_g1_i1	183.66	203.7	159.15	175.15
TRINITY_DN119886_c0_g1_i1	1339.16	1657.36	1311.31	1313.37
TRINITY_DN119904_c1_g1_i1	37.46	42.65	36.68	44.25
TRINITY_DN119915_c0_g8_i1	75.22	51.79	39.12	76.68
TRINITY_DN119916_c0_g1_i1	42.64	55.87	41.26	48.86
TRINITY_DN119924_c0_g1_i1	19.44	20.62	19.72	21.35
TRINITY_DN119930_c0_g1_i1	14.02	15.67	12.38	17.27
TRINITY_DN119934_c0_g1_i1	18.58	18.52	15.38	17.39
TRINITY_DN119935_c0_g1_i1	49.27	53.91	42	53.29
TRINITY_DN119986_c0_g1_i1	27.06	29.81	30.51	27.9
TRINITY_DN120011_c0_g1_i1	50.26	45.01	44.19	55.38
TRINITY_DN120016_c0_g1_i1	23.43	23.29	21.51	28.2
TRINITY_DN120018_c0_g1_i1	1097.22	1279.69	1035.71	1018.23
TRINITY_DN120037_c0_g1_i1	17.19	16.43	19.14	25.94
TRINITY_DN120038_c0_g1_i1	273.68	312.12	356.27	321.18
TRINITY_DN120112_c0_g1_i1	14.06	11.61	12.1	11.59
TRINITY_DN120148_c0_g1_i1	12.52	11.24	8.32	9.49
TRINITY_DN120154_c0_g2_i1	91.03	39.33	57.15	44.29
TRINITY_DN120155_c0_g1_i1	15.75	13.54	11.03	13.67
TRINITY_DN120172_c0_g1_i1	26.16	34.91	23.89	22.04
TRINITY_DN120198_c0_g1_i1	0	0	0	0
TRINITY_DN120201_c0_g1_i1	0	0	0	0
TRINITY_DN120206_c0_g1_i1	16.86	17.21	12.6	14.38
TRINITY_DN120220_c0_g1_i1	39.53	37.68	34.17	41
TRINITY_DN120221_c0_g1_i1	23.67	28.08	22.11	26.8
TRINITY_DN120235_c0_g1_i1	12.13	11.74	15.9	16.1
TRINITY_DN120239_c0_g1_i1	2.69	4.12	2.84	3.67
TRINITY_DN120258_c0_g1_i1	8.83	8.72	9.32	8.83
TRINITY_DN120259_c0_g1_i1	0.21	0.14	0.1	0
TRINITY_DN120267_c0_g1_i1	17.17	16.31	17.93	17.56
TRINITY_DN120290_c1_g1_i1	0.37	0.23	0.07	0.11
TRINITY_DN120295_c0_g1_i1	39.22	36.49	52.1	46.55
TRINITY_DN120311_c0_g1_i1	38.92	32.75	33.74	30.76
TRINITY_DN120346_c0_g1_i1	95.31	103.19	102.48	127.64
TRINITY_DN120355_c1_g1_i1	8.55	10.46	8.47	9.59
TRINITY_DN120387_c0_g1_i1	5.22	9.35	6.28	9.19
TRINITY_DN120400_c0_g1_i1	45.59	48.34	48.73	43.13
TRINITY_DN120424_c0_g1_i2	107.03	100.26	35.58	116.5
TRINITY_DN120452_c1_g1_i1	8.64	8.67	6.19	9.6
TRINITY_DN120460_c0_g1_i1	81.11	78.49	103.91	123.7
TRINITY_DN120472_c0_g1_i1	10.9	13.21	9.04	9.18
TRINITY_DN12047_c0_g2_i1	25.39	26.31	22.34	26.73
TRINITY_DN120530_c0_g1_i1	2.88	3.24	2.12	5.31
TRINITY_DN120530_c1_g1_i1	241.23	291.07	228.88	227.73
TRINITY_DN120572_c0_g1_i1	4	1.17	1.49	0.92
TRINITY_DN120602_c0_g1_i1	7.29	7.85	9.43	7.37
TRINITY_DN120630_c0_g1_i1	0.13	0	0	0
TRINITY_DN120663_c0_g1_i1	9.29	7.76	6.34	6.67
TRINITY_DN120704_c0_g1_i1	0.24	0	0	0
TRINITY_DN120728_c0_g1_i1	9.32	11.93	9.77	8.93
TRINITY_DN12075_c0_g1_i1	96.61	119.82	99.1	97.39
TRINITY_DN120788_c0_g1_i1	9.59	8.16	6.26	7.62
TRINITY_DN120856_c0_g1_i1	40.95	44.12	41.02	52.23
TRINITY_DN120887_c0_g1_i1	76.14	102.19	78.19	77.01
TRINITY_DN120889_c0_g1_i1	0	0	0	0
TRINITY_DN120966_c0_g1_i1	1.09	0.88	0.58	1.47
TRINITY_DN121046_c0_g1_i1	0	0	0.29	0.23
TRINITY_DN121093_c0_g1_i1	15.47	15.02	14.52	15.42
TRINITY_DN121146_c0_g1_i1	9.1	12.24	8.81	10.96
TRINITY_DN12115_c0_g1_i1	46.84	38.79	72.55	100.49
TRINITY_DN121171_c0_g1_i1	45.35	40.74	46.87	61.96
TRINITY_DN121177_c0_g1_i1	53.08	57.86	51.64	61.09
TRINITY_DN121211_c0_g1_i1	7.82	11.2	14.48	13.79
TRINITY_DN121230_c1_g1_i1	4.31	4.91	4.68	4.21
TRINITY_DN121232_c0_g1_i1	0.66	1.1	1.02	0.67
TRINITY_DN121247_c0_g1_i1	0	0	0	0
TRINITY_DN121251_c0_g1_i1	19.44	16.72	21.72	41.87
TRINITY_DN121346_c0_g1_i1	0	0	0	0
TRINITY_DN121351_c0_g1_i1	0	0	0	0
TRINITY_DN121367_c0_g1_i1	29.33	21.65	36.55	44.85
TRINITY_DN121410_c0_g1_i1	0	0	0	0
TRINITY_DN121413_c0_g1_i1	8.82	12.64	13.91	17.83
TRINITY_DN121431_c0_g1_i1	0.12	0.63	0.54	0.87
TRINITY_DN121542_c0_g1_i1	0.1	0.1	0	0
TRINITY_DN121617_c0_g2_i1	1.06	1.08	0	0.87
TRINITY_DN121646_c0_g1_i1	72.1	89.97	70.65	72.91
TRINITY_DN121672_c0_g1_i1	0	0	0.87	0
TRINITY_DN121690_c0_g1_i1	48.47	50.07	48.53	71.41
TRINITY_DN121694_c0_g1_i1	16.57	18.37	20.54	29.5
TRINITY_DN121718_c0_g1_i1	0.99	0.91	2.85	3.39
TRINITY_DN121791_c0_g1_i1	4.21	3.91	6	5.11
TRINITY_DN1217_c0_g1_i1	0.81	2.9	9.32	6.72
TRINITY_DN121828_c0_g1_i1	28.03	32.58	26.4	30.74
TRINITY_DN1218_c0_g1_i1	2.41	3.52	5.61	4.15
TRINITY_DN121931_c0_g1_i1	5.85	7.5	4.72	5.75
TRINITY_DN121976_c0_g1_i1	3.08	2.86	3.27	2.53
TRINITY_DN122008_c0_g1_i1	4.9	5.77	5.05	5.53
TRINITY_DN122030_c0_g1_i1	0	0	0	0
TRINITY_DN122199_c0_g2_i1	8.79	8.29	8.45	9.7
TRINITY_DN122217_c0_g1_i1	147.93	139.46	125.19	153.81
TRINITY_DN122248_c0_g1_i1	0	0	0	0
TRINITY_DN122265_c0_g2_i1	2.22	1.61	3.48	3.33
TRINITY_DN122281_c0_g1_i1	4.99	6.09	4.88	5.79
TRINITY_DN122297_c0_g1_i1	6.88	9.21	10.62	12.06
TRINITY_DN122306_c0_g1_i1	0	0.27	0	0
TRINITY_DN122317_c0_g1_i1	3.88	3.36	3.87	3.39
TRINITY_DN122365_c0_g1_i1	0	0	0	0
TRINITY_DN122631_c0_g1_i1	8.84	7.81	7.99	7.33
TRINITY_DN122696_c0_g1_i1	0.04	0	0	0.15
TRINITY_DN122731_c0_g1_i1	0	0	0	0
TRINITY_DN122824_c0_g1_i1	0	0	0	0
TRINITY_DN122851_c0_g1_i1	1.87	2.33	2.78	4.54
TRINITY_DN122902_c0_g1_i1	0.24	0.12	0.69	0.28
TRINITY_DN122909_c0_g1_i1	0	0	0	0
TRINITY_DN122942_c0_g1_i1	0.44	0.89	0.98	0.53
TRINITY_DN122987_c0_g1_i1	2.71	3.49	3.79	3.56
TRINITY_DN123003_c0_g1_i1	0	0	0	0
TRINITY_DN123010_c1_g1_i1	37.65	31.92	37	43.74
TRINITY_DN123023_c0_g1_i1	0	0.23	0	0
TRINITY_DN123082_c0_g1_i1	0	0	0.4	0
TRINITY_DN12312_c0_g5_i1	4.08	4.45	4.51	4.11
TRINITY_DN123194_c0_g1_i1	0	0	0	0
TRINITY_DN123247_c0_g1_i1	1.44	1.2	1.13	1.75
TRINITY_DN12328_c0_g1_i1	12.16	11.35	9.88	10.17
TRINITY_DN123344_c0_g1_i1	5.92	4.82	5.34	10
TRINITY_DN123474_c0_g1_i1	8.68	7.7	7.74	7.71
TRINITY_DN123517_c0_g1_i1	0	0.34	0	0
TRINITY_DN12354_c0_g1_i1	13.83	7.73	5.72	8.68
TRINITY_DN123600_c0_g1_i1	0.7	0	0.29	0
TRINITY_DN123699_c0_g1_i1	0	0	0	0
TRINITY_DN12373_c0_g1_i1	3.33	0.99	2.23	2.38
TRINITY_DN12373_c0_g2_i1	9.81	11	23.64	11.68
TRINITY_DN123828_c0_g1_i1	0	0	0.33	0
TRINITY_DN123887_c0_g1_i1	0	0	0	0
TRINITY_DN124455_c0_g1_i1	0	0	0	0
TRINITY_DN12450_c0_g1_i1	0	0.16	0	0.09
TRINITY_DN124648_c0_g1_i1	0	0	0	0
TRINITY_DN124751_c0_g1_i1	0	0	0	0
TRINITY_DN12491_c0_g1_i2	5.29	5.37	7.13	6.38
TRINITY_DN124930_c0_g1_i1	0	0.09	0.13	0
TRINITY_DN125123_c0_g1_i1	0	0	0	0
TRINITY_DN125229_c0_g1_i1	0.05	0	0	0
TRINITY_DN125269_c0_g1_i1	0	0	0	0
TRINITY_DN125307_c0_g1_i1	2.37	1.11	0.65	0.82
TRINITY_DN125396_c0_g1_i1	0	0	0	0
TRINITY_DN12571_c0_g2_i1	71.43	68.97	74.13	91.25
TRINITY_DN125804_c0_g1_i1	0	0.07	0	0.08
TRINITY_DN125864_c0_g1_i1	0	0	0	0
TRINITY_DN125984_c0_g1_i1	0.43	0.52	0.34	0.23
TRINITY_DN126043_c0_g1_i1	4.58	4.91	9.31	7.51
TRINITY_DN126130_c0_g1_i1	0	0	0	0
TRINITY_DN126263_c0_g1_i1	0	0	0	0
TRINITY_DN12628_c0_g1_i1	1.81	0.99	2.29	4.41
TRINITY_DN126483_c0_g2_i1	0	0	0	0
TRINITY_DN126529_c0_g1_i1	0	0	0.26	0.64
TRINITY_DN126551_c0_g1_i1	0.74	0.15	0.44	0.7
TRINITY_DN126747_c0_g1_i1	0	0	0	0
TRINITY_DN126791_c0_g1_i1	0.6	2.88	7.79	1.21
TRINITY_DN126886_c0_g1_i1	0	0	0	0
TRINITY_DN127206_c0_g1_i1	0	0	0	0
TRINITY_DN12724_c0_g1_i1	0	0	0	0
TRINITY_DN127256_c0_g1_i1	0	0.6	0.21	0.35
TRINITY_DN127445_c0_g1_i1	0	0	0	0
TRINITY_DN127663_c0_g1_i1	0	0	0	0
TRINITY_DN12770_c0_g1_i1	2.15	1.33	5.67	7
TRINITY_DN128014_c0_g1_i1	0	0.42	0	0
TRINITY_DN128143_c0_g1_i1	1.34	0.21	1.65	1.33
TRINITY_DN12822_c0_g2_i1	0	0	0	0
TRINITY_DN12825_c0_g1_i1	14.8	14.87	14.07	15.68
TRINITY_DN12829_c0_g1_i1	0	0	0	0
TRINITY_DN128383_c0_g1_i1	0	0	0	0
TRINITY_DN128546_c0_g1_i1	11.03	12.34	13.39	27.63
TRINITY_DN12864_c0_g2_i1	0.07	0	0.35	0.21
TRINITY_DN128650_c0_g1_i1	0	0	0	0
TRINITY_DN128662_c0_g1_i1	0	0	0	0
TRINITY_DN128724_c0_g1_i1	0	0	0	0
TRINITY_DN12878_c0_g2_i1	19.93	17.35	18.36	19.71
TRINITY_DN128800_c0_g1_i1	0	0	0	0
TRINITY_DN128824_c0_g1_i1	0	0	0	0
TRINITY_DN128825_c0_g1_i1	0	0	0	1.4
TRINITY_DN12895_c0_g2_i1	5.63	5.27	6.09	6.17
TRINITY_DN129317_c0_g1_i1	0	0	0	0
TRINITY_DN12945_c0_g2_i1	16.02	15.79	15.85	12.57
TRINITY_DN12953_c0_g1_i1	34.71	34.34	31.96	33.29
TRINITY_DN129646_c0_g1_i1	1.77	0.99	3.09	1.15
TRINITY_DN12966_c0_g1_i1	0	0	0	0
TRINITY_DN130103_c0_g1_i1	0.51	0.52	0	0
TRINITY_DN13053_c0_g1_i1	0.12	0	0	0.14
TRINITY_DN130726_c0_g1_i1	0	0	0	0
TRINITY_DN13133_c0_g1_i1	17.12	20.19	15.54	15.53
TRINITY_DN131383_c0_g1_i1	0	0	0	0
TRINITY_DN13164_c0_g1_i1	32.87	32.69	29.5	39.95
TRINITY_DN13174_c0_g1_i1	0.23	0.46	0.33	0
TRINITY_DN132064_c0_g1_i1	0	0	0	0
TRINITY_DN132170_c0_g1_i1	0	0	0	0
TRINITY_DN132352_c2_g1_i1	1619.6	1623.42	1404.47	1806.17
TRINITY_DN132357_c0_g1_i1	122.26	254.39	121.63	63.76
TRINITY_DN132362_c0_g1_i1	31.59	31.93	28.12	37.27
TRINITY_DN132365_c0_g4_i1	204.69	157.57	148.19	180.32
TRINITY_DN132379_c0_g1_i1	541.16	607.66	609.09	731.13
TRINITY_DN132380_c0_g2_i1	2201	2147.75	2638.95	2108.6
TRINITY_DN132381_c0_g1_i1	20.81	16.69	14.29	14.36
TRINITY_DN132383_c0_g1_i1	10.32	12.84	9.47	11.12
TRINITY_DN132386_c0_g1_i1	33.21	37.46	29.81	33.57
TRINITY_DN132404_c0_g1_i1	12.49	10.19	19.82	23.34
TRINITY_DN132411_c0_g2_i1	41.84	56.72	55.82	63.06
TRINITY_DN132431_c0_g1_i1	14.36	13.92	13.16	14.74
TRINITY_DN132454_c0_g2_i1	681.86	801.51	698.88	680.17
TRINITY_DN132455_c0_g1_i1	62.72	56.33	56.82	65.9
TRINITY_DN132459_c0_g1_i1	67.85	84.51	65.14	81.93
TRINITY_DN132460_c0_g1_i1	12.34	13.03	9.22	11.23
TRINITY_DN132464_c0_g1_i1	9.33	9.92	7.6	9
TRINITY_DN132467_c0_g1_i1	1612.19	1689.44	3056.02	2758.39
TRINITY_DN132470_c0_g1_i1	447.33	790.16	593.67	616.53
TRINITY_DN132475_c0_g1_i1	32.53	33.94	32.65	36.2
TRINITY_DN132489_c0_g1_i1	31.73	30.11	28.76	29.88
TRINITY_DN132490_c0_g1_i1	6.09	5.24	4.45	4.78
TRINITY_DN132501_c0_g1_i1	157.97	167.89	148.08	167.43
TRINITY_DN132506_c0_g1_i1	6.28	5.65	9.27	5.1
TRINITY_DN132509_c1_g6_i1	1.92	1.94	1.9	1.87
TRINITY_DN132513_c0_g1_i1	31.67	28.71	30.91	39.25
TRINITY_DN132513_c1_g1_i1	3.06	5.59	4.25	12.39
TRINITY_DN132544_c0_g1_i1	11.96	11.52	9.63	12.92
TRINITY_DN132545_c0_g1_i1	26.13	23.48	24.8	29.55
TRINITY_DN132546_c0_g1_i1	15.38	18.67	16.74	18.3
TRINITY_DN132550_c0_g1_i1	8.35	8.1	12.05	13.81
TRINITY_DN132552_c0_g1_i1	54.44	68.66	62.96	68.91
TRINITY_DN132554_c0_g1_i1	40.16	47.37	39.27	40.92
TRINITY_DN132559_c0_g1_i1	6.82	5.21	8.58	10.95
TRINITY_DN132568_c0_g1_i1	16.92	14.18	14.72	18.49
TRINITY_DN132569_c0_g1_i1	1.38	1.55	1.79	1.38
TRINITY_DN132577_c0_g1_i1	254.08	326.22	186.47	218.22
TRINITY_DN132584_c0_g1_i1	35.14	34.49	25.38	32.3
TRINITY_DN132595_c0_g1_i1	63.11	0.22	0.62	0.02
TRINITY_DN132597_c0_g1_i1	90.92	106.98	82.68	97.54
TRINITY_DN132599_c0_g2_i1	81	101.05	91.64	67.94
TRINITY_DN132603_c0_g1_i1	15.17	13.94	12.83	11.93
TRINITY_DN132607_c0_g1_i1	0.06	0	0	0.07
TRINITY_DN132622_c0_g1_i1	50.15	55.9	45.35	50.87
TRINITY_DN132628_c0_g1_i1	19.96	25.57	19.1	23.31
TRINITY_DN132630_c0_g1_i1	8.68	13.5	6.72	6.87
TRINITY_DN132637_c0_g1_i1	15.31	12.19	8.36	18.21
TRINITY_DN132646_c1_g1_i1	11.05	10.33	7.93	8.75
TRINITY_DN132654_c0_g1_i1	7.3	7.23	7.5	12.71
TRINITY_DN132657_c0_g1_i1	100.37	85.39	75.37	99.38
TRINITY_DN132659_c0_g1_i1	0	0	0	0
TRINITY_DN132661_c0_g1_i1	19.01	18.16	14.22	16.17
TRINITY_DN13266_c0_g1_i1	3.03	2.89	3.79	3.93
TRINITY_DN132684_c0_g1_i1	0.16	0.32	0.46	0.86
TRINITY_DN132741_c0_g1_i1	119.03	144.39	143.27	133.94
TRINITY_DN132760_c0_g1_i1	8.15	6.85	5.42	7.31
TRINITY_DN132777_c0_g1_i1	4.7	2.9	1.98	2.85
TRINITY_DN132789_c0_g1_i1	9.93	10.57	9.16	10.89
TRINITY_DN132795_c0_g2_i1	0	0	0	0
TRINITY_DN132815_c0_g1_i1	155.07	148.36	143.15	162.14
TRINITY_DN132848_c0_g2_i1	4.03	4.64	6.91	9.17
TRINITY_DN132851_c0_g9_i1	0	0	2.22	0
TRINITY_DN13285_c0_g2_i1	8.53	12.38	8.86	9.78
TRINITY_DN132895_c0_g1_i1	3.93	4.68	6.41	5.52
TRINITY_DN132937_c0_g1_i1	0	0	0.37	0.89
TRINITY_DN132966_c0_g1_i1	31.05	40.68	28.78	32.21
TRINITY_DN132967_c0_g1_i1	2.91	1.31	3.84	1.88
TRINITY_DN132968_c0_g1_i1	137.55	146.15	119.2	126.24
TRINITY_DN132975_c0_g1_i1	0	0	0	0
TRINITY_DN132979_c0_g1_i1	29.17	34.3	28.26	25.8
TRINITY_DN133030_c0_g1_i1	0	0	0	0
TRINITY_DN133077_c0_g1_i1	31.68	31.28	34.34	33.67
TRINITY_DN133092_c0_g1_i1	1.45	2.29	2.29	2.71
TRINITY_DN133097_c0_g3_i1	0	0	0	0
TRINITY_DN133108_c0_g2_i1	3.47	7.22	6.11	6.66
TRINITY_DN133114_c0_g1_i1	9.16	10.09	9.97	11.53
TRINITY_DN133133_c0_g1_i1	8.04	6.47	6.28	6.32
TRINITY_DN133175_c0_g1_i2	0	0	0	0
TRINITY_DN133235_c0_g1_i1	569.38	744.98	681.87	751.28
TRINITY_DN133281_c0_g1_i1	0	0	0.1	0
TRINITY_DN133298_c1_g1_i1	39.64	51.72	33.98	36.19
TRINITY_DN133311_c0_g1_i1	2.72	2.1	2	2.27
TRINITY_DN133312_c0_g1_i1	69.83	76.55	73.2	84.93
TRINITY_DN133324_c0_g1_i1	13.31	12.64	12.32	14.98
TRINITY_DN13334_c0_g1_i1	0	0	0	0
TRINITY_DN133379_c0_g1_i1	41.94	42.15	41.08	49.77
TRINITY_DN133385_c0_g2_i1	0	3.48	3.41	4.23
TRINITY_DN133391_c0_g1_i1	17.34	21.41	19.63	21.63
TRINITY_DN133404_c0_g1_i1	7.27	6.86	5.92	6.14
TRINITY_DN133442_c0_g1_i1	164.47	196.58	158.95	192.02
TRINITY_DN133494_c0_g1_i1	7.84	6.71	8.92	8.89
TRINITY_DN133537_c0_g1_i1	4.82	3.72	4.88	5.64
TRINITY_DN133543_c0_g1_i1	18.17	17.2	16.2	30.26
TRINITY_DN133555_c0_g1_i1	5.58	5.15	4.16	5.49
TRINITY_DN133563_c0_g1_i1	16.97	16.38	17.54	19.25
TRINITY_DN133564_c0_g1_i1	52.86	39.57	49.94	73.86
TRINITY_DN133595_c0_g1_i1	60.35	64.93	60.04	61.86
TRINITY_DN133623_c0_g1_i2	0.73	1.32	1.57	1.51
TRINITY_DN133706_c0_g1_i1	1.73	1.84	3.6	4.13
TRINITY_DN133720_c0_g1_i1	0	0	0	0
TRINITY_DN133727_c0_g1_i1	3.43	4.92	4.2	4.16
TRINITY_DN133755_c1_g1_i1	18.64	20.19	19.09	31.13
TRINITY_DN133767_c0_g1_i1	18.06	21.65	17.95	19.2
TRINITY_DN133787_c0_g1_i1	0	0	0	0
TRINITY_DN133788_c0_g1_i1	0	0	0	0
TRINITY_DN133820_c0_g1_i1	0	0.62	0	0
TRINITY_DN133883_c0_g1_i1	0.39	0.9	0.88	0.71
TRINITY_DN133978_c0_g1_i1	0.12	0	0.09	3.9
TRINITY_DN133986_c0_g1_i1	8.83	8.83	7.53	8.21
TRINITY_DN134076_c0_g1_i1	6.82	7.96	10.68	9.46
TRINITY_DN134091_c0_g1_i1	0	0.35	0	0
TRINITY_DN134129_c0_g1_i1	0	0	0	0
TRINITY_DN134144_c0_g1_i1	199.99	250.43	249.72	227.03
TRINITY_DN134158_c0_g1_i1	0	0	0	0
TRINITY_DN13415_c0_g1_i1	0.24	0.24	0.35	0.42
TRINITY_DN134164_c0_g2_i1	1.81	2	1.95	2.88
TRINITY_DN134201_c0_g1_i1	1.05	1.02	0.34	0.5
TRINITY_DN134285_c0_g1_i1	1.6	1.09	1.44	1.6
TRINITY_DN134293_c0_g1_i1	4.99	6.48	8.24	9.24
TRINITY_DN134306_c0_g1_i1	0	0	0	0
TRINITY_DN13441_c0_g1_i1	37.73	48.63	47.11	44.55
TRINITY_DN134437_c0_g1_i1	4.07	3.96	5.52	5.52
TRINITY_DN134481_c0_g1_i1	3.49	3.7	3.11	3.69
TRINITY_DN134515_c0_g1_i1	9.57	9.39	7.36	9.08
TRINITY_DN134524_c0_g1_i1	1.68	2.83	2.68	3.62
TRINITY_DN134584_c0_g1_i1	26.09	29.82	27.9	30.54
TRINITY_DN134594_c0_g1_i1	0.37	0.53	0.75	1.76
TRINITY_DN134610_c0_g1_i1	13.72	9.36	7.78	14.23
TRINITY_DN134642_c0_g1_i1	8.51	10.74	9.24	8.44
TRINITY_DN134703_c0_g1_i1	0.06	0.06	0	0
TRINITY_DN134737_c0_g9_i1	0	0	0	0
TRINITY_DN135037_c0_g1_i1	3.2	2.05	5.03	5.5
TRINITY_DN135067_c0_g1_i1	0	0.47	0.34	0.27
TRINITY_DN13509_c0_g1_i1	0.29	0.39	0.34	0.83
TRINITY_DN135152_c0_g1_i1	0	0	0	0
TRINITY_DN135251_c0_g1_i1	1.19	8.84	8.94	17.17
TRINITY_DN135325_c0_g1_i1	0	0	0	0
TRINITY_DN135432_c0_g1_i1	0	0	0	0
TRINITY_DN135509_c0_g1_i1	0.18	0	0	0
TRINITY_DN135560_c0_g1_i1	0	0.32	0	1.14
TRINITY_DN135564_c0_g2_i1	26.51	27.1	31.9	38.66
TRINITY_DN135585_c0_g1_i1	1.88	1.71	2.05	2.07
TRINITY_DN135634_c0_g1_i1	0	0	0	0.16
TRINITY_DN135681_c0_g1_i1	0.14	0	0.64	0
TRINITY_DN135761_c0_g1_i1	8.39	8.31	14.39	13.59
TRINITY_DN135801_c0_g1_i1	0	0	0	0
TRINITY_DN135832_c0_g1_i1	3.52	0.64	0.31	0
TRINITY_DN135839_c0_g1_i1	5.72	5.36	4.17	4.94
TRINITY_DN13584_c0_g1_i1	4.95	4.94	5.41	6.32
TRINITY_DN135850_c0_g1_i1	8.88	8.06	9.8	13.09
TRINITY_DN135877_c1_g1_i1	9.29	9.46	8.31	9.84
TRINITY_DN135898_c0_g1_i1	12.71	10.59	10.5	11.29
TRINITY_DN135913_c0_g1_i1	3.58	3.52	3.49	3.26
TRINITY_DN135916_c0_g1_i1	1.76	2.09	2.02	2.04
TRINITY_DN135952_c0_g1_i1	0	0.08	0.23	0
TRINITY_DN135958_c0_g1_i1	0	0	0	0
TRINITY_DN135976_c0_g1_i1	4.79	3.01	6.74	8.3
TRINITY_DN136063_c0_g1_i1	25.37	20.78	27.58	26.87
TRINITY_DN136167_c2_g1_i1	17.44	17.46	27.5	31.44
TRINITY_DN136189_c0_g1_i1	1.74	3.14	3.27	3.65
TRINITY_DN136401_c0_g1_i1	0	0	0	0
TRINITY_DN136501_c0_g1_i1	6.91	7.81	9.07	8.72
TRINITY_DN136719_c0_g1_i1	0	0	0	0
TRINITY_DN136782_c0_g1_i1	0	0	0	0
TRINITY_DN137034_c0_g1_i1	0	0	0	0
TRINITY_DN137111_c0_g1_i1	0	0	0	0
TRINITY_DN137114_c0_g1_i1	0	0	0	0
TRINITY_DN137133_c0_g1_i1	3.85	4.86	5.46	6.67
TRINITY_DN137214_c0_g1_i1	0	0	0	0
TRINITY_DN137380_c0_g1_i1	0	0	0	0
TRINITY_DN137440_c0_g1_i1	0	0.35	0	0
TRINITY_DN13764_c0_g3_i1	0	0.22	0.54	0.33
TRINITY_DN137777_c0_g1_i1	0	0	0	0
TRINITY_DN13779_c0_g1_i1	0.53	0.41	0.39	0
TRINITY_DN137840_c0_g1_i1	0	0	0	0
TRINITY_DN137865_c0_g1_i1	0	0	0	0
TRINITY_DN137959_c0_g1_i1	0	0	0	0
TRINITY_DN137964_c0_g1_i1	0	0	0	0
TRINITY_DN138050_c0_g1_i1	0	0	0	0
TRINITY_DN138097_c0_g1_i1	0	0	0.76	0
TRINITY_DN13811_c0_g2_i1	6.57	3.62	4.47	0
TRINITY_DN138409_c0_g1_i1	0	0	0	0
TRINITY_DN13852_c0_g1_i1	18.88	19.13	16.68	21.92
TRINITY_DN138589_c0_g1_i1	0	0	0	0
TRINITY_DN138680_c0_g1_i1	0	0.25	0.37	0
TRINITY_DN138698_c0_g1_i1	0	0	0	0
TRINITY_DN13888_c0_g2_i1	13.95	10.65	11.09	8.6
TRINITY_DN139089_c0_g1_i1	0	0	0	0
TRINITY_DN139133_c0_g1_i1	0	0	0	0
TRINITY_DN139270_c0_g1_i1	0	0	0	0
TRINITY_DN139283_c0_g1_i1	10.36	15.71	16.02	21.18
TRINITY_DN13934_c0_g1_i1	0.67	0.39	0.14	0.22
TRINITY_DN139381_c0_g1_i1	0.75	0.38	0.82	0.44
TRINITY_DN139416_c0_g1_i1	0	0	0	0
TRINITY_DN139553_c0_g1_i1	0	0	0	0
TRINITY_DN139680_c0_g1_i1	0	0	0	0
TRINITY_DN14010_c0_g1_i1	18.38	19.33	16.66	15.44
TRINITY_DN140130_c0_g1_i1	0	0	0	0
TRINITY_DN14017_c0_g1_i1	19.14	25.28	18.57	17.32
TRINITY_DN140183_c0_g1_i1	0	0	0	0
TRINITY_DN140550_c0_g1_i1	0	0	0	0
TRINITY_DN140654_c0_g1_i1	0	0	0	0
TRINITY_DN14071_c0_g1_i1	8.69	14.28	10.03	9.63
TRINITY_DN140905_c0_g1_i1	0.11	0	0	0
TRINITY_DN140964_c0_g1_i1	0	0	0	0
TRINITY_DN14099_c0_g2_i1	0	0	0	0
TRINITY_DN141010_c0_g1_i1	0	0	0	0
TRINITY_DN141096_c0_g1_i1	0	0	0	0
TRINITY_DN141206_c0_g1_i1	0	0.33	0	0
TRINITY_DN141230_c0_g1_i1	0	0	0.59	0
TRINITY_DN141374_c0_g1_i1	0	0	0.42	0
TRINITY_DN14145_c0_g1_i1	0	0	0	0
TRINITY_DN141526_c0_g1_i1	0	0	0	0
TRINITY_DN14183_c0_g6_i1	0.28	0.23	0.14	0.15
TRINITY_DN141875_c0_g1_i1	0	0.12	0	0.13
TRINITY_DN141931_c0_g1_i1	0	0	0	0.3
TRINITY_DN141937_c0_g1_i1	0	0	0	0
TRINITY_DN142095_c0_g1_i1	0	0	0	0
TRINITY_DN14223_c0_g1_i1	0	0	0	0
TRINITY_DN142255_c0_g1_i1	0	0	0	0
TRINITY_DN142408_c0_g1_i1	0	0	0	0
TRINITY_DN142450_c0_g1_i1	0	0.46	0	0
TRINITY_DN142632_c0_g1_i1	0	0	0	0
TRINITY_DN142817_c0_g1_i1	0	0	0	0
TRINITY_DN142994_c0_g2_i1	0.12	0.25	0	0.14
TRINITY_DN143206_c0_g1_i1	0	1.01	0	0
TRINITY_DN14356_c0_g1_i1	0	0	0	0
TRINITY_DN14362_c0_g1_i1	0	0.34	0.25	0.79
TRINITY_DN14387_c0_g1_i1	27.05	28.28	22.03	26
TRINITY_DN143968_c0_g1_i1	0	0	0	0
TRINITY_DN144142_c0_g1_i1	0	0	0	0
TRINITY_DN14421_c0_g2_i1	5.88	5.11	5.99	5.52
TRINITY_DN144370_c0_g1_i1	0.32	0	0.49	0.8
TRINITY_DN14457_c0_g1_i1	0.3	0.35	0.19	0.45
TRINITY_DN1450_c0_g2_i1	7.65	7.49	6.06	6.46
TRINITY_DN14523_c0_g1_i1	0	0.24	0	0
TRINITY_DN14696_c0_g1_i1	54.84	28.89	29.34	54.54
TRINITY_DN1471_c0_g1_i1	2.16	2.86	1.99	1.87
TRINITY_DN14723_c0_g2_i1	180.64	211.39	179.68	190.64
TRINITY_DN14735_c0_g1_i1	42.26	53.42	21.67	34.83
TRINITY_DN1474_c1_g1_i1	0.62	1.88	1.95	1.54
TRINITY_DN14753_c0_g1_i1	0.35	0.18	0.26	0.21
TRINITY_DN14768_c0_g2_i1	0	0.97	1.21	0.1
TRINITY_DN14778_c0_g1_i1	0	0	0	0
TRINITY_DN14788_c0_g1_i1	30.49	34.65	34.19	33.2
TRINITY_DN14794_c0_g1_i1	21.84	21.01	24.42	28.35
TRINITY_DN14855_c0_g1_i1	1.23	1.96	1.15	0.76
TRINITY_DN14957_c0_g1_i1	0.2	0	1.17	0.71
TRINITY_DN14983_c0_g1_i1	0	0	0	0
TRINITY_DN1502_c0_g1_i1	1.34	1.76	1.93	2.32
TRINITY_DN15076_c0_g1_i1	201.22	188.37	225.18	250.16
TRINITY_DN15106_c0_g1_i1	49.4	27.49	33.46	45.71
TRINITY_DN1512_c0_g2_i1	1.52	1.49	1.57	1.58
TRINITY_DN15173_c0_g2_i1	12.61	14.78	7.58	11.23
TRINITY_DN15174_c0_g1_i1	4.56	4.11	4.01	4.3
TRINITY_DN15342_c0_g1_i1	975.37	1249.97	864.64	870.95
TRINITY_DN1535_c0_g1_i1	0.15	0.15	0.07	0.17
TRINITY_DN15369_c0_g1_i1	0	0	0	0
TRINITY_DN15371_c0_g1_i1	0	0	0	0.08
TRINITY_DN1541_c0_g1_i1	43.44	35.7	36.05	38.25
TRINITY_DN15450_c1_g1_i1	2.16	1.72	4.69	4.95
TRINITY_DN15523_c0_g2_i1	11.36	14.24	6.01	7.51
TRINITY_DN15527_c0_g1_i1	0.87	1.78	0	1.06
TRINITY_DN15533_c0_g2_i1	0.69	0	0	0.28
TRINITY_DN15572_c0_g2_i1	11.1	9.14	9.95	13.36
TRINITY_DN15573_c0_g1_i1	5.96	5.65	6	4.94
TRINITY_DN15574_c0_g2_i1	2.79	3.5	3.39	2.51
TRINITY_DN15589_c0_g2_i1	0.93	0	0.73	2.49
TRINITY_DN15592_c0_g2_i1	3.49	6.84	2.38	6.51
TRINITY_DN15602_c0_g2_i1	5.82	8.53	8	7.26
TRINITY_DN15621_c0_g1_i1	0.11	0.09	0.08	0.07
TRINITY_DN15644_c0_g1_i1	0	0.13	0.38	0
TRINITY_DN15683_c0_g2_i1	38.44	37.08	35.97	52.05
TRINITY_DN15716_c0_g2_i1	6.35	7.61	7.5	6.68
TRINITY_DN1582_c0_g1_i1	0	0	0	0
TRINITY_DN15848_c0_g1_i1	0	0	0	0
TRINITY_DN15909_c0_g1_i1	0	0	0	0.65
TRINITY_DN15954_c0_g2_i1	17.52	22.12	13.61	17.24
TRINITY_DN15970_c0_g2_i1	0.5	0.51	0.55	0.56
TRINITY_DN1600_c0_g1_i1	0	0	0	0
TRINITY_DN16018_c0_g1_i1	26.82	30.39	29.45	23.09
TRINITY_DN16287_c0_g1_i1	18.49	20.1	16.09	17.31
TRINITY_DN1628_c0_g1_i1	4.1	4.96	4.94	5.17
TRINITY_DN16337_c0_g2_i1	7.89	7.27	8.39	8.4
TRINITY_DN16348_c0_g1_i1	3.78	5.65	3.87	4.32
TRINITY_DN16363_c0_g2_i1	12.17	30.82	10.01	8.28
TRINITY_DN16394_c0_g1_i1	50.46	45.22	23.11	10.73
TRINITY_DN1640_c0_g1_i1	0.29	0.63	0.65	0.71
TRINITY_DN16468_c0_g1_i1	5.46	5.87	5.47	4.85
TRINITY_DN16493_c0_g1_i1	0	0	0.09	0
TRINITY_DN16495_c0_g1_i1	0.23	0.08	0	0.09
TRINITY_DN16702_c0_g1_i1	11.36	9.9	12.75	17.39
TRINITY_DN16767_c0_g1_i1	0	0	0.5	0.81
TRINITY_DN16811_c0_g1_i1	47.8	51.14	44.16	61.82
TRINITY_DN1681_c0_g1_i1	14.7	10.93	15.06	13.87
TRINITY_DN1681_c0_g2_i1	11.37	14.46	8.55	10.09
TRINITY_DN16850_c0_g2_i1	0	0	0	0
TRINITY_DN16893_c0_g1_i2	10.31	11.2	9.7	12.36
TRINITY_DN16945_c0_g1_i1	0.75	0.3	0	0
TRINITY_DN16954_c0_g2_i1	4.64	6.07	6.2	5.49
TRINITY_DN17018_c0_g1_i1	0	0	0	0.17
TRINITY_DN17024_c0_g1_i1	6.05	3.44	3.5	4.18
TRINITY_DN17061_c0_g1_i1	0	0	0	0
TRINITY_DN17085_c0_g1_i1	0	0	0	0
TRINITY_DN17094_c0_g2_i1	1.83	2.22	1.45	2.97
TRINITY_DN1709_c0_g2_i1	0	0	0	0
TRINITY_DN17103_c0_g1_i1	0.14	0	0	0
TRINITY_DN17151_c0_g1_i1	0.69	0.89	0.44	0.76
TRINITY_DN17170_c0_g1_i1	15.12	4.29	21.45	6.67
TRINITY_DN17174_c0_g2_i1	12.3	13.08	4.69	9.02
TRINITY_DN17188_c0_g1_i1	78.67	87.13	82.78	92.68
TRINITY_DN17195_c0_g1_i1	0	0	0	0
TRINITY_DN17202_c0_g1_i1	0.18	0.6	0.13	0.36
TRINITY_DN17210_c0_g1_i1	18.68	22.66	20.95	23.86
TRINITY_DN17222_c0_g1_i1	10.34	11.1	10.37	11.11
TRINITY_DN17234_c0_g1_i1	6.67	8.46	6.64	5.5
TRINITY_DN17242_c0_g1_i1	0	0	0	0
TRINITY_DN17284_c0_g2_i1	63.5	56.56	58.36	60.75
TRINITY_DN17293_c0_g1_i1	49.12	47.94	54.3	59.32
TRINITY_DN17302_c0_g1_i1	2.14	2.68	2.86	3.26
TRINITY_DN17307_c0_g1_i1	5.38	5.01	4.08	4.52
TRINITY_DN17314_c0_g2_i1	3	5.85	7.75	8.9
TRINITY_DN17356_c0_g1_i1	6.08	4.59	11.16	10.98
TRINITY_DN17386_c0_g2_i1	14.46	13.87	22.36	20.09
TRINITY_DN17399_c0_g1_i1	16	16.18	16.39	17.43
TRINITY_DN17412_c0_g1_i1	2.46	3.5	3.94	5.35
TRINITY_DN17413_c0_g1_i1	62.88	39.13	41.46	57.33
TRINITY_DN17460_c0_g1_i1	0.2	0	0.3	0
TRINITY_DN17465_c0_g1_i1	2.34	2.46	2.08	2.5
TRINITY_DN17485_c0_g1_i1	0	0	0	0
TRINITY_DN17487_c0_g1_i1	0	0	0	0
TRINITY_DN17523_c0_g1_i1	3.68	2.75	5.92	6.95
TRINITY_DN17583_c0_g1_i1	439.58	414.95	415.79	359
TRINITY_DN17618_c0_g1_i1	32.47	36.33	37.49	39.43
TRINITY_DN17648_c0_g1_i1	47.24	29.43	23.27	34.95
TRINITY_DN17677_c0_g1_i1	0	0	0.08	0.25
TRINITY_DN17719_c0_g1_i1	23.92	31.45	22.86	34.35
TRINITY_DN17727_c0_g1_i1	6.47	5.21	5.48	7.55
TRINITY_DN17746_c0_g1_i1	11.53	11.12	8.8	11.1
TRINITY_DN17756_c0_g1_i1	8.21	9.06	9.15	8.46
TRINITY_DN17762_c0_g1_i1	0	0	0	0.09
TRINITY_DN17781_c0_g2_i1	10.45	5.44	6.32	8.67
TRINITY_DN17782_c0_g1_i1	7.23	7.06	5.43	3.53
TRINITY_DN17793_c0_g1_i1	26.04	30.51	26.77	27.18
TRINITY_DN17822_c0_g1_i1	861.83	566.61	523.96	658.61
TRINITY_DN17841_c0_g1_i1	85.66	97.75	92.03	88.51
TRINITY_DN17848_c0_g1_i1	0.33	0	0	0.94
TRINITY_DN17849_c0_g1_i1	6.84	6.61	6.03	6.77
TRINITY_DN17850_c0_g2_i1	128.62	150.89	114.77	134.57
TRINITY_DN17861_c0_g1_i1	17.95	18.04	14.9	12.68
TRINITY_DN17862_c0_g1_i1	15.26	16.33	13.93	16.24
TRINITY_DN17864_c0_g1_i1	32.52	37.08	29.93	25.07
TRINITY_DN17868_c0_g2_i1	2.73	3.83	5.82	8.27
TRINITY_DN17869_c0_g2_i1	0.42	1.31	1.88	2.02
TRINITY_DN17870_c0_g2_i1	4408.23	2298.18	1159.77	2986.42
TRINITY_DN17873_c0_g1_i1	0	0	0	0.04
TRINITY_DN17900_c0_g2_i1	1.45	1.72	0.49	1.29
TRINITY_DN17903_c0_g1_i1	39.53	35.03	28.69	35.69
TRINITY_DN17910_c0_g1_i1	6.4	7.68	6.5	8.77
TRINITY_DN17915_c0_g1_i1	5.34	2.66	3.33	1.93
TRINITY_DN17917_c0_g2_i1	24.2	26.82	25.51	34.33
TRINITY_DN17935_c0_g1_i1	21.11	20.63	16.53	14.22
TRINITY_DN17951_c0_g1_i4	2.67	2.36	1.87	1.45
TRINITY_DN17957_c0_g1_i1	157.99	164.15	155.54	193.72
TRINITY_DN17991_c0_g1_i1	88.05	69.39	86.81	84.13
TRINITY_DN17996_c0_g2_i1	0	0	2.43	0
TRINITY_DN17997_c1_g1_i1	47.47	36.66	27.96	23.87
TRINITY_DN18003_c0_g1_i1	7.81	11.76	8.88	9.24
TRINITY_DN18011_c0_g1_i1	33.99	31.63	28.23	31.86
TRINITY_DN18018_c0_g1_i1	0	0	0	0.49
TRINITY_DN18019_c0_g1_i1	0.14	1.18	0.91	0.28
TRINITY_DN18020_c0_g1_i1	91.82	81.24	84.98	105.48
TRINITY_DN18023_c0_g1_i1	30	30.1	24.17	25.02
TRINITY_DN18024_c0_g1_i1	34.91	32.8	30.17	39.71
TRINITY_DN18029_c0_g1_i1	20.86	26.93	22.7	27.54
TRINITY_DN18033_c0_g1_i1	6.36	6.83	6.03	6.24
TRINITY_DN18034_c0_g1_i1	4.75	4.32	2.98	4.3
TRINITY_DN18035_c0_g1_i1	3.8	4.4	4.31	4.14
TRINITY_DN18039_c0_g1_i1	213.05	221.19	138.51	148.86
TRINITY_DN18049_c0_g2_i1	7.93	6.58	5.67	5.2
TRINITY_DN18054_c0_g11_i1	16.72	6.78	5.86	20.03
TRINITY_DN18055_c0_g1_i1	50.93	55.26	43.53	48.17
TRINITY_DN18064_c0_g2_i1	14.21	11.52	10.19	9.62
TRINITY_DN18068_c0_g2_i1	11.39	11.99	11.55	12.53
TRINITY_DN18068_c1_g1_i1	82.43	148.26	132.85	146.07
TRINITY_DN18071_c0_g2_i1	58.17	60.31	70.88	82.78
TRINITY_DN18074_c0_g1_i1	41.83	47.73	33.24	36.43
TRINITY_DN1807_c0_g1_i1	20.77	22.05	17.79	22.29
TRINITY_DN18080_c0_g1_i1	37.08	50.6	39.78	43.01
TRINITY_DN18083_c4_g1_i1	3205.95	3429	6308.03	7130.55
TRINITY_DN18094_c0_g1_i1	367.07	454.26	296.42	329.54
TRINITY_DN18095_c0_g2_i1	672.17	811.51	711.09	634.63
TRINITY_DN18106_c0_g1_i1	21.05	18.77	29.13	38.17
TRINITY_DN18111_c0_g1_i1	14.33	14.96	18.72	22.8
TRINITY_DN18120_c2_g1_i1	21.45	21.75	19.64	19.57
TRINITY_DN18143_c0_g1_i1	18.17	20.28	18.46	21.87
TRINITY_DN18159_c0_g1_i1	15.62	10.97	15.18	14.88
TRINITY_DN18164_c0_g1_i1	21.04	20.55	21.85	26.76
TRINITY_DN18170_c0_g1_i1	13.56	13.79	12.03	10.98
TRINITY_DN18178_c0_g1_i1	6.32	6.27	7.06	9.78
TRINITY_DN18179_c0_g1_i1	3.83	4.85	4.59	5.6
TRINITY_DN18193_c0_g2_i1	1.93	2.35	1.14	1.68
TRINITY_DN18197_c0_g1_i1	8.66	9.65	6.54	5.33
TRINITY_DN18198_c0_g2_i1	0.09	0.21	0	0.32
TRINITY_DN18202_c0_g1_i1	56.04	43.77	67.58	90.38
TRINITY_DN18209_c0_g1_i1	2.17	3.41	2.99	2.58
TRINITY_DN18210_c0_g1_i1	10.89	13.97	9.9	10.31
TRINITY_DN18223_c0_g1_i1	35.25	39.7	36.68	41.37
TRINITY_DN18233_c0_g2_i1	2.44	2.93	2.75	2.53
TRINITY_DN18236_c0_g1_i1	6.28	7.22	4.46	6.6
TRINITY_DN18238_c0_g2_i1	17.15	15.15	13.62	16.79
TRINITY_DN18245_c0_g2_i1	36.39	33.41	29.51	37.54
TRINITY_DN18263_c0_g1_i1	26.31	27.44	30.12	34.17
TRINITY_DN18264_c0_g1_i1	10.25	16.86	11.43	8.79
TRINITY_DN18265_c0_g1_i1	56.04	55.36	45.16	54.74
TRINITY_DN18267_c0_g1_i1	9.15	9.23	9.9	10.97
TRINITY_DN18283_c0_g1_i4	11.98	11.95	15.79	17.58
TRINITY_DN18323_c0_g1_i1	8.43	15.37	11.67	26.06
TRINITY_DN18327_c0_g1_i1	1.32	2	1.9	2.86
TRINITY_DN18341_c0_g1_i1	8.46	12.29	8.43	10.64
TRINITY_DN1834_c0_g1_i1	7.77	9.94	10.08	11.57
TRINITY_DN18357_c0_g2_i1	1.06	0.41	1.84	1.64
TRINITY_DN18389_c0_g1_i1	2.57	2.69	2.04	2.02
TRINITY_DN18413_c0_g1_i1	1.97	1.48	1.51	2.08
TRINITY_DN18424_c0_g2_i1	9.23	10.44	10.94	15.67
TRINITY_DN18446_c0_g2_i1	157.37	173.53	150.11	145.57
TRINITY_DN18458_c0_g1_i1	12.46	11.26	17.34	18.24
TRINITY_DN18474_c0_g1_i1	16.19	18.69	15.78	16.28
TRINITY_DN18478_c0_g1_i1	0	0	0.25	0.13
TRINITY_DN18483_c0_g1_i1	0.21	0.1	0	0
TRINITY_DN18490_c0_g1_i1	5.03	5.13	6.19	4.68
TRINITY_DN18506_c0_g1_i1	62.01	81.21	54.16	56.3
TRINITY_DN18512_c0_g1_i1	4.16	2.99	4.51	2.29
TRINITY_DN18514_c0_g1_i1	5.03	4.98	4.77	5.25
TRINITY_DN18524_c1_g1_i1	19.86	18.3	26.52	36.02
TRINITY_DN18527_c0_g1_i1	5.43	5.37	6.68	5.32
TRINITY_DN18540_c0_g2_i1	6.11	7.73	7.26	7.96
TRINITY_DN18548_c0_g1_i1	58.46	60.97	54.72	61.05
TRINITY_DN18561_c0_g1_i1	0	0.07	0	0
TRINITY_DN18572_c0_g1_i1	12.71	11.58	11.52	13.57
TRINITY_DN1858_c0_g1_i1	15.55	25.29	19.89	16.12
TRINITY_DN18608_c0_g1_i1	7.77	8.22	8.08	8.54
TRINITY_DN18609_c0_g1_i1	77.14	87.17	77.16	89.24
TRINITY_DN18650_c0_g1_i1	37.16	43.8	28.43	30.15
TRINITY_DN18927_c0_g1_i1	0	0	0	0
TRINITY_DN18978_c0_g1_i2	8.98	12.85	4.08	2.36
TRINITY_DN19002_c0_g2_i1	777.43	844.81	677.89	721.86
TRINITY_DN19053_c0_g27_i1	63.69	54.72	48.77	68.37
TRINITY_DN1905_c0_g1_i1	47.5	39.38	41.08	65.37
TRINITY_DN19116_c0_g1_i1	45.14	46.45	49.82	49.26
TRINITY_DN19154_c0_g1_i1	17.59	12.2	15.71	11.59
TRINITY_DN19218_c1_g1_i1	0	0	0	0
TRINITY_DN19337_c0_g1_i1	9.96	9.98	15.16	17.69
TRINITY_DN19499_c0_g1_i1	1.35	0.26	0.86	0.3
TRINITY_DN19535_c0_g1_i1	0	0.13	0.19	0
TRINITY_DN19561_c0_g1_i1	0	0	0	0
TRINITY_DN19593_c0_g1_i1	0	0	0	0
TRINITY_DN19630_c0_g1_i1	80.69	87.08	80.38	99.83
TRINITY_DN19764_c0_g1_i1	0	0	0	0
TRINITY_DN19786_c0_g1_i1	5.76	6.41	5.35	6.07
TRINITY_DN19842_c0_g2_i1	0.98	22.27	238.06	114.55
TRINITY_DN19912_c0_g1_i1	0.24	0.49	0.56	0.17
TRINITY_DN1991_c0_g1_i1	0	0	0	0.07
TRINITY_DN19946_c1_g1_i1	34.94	45.21	30.46	38.23
TRINITY_DN19970_c0_g2_i1	0.15	0.18	0.56	0.18
TRINITY_DN19975_c0_g1_i1	0.05	0.11	0.08	0.06
TRINITY_DN19993_c0_g1_i1	3.95	5.01	5.97	4.67
TRINITY_DN20026_c0_g1_i1	37.26	42.35	32.43	36.88
TRINITY_DN20030_c0_g2_i1	0	0	0	0
TRINITY_DN20056_c1_g1_i1	9.02	7.97	11.4	12.13
TRINITY_DN20067_c0_g1_i1	12.93	13.71	12.42	12.35
TRINITY_DN20141_c0_g2_i1	18.57	16.15	16.05	19.43
TRINITY_DN20148_c0_g1_i1	0	0	0	0
TRINITY_DN2014_c0_g1_i1	217.5	246.26	293.43	277.07
TRINITY_DN20166_c0_g1_i1	3.05	4.35	2.75	3.72
TRINITY_DN20173_c0_g2_i1	1.83	1.53	1.93	0
TRINITY_DN20187_c0_g1_i1	22.84	22.36	23.31	29.73
TRINITY_DN20305_c0_g2_i1	2.07	2.62	2.25	1.77
TRINITY_DN20318_c0_g1_i1	17.95	15	9.56	12.69
TRINITY_DN20329_c0_g1_i1	10.03	9.27	10.22	11.19
TRINITY_DN2035_c0_g1_i1	86.72	169.65	60.87	62.15
TRINITY_DN20419_c0_g1_i1	66.35	60.52	61.75	61.96
TRINITY_DN2042_c0_g1_i1	0	0	0	0.15
TRINITY_DN20433_c2_g1_i1	4.99	4.7	7.13	7.16
TRINITY_DN20486_c0_g3_i1	1.59	2.05	2.55	3.25
TRINITY_DN2056_c0_g4_i1	6.22	8.02	4.53	6.17
TRINITY_DN20581_c0_g1_i1	0	0	0	0
TRINITY_DN20589_c0_g2_i1	0	0.07	0.1	0
TRINITY_DN20648_c0_g1_i1	0	0	0	0
TRINITY_DN20660_c0_g1_i1	14.93	13.6	12.16	14.47
TRINITY_DN20710_c0_g1_i1	0	0	0	0
TRINITY_DN20787_c0_g2_i1	2.78	2.47	1.56	1.44
TRINITY_DN20799_c0_g1_i1	5.05	6.54	6.15	6.2
TRINITY_DN20940_c0_g1_i1	6.11	5.09	4.63	5.05
TRINITY_DN21011_c0_g1_i1	0	0	0	0
TRINITY_DN21054_c0_g1_i1	1.45	1.81	1.88	2.96
TRINITY_DN21072_c0_g1_i1	0.74	1.34	1.43	1.64
TRINITY_DN21094_c0_g2_i1	0	0.17	0.12	0
TRINITY_DN21138_c0_g1_i1	3.75	4.92	4.07	6.39
TRINITY_DN21181_c0_g1_i1	1.29	1.1	4.41	4.82
TRINITY_DN21241_c0_g1_i1	0	0	2.58	1.04
TRINITY_DN21249_c0_g1_i1	1.6	2.21	1.78	2.1
TRINITY_DN21271_c0_g19_i1	5.01	5.27	0	8.4
TRINITY_DN21315_c0_g1_i2	0.11	0.06	0	0
TRINITY_DN21346_c0_g2_i1	0	0	0	0.35
TRINITY_DN21355_c0_g2_i1	21.59	23.4	19.73	19.98
TRINITY_DN2137_c0_g1_i1	3.85	4.04	3.42	3.47
TRINITY_DN2157_c0_g2_i1	0	0	0	0
TRINITY_DN21589_c0_g2_i1	8.23	9.21	10	8.9
TRINITY_DN21634_c0_g1_i2	1.01	1.12	2.52	2.83
TRINITY_DN21659_c0_g1_i1	10.33	9.37	7.73	11.78
TRINITY_DN21664_c0_g1_i1	14.22	13.8	11.77	14.04
TRINITY_DN21703_c0_g1_i1	171.26	196.74	175.46	190.82
TRINITY_DN21733_c0_g1_i1	1.05	3.03	29.14	13.38
TRINITY_DN2192_c0_g1_i1	0	0	0	0
TRINITY_DN21931_c0_g1_i1	1.98	3.12	4.99	4.84
TRINITY_DN21951_c0_g2_i1	8.8	9.24	11.48	16.15
TRINITY_DN22128_c0_g1_i1	2.06	2.14	2.03	2.21
TRINITY_DN22206_c0_g1_i1	0	0	0	0
TRINITY_DN22222_c0_g2_i1	5.4	6.61	8.09	8.03
TRINITY_DN22228_c0_g2_i1	0	0	0	0
TRINITY_DN22230_c0_g1_i1	5.77	5.79	5.4	4.95
TRINITY_DN22230_c1_g1_i1	1.42	2.77	1.43	1.76
TRINITY_DN22272_c0_g2_i1	4.48	4.69	1.44	0.97
TRINITY_DN22313_c0_g2_i1	0	1.69	0	0
TRINITY_DN22325_c0_g1_i1	0	0.31	0.15	0.18
TRINITY_DN22348_c0_g1_i1	3.73	0	0.01	0
TRINITY_DN2235_c0_g1_i1	48.1	61.16	40.29	33.72
TRINITY_DN22392_c0_g1_i1	3.85	3.04	2.71	4.7
TRINITY_DN22392_c1_g1_i1	5.19	6.53	6.9	8.44
TRINITY_DN22444_c0_g1_i1	0	0.38	0	0.15
TRINITY_DN22487_c0_g1_i1	5.92	6.18	4.89	6.41
TRINITY_DN22562_c0_g1_i1	0.11	0.12	0	0
TRINITY_DN2258_c0_g1_i1	11.65	10.25	10.4	12.63
TRINITY_DN22750_c0_g1_i1	11.8	12.37	11.63	11.52
TRINITY_DN22777_c0_g2_i1	52.02	59.34	40.94	55.45
TRINITY_DN22777_c0_g3_i1	11.94	12.84	11.69	14.19
TRINITY_DN22849_c0_g1_i1	9.12	6.45	5.14	5.4
TRINITY_DN22913_c0_g2_i1	1.55	0	1.63	0
TRINITY_DN22966_c0_g2_i1	0	0	0	0
TRINITY_DN2297_c0_g1_i1	26.36	33.15	30.13	29.47
TRINITY_DN22985_c0_g1_i1	11.62	9.39	15.77	14.55
TRINITY_DN22996_c0_g1_i1	8.25	8.91	7.01	6.84
TRINITY_DN23016_c0_g1_i1	3.99	4.11	9.9	8.47
TRINITY_DN23020_c0_g2_i1	10.7	11.2	9.63	12.31
TRINITY_DN23041_c0_g1_i1	0	0	0	0
TRINITY_DN23094_c0_g2_i1	2.31	6.18	4.67	3.56
TRINITY_DN23122_c0_g1_i1	72.13	73.24	60.94	74.13
TRINITY_DN23122_c1_g1_i1	20.22	19.03	27.84	32.87
TRINITY_DN23125_c0_g2_i1	10.83	6.47	7.78	8.06
TRINITY_DN23128_c0_g1_i1	95.81	109.87	84.57	90
TRINITY_DN23151_c0_g1_i1	13.95	13.96	10.97	10.39
TRINITY_DN23160_c0_g1_i1	0	0	0	0
TRINITY_DN23170_c1_g1_i1	25.41	25.17	24.16	27.52
TRINITY_DN23193_c0_g1_i1	24.85	39.54	27.8	31.34
TRINITY_DN23203_c0_g2_i1	17.44	20.35	14.95	15.49
TRINITY_DN23214_c0_g1_i1	38.2	45.65	46.54	50.14
TRINITY_DN23219_c0_g1_i1	144.95	171.87	156.48	167.69
TRINITY_DN23235_c0_g2_i1	46.66	47.87	36.55	49.56
TRINITY_DN23272_c0_g1_i1	0.7	0	0	0
TRINITY_DN23285_c0_g2_i1	44.98	42.28	57.26	77.51
TRINITY_DN23298_c0_g1_i1	0	0	0	0
TRINITY_DN23299_c0_g1_i1	5.38	5.73	4.11	4.03
TRINITY_DN23310_c0_g1_i1	0	0	0	0
TRINITY_DN23353_c0_g2_i1	5.97	5.83	7.49	7.54
TRINITY_DN23440_c0_g1_i1	3.52	3.01	2.77	2.75
TRINITY_DN23464_c0_g2_i1	1.35	0.87	1.36	1.43
TRINITY_DN23465_c0_g1_i1	2.07	2.05	2.57	2.2
TRINITY_DN23477_c0_g1_i1	2.45	6.23	4.11	5.13
TRINITY_DN23501_c0_g2_i1	6.21	6.3	2.75	2.32
TRINITY_DN23507_c0_g1_i1	0.03	0.23	0.08	0.27
TRINITY_DN23523_c0_g1_i1	2.78	9.85	3.45	4.61
TRINITY_DN23537_c0_g2_i1	0	0	0.33	0
TRINITY_DN23548_c0_g2_i1	10.92	13.55	13.3	13.28
TRINITY_DN23558_c0_g1_i2	2.87	4.78	4.82	4.33
TRINITY_DN23568_c0_g1_i1	3.08	1.72	4.55	6.18
TRINITY_DN2360_c0_g1_i1	17.35	21.6	16.74	15.17
TRINITY_DN23617_c0_g1_i1	4.01	5.57	5.82	5.58
TRINITY_DN2362_c0_g2_i1	5.52	0	0.59	0
TRINITY_DN23645_c0_g1_i1	36.05	41.65	37.93	40.46
TRINITY_DN2366_c0_g3_i1	0	0	0	0
TRINITY_DN23703_c1_g1_i1	30.64	30.09	26.66	34.93
TRINITY_DN23709_c0_g1_i1	40.78	50.42	46.77	54.89
TRINITY_DN23724_c0_g1_i1	13.72	13.94	12.01	13.15
TRINITY_DN23747_c0_g1_i1	11.03	10.28	10.85	14.59
TRINITY_DN23751_c0_g2_i1	23.51	30.98	22.78	24.37
TRINITY_DN23757_c0_g1_i2	5.74	4.68	4.01	5.35
TRINITY_DN23773_c0_g1_i1	9.7	10.88	8.23	8.59
TRINITY_DN23790_c0_g1_i1	3.86	3.38	3.43	3.23
TRINITY_DN23807_c0_g1_i1	0	0	0	0
TRINITY_DN23810_c0_g1_i1	66.16	66.12	83.08	111.23
TRINITY_DN23820_c0_g1_i1	138.97	146.72	152.31	190.67
TRINITY_DN23826_c0_g2_i1	6.38	6.91	0	3.5
TRINITY_DN23829_c0_g1_i1	111.97	118.7	98.57	106.9
TRINITY_DN23837_c0_g1_i1	1011.68	1211.32	1056.1	1083.21
TRINITY_DN23844_c0_g1_i1	215.63	277.42	233.02	234.57
TRINITY_DN23847_c0_g2_i1	2.37	2	2.53	4.88
TRINITY_DN23866_c0_g2_i1	34.45	65.95	16.47	34.26
TRINITY_DN23875_c0_g1_i1	37.03	46.69	38.62	43.44
TRINITY_DN23885_c0_g2_i1	6.49	9.03	8.03	6.93
TRINITY_DN23893_c0_g1_i1	0	0	0	0
TRINITY_DN23898_c0_g1_i1	7.07	5.39	9.61	12.1
TRINITY_DN23910_c0_g1_i1	0	0	0.2	0
TRINITY_DN23923_c0_g1_i1	0	0	0	0
TRINITY_DN23929_c0_g1_i1	15.78	17.28	26.16	25.95
TRINITY_DN23936_c0_g1_i1	22.24	28.68	30.56	30.47
TRINITY_DN23950_c0_g2_i1	108.88	80.65	79.91	109.68
TRINITY_DN23960_c0_g1_i1	23.51	27.45	28.12	19.26
TRINITY_DN23973_c0_g1_i1	9.09	0.34	4.13	3.81
TRINITY_DN23974_c0_g1_i1	0	1.24	0	0
TRINITY_DN23984_c0_g1_i1	0	0	0	0
TRINITY_DN2398_c0_g1_i1	12.9	14.38	13.86	9.21
TRINITY_DN23992_c0_g1_i1	6.09	9.25	4.84	5.92
TRINITY_DN23993_c0_g1_i1	96.82	100.98	83.11	82.12
TRINITY_DN24029_c0_g2_i1	1.94	3.83	2.35	2.33
TRINITY_DN24030_c0_g2_i1	3.17	3.93	0.98	2.47
TRINITY_DN24047_c0_g1_i1	2.08	2.25	2.76	2.78
TRINITY_DN24071_c0_g1_i1	33.43	26.63	19.78	23.72
TRINITY_DN24074_c0_g1_i1	31.48	36.98	34.32	37.58
TRINITY_DN24083_c0_g1_i2	12.94	5.54	4.59	7.25
TRINITY_DN24097_c0_g1_i1	3.85	5.19	4.35	5.25
TRINITY_DN24181_c0_g1_i1	3.99	2.79	4.71	4.94
TRINITY_DN24217_c0_g1_i1	0.14	0.12	0.2	0.03
TRINITY_DN24254_c0_g1_i1	50.28	51.41	32.47	40.54
TRINITY_DN24267_c0_g1_i1	0	0	0	0
TRINITY_DN24269_c0_g1_i1	1.06	0.92	1.78	2.64
TRINITY_DN24289_c0_g1_i1	384.62	426.63	450.97	443.1
TRINITY_DN24326_c0_g1_i1	23.3	28.58	21.95	26.21
TRINITY_DN24358_c0_g2_i1	119.04	146.65	125.22	131.54
TRINITY_DN24358_c0_g3_i1	572.44	701.18	657.02	652.92
TRINITY_DN24371_c0_g2_i1	21.69	14.37	32.91	35.92
TRINITY_DN24376_c0_g1_i1	6.41	10.71	9.6	8.88
TRINITY_DN24377_c0_g1_i1	5.16	4.84	3.95	4.08
TRINITY_DN24383_c0_g1_i1	0	0.1	0.28	0.11
TRINITY_DN24477_c0_g1_i1	0.11	0	0	0
TRINITY_DN24490_c0_g1_i1	0	0	0	0
TRINITY_DN24512_c0_g2_i1	0	0	0	0
TRINITY_DN24545_c0_g1_i1	0	0	0	0
TRINITY_DN24592_c0_g1_i1	0.95	1.33	1.46	1.38
TRINITY_DN24632_c0_g1_i1	3.76	2.61	1.41	3.62
TRINITY_DN24634_c0_g1_i1	8.54	10.84	9.96	13.16
TRINITY_DN24655_c0_g1_i1	0.2	0.1	0.4	0.43
TRINITY_DN24672_c0_g1_i1	0.07	0	0.2	0.16
TRINITY_DN24690_c0_g1_i1	7.94	10.84	8.03	8.52
TRINITY_DN24700_c0_g2_i1	30.89	27.31	25.5	26.82
TRINITY_DN24700_c1_g1_i1	31.49	31.38	33.43	33.93
TRINITY_DN24702_c0_g1_i1	1.66	3.46	1.91	1.07
TRINITY_DN24704_c0_g1_i1	3.69	3	3.87	3.99
TRINITY_DN24708_c2_g1_i1	25.03	30.37	30.35	39.42
TRINITY_DN24724_c0_g1_i1	38.25	36.43	29.94	35.54
TRINITY_DN24741_c0_g1_i1	5.2	5.05	4.51	4.31
TRINITY_DN24758_c1_g1_i1	13.58	14.37	11.88	10.43
TRINITY_DN2477_c0_g1_i1	0	0	0.07	0.06
TRINITY_DN24827_c1_g1_i1	22.04	24.59	19.95	21.92
TRINITY_DN24845_c0_g1_i1	53.27	50.74	48.56	56.17
TRINITY_DN24846_c0_g1_i1	4.73	6.76	6.61	7.23
TRINITY_DN24854_c0_g1_i1	14.55	12.53	12.36	12.33
TRINITY_DN24867_c0_g2_i1	6.57	6.7	3.19	8.49
TRINITY_DN24872_c0_g1_i1	12.06	16.11	12.39	15
TRINITY_DN24893_c0_g1_i1	0.05	0.1	0	0.23
TRINITY_DN24911_c0_g2_i1	2.1	3.8	3.19	3.73
TRINITY_DN24928_c0_g2_i1	0	0.34	2.37	0.57
TRINITY_DN24946_c0_g1_i1	19.4	20.86	17.96	15.33
TRINITY_DN24980_c0_g2_i1	0	0.4	0	0
TRINITY_DN25019_c0_g1_i1	0	0	0	0
TRINITY_DN25029_c0_g1_i1	36.07	37.44	33.39	37.13
TRINITY_DN25038_c0_g2_i1	0.42	0	0	0.25
TRINITY_DN25098_c0_g1_i1	2.3	4.53	4.7	2.48
TRINITY_DN25108_c0_g1_i1	13.96	19.63	21.12	22.42
TRINITY_DN25112_c0_g2_i1	0.3	0.29	0.07	0.43
TRINITY_DN25113_c0_g1_i1	0	0	0	0
TRINITY_DN25131_c0_g1_i1	26.28	30.59	26.49	34.19
TRINITY_DN25135_c0_g1_i1	0	0	0	0
TRINITY_DN25155_c0_g2_i1	11.69	13.01	13.39	22.34
TRINITY_DN25188_c0_g1_i1	22.91	18.85	21.87	30.47
TRINITY_DN25211_c0_g1_i1	0	0	0	0
TRINITY_DN25224_c0_g1_i1	0.12	0	0	0
TRINITY_DN25234_c0_g1_i1	0.15	0.15	0	0
TRINITY_DN25252_c0_g1_i1	0	0	0	0.97
TRINITY_DN25253_c0_g1_i1	8.52	7.93	7.08	5.97
TRINITY_DN25268_c0_g1_i1	14.81	15.46	16.8	19.06
TRINITY_DN25268_c1_g1_i1	52.01	69	51.84	44.07
TRINITY_DN25324_c0_g1_i1	0	0.4	0	0
TRINITY_DN25382_c0_g1_i2	0	0	0	0
TRINITY_DN25471_c0_g2_i1	0	0	0.17	0
TRINITY_DN25518_c0_g1_i1	0.21	0	0	0.12
TRINITY_DN25524_c0_g1_i1	0	0	0.26	0
TRINITY_DN25663_c0_g1_i1	54.73	34.28	34.45	49.71
TRINITY_DN25670_c0_g1_i1	0	0	0	0
TRINITY_DN25699_c0_g1_i1	405.52	515.53	480.33	332.18
TRINITY_DN25705_c0_g1_i1	12.54	13.8	13.35	15.66
TRINITY_DN25708_c0_g1_i1	6	6.23	9.29	12.07
TRINITY_DN25709_c0_g2_i2	0	0	5.95	9.4
TRINITY_DN25719_c0_g1_i1	8.62	9.17	6.96	7.52
TRINITY_DN25724_c0_g1_i4	12.64	15.06	14.45	13.33
TRINITY_DN25740_c0_g2_i1	10.77	12.74	10.96	10.81
TRINITY_DN25753_c0_g2_i1	2.9	8.31	4.07	5.2
TRINITY_DN25753_c1_g1_i1	5.82	7.4	6.64	6.7
TRINITY_DN25762_c0_g1_i1	12.82	36.19	24.92	17.92
TRINITY_DN25765_c0_g1_i1	657.21	732.57	666.24	719.51
TRINITY_DN25769_c0_g2_i1	0.43	0.49	1.97	0.92
TRINITY_DN25782_c0_g2_i1	7.04	9.73	9.14	7.2
TRINITY_DN25792_c0_g1_i1	15.83	21.02	17.19	18.76
TRINITY_DN25792_c0_g2_i1	52.17	61.05	65.99	76.38
TRINITY_DN25807_c0_g1_i1	6.54	8.09	7.37	7.38
TRINITY_DN25808_c0_g1_i1	25.98	24.09	28.9	38.76
TRINITY_DN25812_c0_g1_i1	0	0	0	0
TRINITY_DN25843_c0_g2_i1	32.56	43.98	28.01	28.17
TRINITY_DN25843_c0_g3_i1	853.87	931.34	841.34	765.5
TRINITY_DN25843_c1_g1_i1	32.69	37.56	47.53	34.41
TRINITY_DN25867_c1_g1_i1	673.08	720.38	646.18	783.14
TRINITY_DN25867_c1_g2_i1	7.86	10.77	9.35	10.83
TRINITY_DN25872_c0_g1_i1	242.43	248.09	195.2	247.34
TRINITY_DN25888_c0_g1_i1	18.4	21.9	18.4	17.32
TRINITY_DN25896_c0_g2_i1	32.17	33.38	43.43	46.72
TRINITY_DN25897_c0_g2_i1	31.71	31.65	27.89	33.02
TRINITY_DN25898_c1_g2_i1	51.72	41.57	33.34	40.96
TRINITY_DN25914_c0_g1_i2	2.8	1.72	1.59	2.79
TRINITY_DN25920_c0_g1_i1	46.56	66.21	28.13	18.41
TRINITY_DN25921_c0_g1_i1	1.96	3.14	2.67	2.47
TRINITY_DN25930_c0_g1_i1	11.69	10.32	11.61	14.48
TRINITY_DN25942_c0_g1_i1	11.54	16.55	14.29	12.86
TRINITY_DN25953_c0_g1_i2	154.46	179.61	107.52	81.57
TRINITY_DN25963_c0_g1_i1	375.82	441.68	413.43	429.92
TRINITY_DN25966_c0_g1_i1	2.68	4.23	3.29	3.35
TRINITY_DN25966_c2_g1_i1	4.37	5.36	4.64	4.42
TRINITY_DN25973_c0_g1_i1	5.28	8.16	6.69	6.03
TRINITY_DN25982_c0_g2_i1	20.35	18.95	21.6	25.21
TRINITY_DN26005_c0_g1_i1	8.45	7.56	5.8	7.04
TRINITY_DN26008_c0_g1_i1	59.01	69.69	53.06	64.86
TRINITY_DN26023_c0_g1_i1	193.81	175.54	144.9	146.99
TRINITY_DN26027_c0_g2_i1	6.9	10.41	12.49	11.38
TRINITY_DN26028_c0_g1_i1	55.75	56.13	67.78	94.91
TRINITY_DN26056_c0_g1_i1	80.95	90.38	69.57	48.4
TRINITY_DN26061_c1_g1_i1	38.81	37.61	45.91	45.22
TRINITY_DN26090_c0_g1_i2	5.69	6.08	4.43	6.09
TRINITY_DN26090_c0_g2_i1	14.94	17.82	14.56	15.24
TRINITY_DN26094_c0_g2_i2	4.55	4.84	4.22	4.97
TRINITY_DN2609_c0_g1_i1	47.03	58.76	40.16	38.68
TRINITY_DN26115_c0_g2_i1	0	0	0	0.24
TRINITY_DN26117_c0_g1_i1	27.94	28.85	23.29	25.62
TRINITY_DN26123_c0_g1_i1	20.55	22.22	20.15	19.49
TRINITY_DN26128_c0_g2_i1	0	0	0	0
TRINITY_DN26139_c0_g1_i1	67.11	70.81	58.08	63.14
TRINITY_DN26166_c0_g1_i1	194.37	215.42	198.94	236.6
TRINITY_DN26315_c0_g1_i1	9.01	11.13	9.26	7.22
TRINITY_DN26378_c0_g1_i1	25.51	22.21	23.39	38.71
TRINITY_DN26387_c0_g2_i1	13.62	21.37	21.82	23.33
TRINITY_DN26391_c0_g1_i1	723.68	759.17	433.53	498.93
TRINITY_DN26391_c1_g1_i1	1.28	1.41	1.49	1.2
TRINITY_DN26396_c2_g1_i1	14.76	26.85	36.45	30.71
TRINITY_DN26409_c0_g1_i1	100.63	83.36	70.25	107.14
TRINITY_DN26427_c0_g1_i1	10.39	9.8	16.22	11.05
TRINITY_DN26435_c0_g2_i1	8323.67	7568.99	10802.7	7090.35
TRINITY_DN26549_c0_g1_i1	0	0	0	0
TRINITY_DN26681_c0_g1_i1	0	0.21	0	0
TRINITY_DN26709_c0_g1_i1	0.49	0.36	0.76	0.91
TRINITY_DN26722_c0_g1_i1	0.75	1.73	0.82	0.76
TRINITY_DN2685_c0_g2_i1	1.34	2.2	2.63	2.43
TRINITY_DN26868_c0_g1_i1	22.79	16.48	24.41	25.26
TRINITY_DN26888_c0_g2_i1	0	0	0	0
TRINITY_DN26921_c0_g1_i1	65.02	66.57	82.95	93.51
TRINITY_DN26942_c0_g1_i1	0	0	0	0
TRINITY_DN26963_c0_g1_i1	6.63	6.77	9.18	11.04
TRINITY_DN26995_c0_g1_i1	0	0	0	0
TRINITY_DN27029_c0_g1_i1	0	0	0	0.67
TRINITY_DN27067_c0_g1_i1	0	0	0	0
TRINITY_DN27098_c0_g1_i1	16.98	19.35	19.39	18.87
TRINITY_DN27119_c0_g1_i1	4.41	3.46	6.79	5.18
TRINITY_DN27152_c0_g1_i1	2.49	3.5	2.58	3.63
TRINITY_DN27180_c0_g1_i1	13.25	12.97	12.66	17.29
TRINITY_DN27206_c0_g1_i1	10.07	11.47	9.16	9.21
TRINITY_DN27243_c0_g1_i1	0.13	0.26	0	0.37
TRINITY_DN27245_c0_g1_i1	13.81	21.5	14.39	26.64
TRINITY_DN27256_c0_g2_i1	0	0	0	0
TRINITY_DN27280_c0_g1_i1	0.19	0	0	0.11
TRINITY_DN27327_c0_g1_i1	13.94	12.77	9.17	11.03
TRINITY_DN27338_c0_g1_i1	0	0.74	0	0.29
TRINITY_DN27341_c0_g1_i1	26.17	28.55	34.11	42.69
TRINITY_DN27383_c0_g1_i1	3.87	4.35	10.34	13.52
TRINITY_DN27460_c0_g2_i1	4.21	5.68	6.71	7.01
TRINITY_DN27502_c1_g1_i1	0	0	0	0
TRINITY_DN27531_c0_g1_i1	0	0	0	0
TRINITY_DN27582_c0_g1_i1	5.24	4.16	3.03	3.44
TRINITY_DN2758_c0_g1_i1	3.53	4.49	3.82	4.5
TRINITY_DN27593_c0_g1_i1	0.38	0.52	0.59	0.44
TRINITY_DN27695_c0_g1_i1	6.47	10.88	8.6	7.06
TRINITY_DN27741_c0_g2_i1	0	0	0.76	0
TRINITY_DN27795_c1_g1_i1	0	0	0	0
TRINITY_DN27827_c0_g1_i1	10.12	11.98	9.87	10.05
TRINITY_DN2784_c0_g1_i1	15.9	19.78	15.78	20.73
TRINITY_DN27864_c0_g1_i1	200.98	312.81	213.71	242.38
TRINITY_DN27979_c0_g1_i1	0	0	0.17	0
TRINITY_DN27992_c0_g3_i1	0.08	0	0	0
TRINITY_DN28015_c0_g1_i1	55.18	52.19	54.18	55.79
TRINITY_DN28060_c0_g1_i1	0	0.69	0	0
TRINITY_DN28194_c0_g1_i2	24.91	29.92	27.52	26.74
TRINITY_DN28217_c0_g1_i1	4.98	32.14	12.35	8.37
TRINITY_DN28221_c0_g2_i1	2.15	2.34	2.22	2.68
TRINITY_DN28221_c0_g3_i1	119.77	115.88	102.66	112.9
TRINITY_DN28293_c1_g1_i1	3.86	20.85	38.59	32.93
TRINITY_DN28389_c0_g1_i1	5.16	7.08	7.13	8.9
TRINITY_DN28447_c0_g1_i1	0.22	0	0	0
TRINITY_DN28459_c0_g1_i1	0	0	0	0
TRINITY_DN28562_c0_g1_i1	2.33	2.54	3.95	1.73
TRINITY_DN28571_c1_g1_i1	0	0	0	0
TRINITY_DN28584_c0_g1_i1	21.73	12.47	16.68	13.16
TRINITY_DN28605_c0_g1_i2	0.73	0.58	0.58	0.89
TRINITY_DN28622_c0_g1_i1	0.38	0	0	0
TRINITY_DN28647_c0_g1_i1	14.79	15.3	14.07	18.9
TRINITY_DN28650_c0_g2_i1	3.64	4.26	4.51	4.29
TRINITY_DN2866_c0_g2_i1	12.52	11.17	9.98	12.97
TRINITY_DN28699_c0_g1_i1	0.36	0.11	0	0.06
TRINITY_DN28740_c0_g1_i1	4.99	8.75	12.92	7.14
TRINITY_DN28743_c0_g1_i1	0	0	0	0
TRINITY_DN28757_c0_g1_i1	19.04	19.55	16.81	21.3
TRINITY_DN28769_c0_g1_i1	299.64	255.08	238.94	333.1
TRINITY_DN28806_c0_g2_i1	13.35	14.43	13.98	19.4
TRINITY_DN28936_c0_g2_i1	16.3	17.2	17.81	21.79
TRINITY_DN29006_c0_g1_i2	16.07	16.62	15.93	16.22
TRINITY_DN29042_c0_g1_i1	31.07	25.31	25.92	33.25
TRINITY_DN29095_c0_g1_i1	21.56	21.84	24.25	26.2
TRINITY_DN29106_c0_g1_i1	0	0	0	0
TRINITY_DN29159_c0_g1_i1	0.08	0.16	0.33	0.09
TRINITY_DN29192_c0_g1_i1	8.64	10.04	7.04	8.09
TRINITY_DN29270_c0_g1_i1	0	0	0	0
TRINITY_DN29351_c0_g2_i1	4.23	4.31	4.39	3.95
TRINITY_DN29384_c0_g2_i1	9.41	8.27	8.12	13.98
TRINITY_DN29423_c0_g1_i1	17.47	20.42	19.53	18.72
TRINITY_DN2946_c0_g1_i1	0	0	0	0
TRINITY_DN29518_c0_g1_i1	0.15	0.16	0	0
TRINITY_DN29527_c0_g1_i1	11.56	6.05	28.36	10.84
TRINITY_DN29536_c0_g1_i2	27.09	40.52	36.36	39.96
TRINITY_DN2953_c0_g1_i1	8.62	12.03	9.56	11.58
TRINITY_DN29554_c0_g1_i1	93.18	106.81	82.64	105.99
TRINITY_DN29568_c0_g2_i1	0.07	0.07	0	0
TRINITY_DN2958_c0_g1_i2	1.26	1.64	1.27	1.82
TRINITY_DN29607_c0_g1_i1	15.46	18.45	16.16	19.86
TRINITY_DN29633_c2_g1_i1	101.17	143.37	129.57	88.81
TRINITY_DN29634_c0_g1_i1	0	0	0	0
TRINITY_DN29680_c0_g2_i1	12.85	14.33	12.47	14.2
TRINITY_DN29701_c0_g1_i1	0	0	0	0
TRINITY_DN29726_c0_g2_i1	0	0	0	0
TRINITY_DN29868_c0_g1_i1	0.29	0	0	0
TRINITY_DN30065_c0_g2_i1	12.08	12.17	8.67	10.87
TRINITY_DN30096_c0_g1_i1	0	0	0.32	0
TRINITY_DN30189_c0_g1_i1	0	0	0.21	0
TRINITY_DN30199_c0_g1_i1	0	0	0	0
TRINITY_DN30201_c0_g1_i1	3.07	3.57	3.98	5.05
TRINITY_DN30235_c0_g1_i1	0	0	0	0
TRINITY_DN30342_c0_g1_i1	0	0	0	0
TRINITY_DN30353_c0_g1_i2	3.78	4.9	5.09	4.29
TRINITY_DN3049_c0_g1_i1	0	0.19	0	0.46
TRINITY_DN30510_c0_g1_i1	0	0	0	0
TRINITY_DN30588_c0_g1_i1	0	0	1.17	2.02
TRINITY_DN30608_c0_g1_i1	0.98	0.71	1.54	1.41
TRINITY_DN30762_c0_g4_i1	3.39	4.83	4.48	4.42
TRINITY_DN307_c0_g1_i1	0	0	0	0
TRINITY_DN30811_c0_g1_i1	14.23	17.36	14.41	16.38
TRINITY_DN3083_c0_g1_i1	13.91	12.92	11.53	17.72
TRINITY_DN30882_c0_g1_i1	4.64	3.97	4.38	4.7
TRINITY_DN30896_c0_g1_i1	0.19	0.39	0	0
TRINITY_DN30904_c0_g1_i1	0	0	0	0
TRINITY_DN3095_c0_g1_i1	17.86	22.57	18.15	18.64
TRINITY_DN31055_c0_g1_i1	4.83	5.68	4.6	5
TRINITY_DN31122_c0_g1_i1	0.35	0	0.54	0.43
TRINITY_DN31135_c0_g1_i1	17.65	22.68	17.01	19.92
TRINITY_DN31307_c0_g1_i1	0	0	0	0
TRINITY_DN31431_c0_g1_i1	0.92	2.16	2.02	2.34
TRINITY_DN31501_c0_g1_i1	8.48	9.2	8.77	7.24
TRINITY_DN31545_c0_g1_i1	5.64	5.63	5.31	5.45
TRINITY_DN31645_c0_g1_i1	22.62	20.28	21.59	21.44
TRINITY_DN31647_c0_g1_i1	0	0	0	0.19
TRINITY_DN31721_c0_g2_i1	3.15	5.03	3.72	3.38
TRINITY_DN31745_c0_g1_i1	3.17	3.95	2.58	3.06
TRINITY_DN31809_c0_g2_i1	14.68	14.37	14.34	18.26
TRINITY_DN31811_c0_g1_i1	4.98	7.33	6.71	4.71
TRINITY_DN31844_c0_g3_i1	11.27	9.34	8.65	8.91
TRINITY_DN31875_c0_g2_i1	11.61	10.13	19.48	21.03
TRINITY_DN31943_c0_g1_i1	6.42	6.97	6.47	6.16
TRINITY_DN3199_c0_g1_i1	0	0	0	0
TRINITY_DN32166_c0_g1_i1	2.13	3.01	2.69	3.72
TRINITY_DN32193_c0_g1_i1	0	0	0	0
TRINITY_DN32488_c0_g1_i1	5.41	7.07	7.21	6.38
TRINITY_DN32615_c0_g1_i1	0	0	0	0
TRINITY_DN32690_c0_g3_i1	37.57	44.09	35.31	40.63
TRINITY_DN32690_c1_g2_i1	5.02	8.4	6.43	6.19
TRINITY_DN32717_c0_g2_i1	20.62	18.83	25.71	38.9
TRINITY_DN32734_c0_g1_i1	13.96	15.03	11.54	9.71
TRINITY_DN32776_c0_g1_i1	0	0	0	0.49
TRINITY_DN32809_c0_g2_i1	3.6	6.96	5.43	6.99
TRINITY_DN32966_c0_g1_i1	3.92	4.05	5.93	9.98
TRINITY_DN32997_c0_g2_i1	0.52	0.62	0.87	1.2
TRINITY_DN33025_c0_g1_i1	0.22	0.24	0	0.3
TRINITY_DN33052_c0_g2_i1	1.16	4.8	6.08	5.65
TRINITY_DN33095_c0_g1_i1	0	0	0.32	0
TRINITY_DN33119_c0_g1_i1	2.6	3.98	2.47	4.23
TRINITY_DN33135_c0_g1_i1	1.61	1.89	1.8	2.05
TRINITY_DN33170_c0_g1_i1	0.72	0.15	1.9	1.02
TRINITY_DN33191_c0_g1_i1	47.42	48.28	53.85	66.52
TRINITY_DN33384_c0_g1_i1	10.06	19.76	18.86	19.75
TRINITY_DN33385_c0_g1_i1	41.33	33.71	33.29	40.53
TRINITY_DN33424_c0_g1_i1	1.3	0.27	0.56	0.8
TRINITY_DN33451_c0_g1_i1	1.8	2.45	3.26	3.21
TRINITY_DN33529_c0_g1_i1	22.26	22.28	25.97	32.56
TRINITY_DN33589_c0_g1_i1	0	0	0	0
TRINITY_DN33598_c0_g1_i1	10.2	11.02	16.53	17.05
TRINITY_DN33628_c0_g1_i1	1.96	1.98	2.47	2.66
TRINITY_DN33667_c0_g2_i1	0	0	0	0
TRINITY_DN33726_c0_g1_i1	4.27	4.04	3.68	4.55
TRINITY_DN33758_c0_g2_i1	0.01	0	0	0
TRINITY_DN33765_c0_g1_i1	0.69	1.31	0.77	0.56
TRINITY_DN33808_c0_g2_i1	0.18	0	0	0
TRINITY_DN34067_c0_g7_i1	3.55	5.42	3.75	5.1
TRINITY_DN34223_c0_g1_i1	2.18	2.01	3.65	4.52
TRINITY_DN34225_c0_g1_i1	4.99	4.83	8.56	9.51
TRINITY_DN34243_c0_g2_i1	0	0	0	0
TRINITY_DN34248_c0_g1_i1	0.58	0.2	0.43	0.46
TRINITY_DN34365_c0_g1_i1	42.64	42.03	36.85	37.26
TRINITY_DN34370_c0_g1_i2	3.83	5.13	4.57	5.05
TRINITY_DN34406_c0_g1_i1	8.34	9.51	8.16	9.18
TRINITY_DN34426_c0_g2_i1	7.06	6.94	5.27	5.58
TRINITY_DN34445_c0_g1_i1	49.81	214.58	159.25	210.06
TRINITY_DN34447_c0_g2_i2	15.19	20.47	21.8	23.08
TRINITY_DN34462_c0_g1_i2	0.57	0	0	1.46
TRINITY_DN34463_c0_g1_i1	7.64	7.57	7.9	7.52
TRINITY_DN34470_c0_g3_i1	19.32	23.26	14.11	17.58
TRINITY_DN34474_c0_g3_i1	0	0	0	0
TRINITY_DN34482_c0_g2_i1	0.27	0	0	0
TRINITY_DN34497_c0_g2_i1	5.81	5.91	4.65	4
TRINITY_DN34520_c0_g1_i1	23.97	29.43	20.65	25.49
TRINITY_DN34537_c0_g1_i1	2.73	1.58	0.92	1.28
TRINITY_DN34552_c0_g2_i1	22.19	24.58	17.98	17.85
TRINITY_DN34552_c1_g2_i1	0	0.05	0.33	0.45
TRINITY_DN34561_c0_g1_i1	0.59	1.49	0.72	1.07
TRINITY_DN34565_c0_g1_i1	89.95	78.51	73.62	73.38
TRINITY_DN34574_c0_g1_i1	9.97	10.72	9.09	8.64
TRINITY_DN34600_c0_g2_i1	147.13	138.68	138.24	147.26
TRINITY_DN34601_c0_g1_i2	7.49	7.46	7.01	7.39
TRINITY_DN34623_c0_g2_i1	41.03	34.61	19.37	13.69
TRINITY_DN34635_c0_g1_i1	79.86	98.44	73.32	82.6
TRINITY_DN34643_c0_g1_i1	9.76	11.28	11.37	15.81
TRINITY_DN34650_c0_g2_i1	5.98	6.22	5.73	5.42
TRINITY_DN34658_c0_g2_i1	9.41	9.64	2.38	12.77
TRINITY_DN34684_c0_g2_i1	4.14	3.72	3.97	3.33
TRINITY_DN34697_c0_g2_i2	2.61	5.97	4.52	5.43
TRINITY_DN34710_c0_g2_i1	2.32	1.35	2.2	2.46
TRINITY_DN34712_c0_g1_i2	21.45	23.47	17.91	16.54
TRINITY_DN34714_c0_g1_i1	0.35	0.71	1	0.97
TRINITY_DN34716_c0_g1_i1	8.14	8.05	8.94	8.17
TRINITY_DN34717_c0_g3_i1	2.93	6.46	5.31	4.71
TRINITY_DN34726_c0_g1_i1	12.14	11.5	10.69	14.57
TRINITY_DN34727_c0_g1_i1	23.46	42.89	0.8	26.93
TRINITY_DN34735_c0_g1_i1	82.15	0	59.65	63.5
TRINITY_DN34742_c1_g1_i1	64.21	57.66	52.89	57.49
TRINITY_DN34743_c0_g1_i2	0.3	0.25	0.55	0.51
TRINITY_DN34744_c0_g1_i2	7.94	8.2	6.43	6.49
TRINITY_DN34745_c0_g2_i1	60.46	72.5	71.38	88.76
TRINITY_DN34745_c1_g1_i1	2.74	2.31	4.31	3.64
TRINITY_DN34746_c0_g1_i1	20.83	13.02	16.15	20.95
TRINITY_DN34751_c0_g1_i1	0	0	0.11	0
TRINITY_DN34765_c0_g1_i1	0.47	1.34	1.05	0.55
TRINITY_DN34771_c1_g3_i2	0	0	0	0
TRINITY_DN34778_c0_g3_i1	16	13.21	28.08	7.19
TRINITY_DN34794_c0_g1_i1	0	0	0.51	0.21
TRINITY_DN34803_c0_g1_i1	0	0	0.19	0.08
TRINITY_DN34823_c0_g2_i1	0	0	0	0
TRINITY_DN34840_c0_g1_i1	0.35	0	0	0
TRINITY_DN34854_c0_g1_i1	0.69	2.48	4.55	2.94
TRINITY_DN34860_c0_g1_i1	4.43	6.52	5.24	6.85
TRINITY_DN34863_c0_g2_i1	12.19	11.76	9.86	11.36
TRINITY_DN34869_c0_g1_i1	0	0	0	0
TRINITY_DN3486_c0_g1_i1	4.88	5.29	4.94	4.42
TRINITY_DN34891_c1_g2_i1	19.24	21.1	14.88	15.17
TRINITY_DN34901_c0_g2_i1	8774.09	4789.87	4634.2	4214.7
TRINITY_DN34903_c0_g10_i1	0	0	0	0
TRINITY_DN34915_c0_g3_i1	2.39	3.8	4.55	3.3
TRINITY_DN34917_c0_g1_i1	265.27	263.26	240.62	271.71
TRINITY_DN34940_c0_g1_i1	5.53	3.65	2.05	0.44
TRINITY_DN34956_c0_g1_i1	13.91	12.48	12.52	12.26
TRINITY_DN34957_c0_g1_i1	0	0	0.1	1.15
TRINITY_DN34973_c0_g1_i1	49.63	44.11	44.54	50.9
TRINITY_DN34974_c0_g1_i2	5.46	4.75	4.84	5.89
TRINITY_DN34975_c0_g1_i1	9.6	11.15	8.93	14.53
TRINITY_DN34978_c0_g1_i1	79.16	51.08	23.34	56.18
TRINITY_DN34980_c0_g1_i1	41.2	33.31	27.33	52.6
TRINITY_DN34986_c0_g1_i1	101.69	103.56	91.87	110.55
TRINITY_DN35004_c1_g1_i1	13.7	13.74	12.49	10.02
TRINITY_DN35008_c0_g2_i1	8.8	9.52	7.59	4.62
TRINITY_DN35013_c0_g1_i1	17.65	17.06	19.66	13.82
TRINITY_DN35016_c0_g1_i1	34.63	33.96	25.9	29.32
TRINITY_DN35027_c0_g1_i1	0	0	0	0
TRINITY_DN35035_c0_g1_i1	0	0.14	0	0.98
TRINITY_DN35040_c0_g1_i1	295.55	442.03	300.28	290.54
TRINITY_DN35047_c1_g1_i1	11	13.01	9.02	8.87
TRINITY_DN35049_c0_g1_i1	0	0	0	0
TRINITY_DN35064_c1_g1_i1	22.46	17.52	12.24	11.49
TRINITY_DN35066_c0_g1_i1	18.79	23.94	22.23	18.71
TRINITY_DN35069_c0_g1_i1	9.56	11.55	12.46	16.07
TRINITY_DN35071_c0_g6_i1	2.92	1.65	0.69	1.28
TRINITY_DN35076_c0_g1_i1	11.11	14.74	11.23	14.2
TRINITY_DN35094_c0_g1_i1	0	0	0	0
TRINITY_DN35106_c0_g1_i3	1.69	1.6	2.8	0.35
TRINITY_DN35110_c0_g1_i1	7.91	9.07	8.45	8.44
TRINITY_DN35112_c0_g1_i1	85.22	106.32	87.71	105.65
TRINITY_DN35113_c0_g2_i1	8.76	8.78	9.47	9.19
TRINITY_DN35122_c0_g2_i1	11.75	7.9	9.63	8.73
TRINITY_DN35135_c0_g2_i1	33.44	30.81	34.55	34.55
TRINITY_DN35157_c0_g1_i2	3.56	2.42	3.44	3.76
TRINITY_DN35168_c0_g1_i1	171.12	155.54	146.21	164.85
TRINITY_DN35170_c0_g9_i1	50.91	34.12	37.26	40.1
TRINITY_DN35176_c0_g1_i1	2.63	3.32	3.06	2.81
TRINITY_DN35180_c0_g1_i1	21.3	28.4	21.24	19.35
TRINITY_DN35181_c0_g1_i1	0	0.86	1.05	0
TRINITY_DN35198_c0_g1_i1	407.82	470.15	251.87	247.21
TRINITY_DN35209_c0_g1_i1	21.84	19.15	23.14	30.72
TRINITY_DN35217_c0_g1_i3	0	0	0	0
TRINITY_DN35247_c0_g1_i1	257.65	280.55	246.2	246.74
TRINITY_DN35263_c0_g2_i1	0.86	3.88	1.94	1.4
TRINITY_DN35268_c0_g1_i1	0	0	0	0
TRINITY_DN35277_c0_g1_i1	0.25	0.13	0.09	0
TRINITY_DN35307_c0_g1_i1	0	0.04	0	0
TRINITY_DN35309_c0_g1_i1	5.97	7.27	7.29	9.47
TRINITY_DN35324_c0_g5_i1	7.21	8	8.71	9.25
TRINITY_DN35332_c0_g3_i1	6.62	8.24	6.59	7.29
TRINITY_DN35339_c0_g1_i2	0	0	0	0
TRINITY_DN35348_c0_g1_i1	4.09	6.19	8.62	10.18
TRINITY_DN35351_c0_g1_i2	2.74	2.07	0.72	1
TRINITY_DN35367_c0_g1_i1	2.48	2.04	4.9	7.91
TRINITY_DN35371_c0_g3_i1	1.3	1.6	1.93	1.09
TRINITY_DN35381_c0_g1_i1	259.35	346.95	249.52	262.61
TRINITY_DN35381_c0_g2_i1	6.24	7.6	6.45	5.25
TRINITY_DN35405_c0_g1_i1	2.05	1.9	2.31	0.71
TRINITY_DN35412_c0_g1_i1	4.57	0.7	1.56	1.48
TRINITY_DN35413_c0_g1_i1	6.86	8.97	8.55	6.96
TRINITY_DN35422_c0_g1_i1	0.55	0.53	1.17	0.21
TRINITY_DN35440_c0_g1_i1	6.45	7.5	10.07	9.21
TRINITY_DN35447_c0_g1_i1	0	0	0	0
TRINITY_DN35452_c0_g2_i1	0	0.13	0.18	0
TRINITY_DN35455_c0_g5_i1	0.04	0.17	0.36	0.15
TRINITY_DN35455_c0_g6_i1	53.06	64.68	49.77	33.12
TRINITY_DN35457_c0_g1_i1	16.09	17.4	14.24	14.08
TRINITY_DN35469_c0_g1_i1	10.69	14.08	12.97	14.84
TRINITY_DN35483_c0_g1_i1	78.96	83.67	76.65	81.04
TRINITY_DN3549_c0_g1_i1	2.55	3.64	2.46	3.06
TRINITY_DN35514_c0_g1_i1	0	0.18	0.08	0.07
TRINITY_DN35526_c0_g1_i1	0.26	0.33	0.35	0.42
TRINITY_DN35540_c0_g1_i1	16.28	17.99	13.98	14.32
TRINITY_DN35541_c0_g1_i1	0	0.16	0	0.38
TRINITY_DN35552_c0_g2_i1	0	0.26	0	0.2
TRINITY_DN35554_c0_g1_i1	7.62	7.28	6.64	7.05
TRINITY_DN35558_c0_g1_i1	2.27	4.04	1.34	1.73
TRINITY_DN35572_c0_g1_i1	2.11	0.91	1.29	1.04
TRINITY_DN35575_c1_g1_i1	6.74	6.72	4.67	5.5
TRINITY_DN35597_c0_g1_i2	5.54	5.7	4.12	3.01
TRINITY_DN35602_c0_g1_i1	19.12	19.5	19.8	20.64
TRINITY_DN35606_c0_g1_i1	10.03	10.62	9.68	8.82
TRINITY_DN35610_c0_g1_i3	1.27	1.89	1.46	1.6
TRINITY_DN35614_c0_g1_i3	2.67	1.56	3.25	3.3
TRINITY_DN35618_c0_g1_i1	12.61	18.61	14.44	15.95
TRINITY_DN35622_c0_g1_i1	0	0	0	0
TRINITY_DN35627_c0_g2_i1	14.93	16.71	15.74	19.77
TRINITY_DN35628_c0_g1_i1	30.41	31.8	31.44	35.59
TRINITY_DN35631_c0_g1_i1	14.63	17.37	14.4	13.05
TRINITY_DN35660_c0_g1_i2	18.49	22.59	11.91	10.78
TRINITY_DN35668_c0_g1_i2	2.43	6.75	3.95	2.84
TRINITY_DN35698_c0_g1_i1	40.29	42.64	34.08	39.83
TRINITY_DN35704_c0_g2_i1	0.64	0	0	0
TRINITY_DN35710_c0_g3_i1	0.68	1.62	0.52	0.79
TRINITY_DN35724_c0_g1_i1	0.29	0	0.14	0
TRINITY_DN35738_c0_g1_i2	3.24	2.3	1.64	3.38
TRINITY_DN35739_c0_g2_i1	34.71	40.65	31.12	32.64
TRINITY_DN35743_c0_g4_i1	7.35	6.65	6.86	8.47
TRINITY_DN35747_c0_g1_i1	0.24	0	0	0.04
TRINITY_DN35757_c0_g3_i1	11.87	15.61	10.21	9.77
TRINITY_DN35760_c0_g1_i2	2.73	3.04	3.12	3.22
TRINITY_DN35766_c0_g1_i1	5.06	5.79	4.09	8.03
TRINITY_DN35783_c0_g1_i1	23.83	29.32	21.64	17.08
TRINITY_DN35795_c0_g1_i2	11.72	12.45	12.71	14.44
TRINITY_DN35796_c0_g1_i1	8.43	10.42	7.36	8.67
TRINITY_DN357_c0_g2_i1	7.58	10.87	9.31	8.59
TRINITY_DN35800_c0_g2_i2	2.82	3.27	3.27	2.84
TRINITY_DN35807_c0_g1_i1	0	0	0	0
TRINITY_DN35816_c0_g1_i1	11.27	13.66	10.28	9.85
TRINITY_DN35834_c0_g1_i1	0.74	0.8	0.82	0.55
TRINITY_DN35839_c0_g1_i1	6	8.26	9.65	10.48
TRINITY_DN35844_c0_g1_i2	0	0.16	0.23	0.73
TRINITY_DN35845_c0_g2_i1	4.5	6.15	5.16	4.85
TRINITY_DN35846_c0_g1_i2	1.51	4.81	4.98	5.74
TRINITY_DN35852_c0_g2_i1	0	0	0	0
TRINITY_DN35855_c0_g2_i1	25.73	31.6	24.89	26.71
TRINITY_DN35871_c0_g2_i1	12.81	20.13	15.82	17.08
TRINITY_DN35884_c1_g2_i1	0	0	0.36	0
TRINITY_DN35889_c0_g1_i4	2.56	2.87	0	1.01
TRINITY_DN35902_c1_g1_i1	16.63	18.49	14.72	20.64
TRINITY_DN35939_c0_g1_i1	14.39	15.12	12.01	13.48
TRINITY_DN35946_c0_g1_i1	6.59	10.06	8.73	9.12
TRINITY_DN35950_c0_g1_i1	13.45	13.44	15.99	20.01
TRINITY_DN3595_c0_g2_i1	8.63	8.86	8.67	9.06
TRINITY_DN35971_c0_g1_i1	0.18	0.09	0	0.16
TRINITY_DN35982_c0_g2_i1	16.94	16.26	16.62	18.86
TRINITY_DN35997_c0_g1_i1	0.24	0.7	0.52	0.19
TRINITY_DN36012_c0_g2_i1	0.48	0.23	0.06	0
TRINITY_DN36017_c0_g1_i1	29.44	51.39	25.44	23.91
TRINITY_DN36018_c1_g1_i1	10.89	10.16	16.94	19.35
TRINITY_DN36023_c0_g1_i1	171.05	225.61	142.09	185.25
TRINITY_DN36038_c0_g1_i1	6.71	7.51	8.3	6.35
TRINITY_DN36064_c0_g2_i1	19.22	17.46	25.08	26.12
TRINITY_DN36065_c0_g2_i1	10.06	10.72	8.62	6.62
TRINITY_DN36075_c0_g1_i1	1.47	1.87	9.99	2.32
TRINITY_DN36076_c0_g1_i1	9.3	8.87	8.64	8.89
TRINITY_DN36104_c0_g3_i1	2.11	0	0	8.21
TRINITY_DN36126_c0_g1_i1	0.86	1.46	1.95	1.38
TRINITY_DN36142_c0_g2_i1	0	0	0	0
TRINITY_DN36150_c0_g1_i1	10.46	8.38	8.45	9.33
TRINITY_DN36154_c0_g1_i1	0.02	0.02	0	0
TRINITY_DN36160_c0_g1_i1	0.21	0.88	0	1.08
TRINITY_DN36160_c0_g3_i1	0	0	0	0.22
TRINITY_DN36162_c0_g1_i2	36.53	49.57	38.74	63.85
TRINITY_DN36169_c0_g1_i2	0	0	0	0
TRINITY_DN36212_c0_g1_i1	12.49	22.92	15.54	15.96
TRINITY_DN36213_c0_g2_i1	12.7	11.39	9.73	9.57
TRINITY_DN36217_c0_g1_i3	9.68	9.65	11.43	12.46
TRINITY_DN36229_c0_g1_i1	3.36	12.31	7.54	7.29
TRINITY_DN36259_c0_g1_i3	0	1.68	4.63	2.36
TRINITY_DN36262_c0_g1_i1	12.35	15.09	16.33	18.85
TRINITY_DN36283_c0_g1_i1	5.07	3.32	4.19	2.69
TRINITY_DN36284_c0_g1_i1	309.24	500.5	590.86	752.88
TRINITY_DN36289_c0_g2_i1	4.41	2.71	2.38	3.67
TRINITY_DN36290_c0_g1_i1	2.22	2.47	2.55	3.03
TRINITY_DN36317_c0_g1_i1	57.51	77.39	77.68	64.2
TRINITY_DN36318_c1_g1_i2	0	0	0	0
TRINITY_DN36325_c0_g1_i1	9.65	10.41	10.95	11.51
TRINITY_DN36332_c0_g1_i1	29.68	21.85	22.93	24.65
TRINITY_DN36339_c0_g2_i1	7.21	7.5	7.56	7.76
TRINITY_DN36341_c0_g2_i1	3.65	5.81	3.75	5.42
TRINITY_DN36348_c1_g1_i2	0	0.47	0	0.54
TRINITY_DN36352_c0_g2_i1	193.26	196.89	252.3	285.16
TRINITY_DN36360_c0_g2_i1	41.79	34.81	33.92	40.5
TRINITY_DN36362_c0_g1_i1	11.96	12.54	7.39	9.46
TRINITY_DN36363_c1_g1_i1	0.54	0.58	0.68	0.78
TRINITY_DN36372_c0_g1_i1	8.59	9.42	7.79	7.65
TRINITY_DN36374_c0_g1_i1	35.49	34.98	34.99	31.02
TRINITY_DN36379_c0_g2_i1	15.5	13.18	9.03	9.59
TRINITY_DN36387_c0_g3_i1	7.65	5.8	5.36	7.09
TRINITY_DN36410_c0_g1_i1	13.63	14.66	10.71	13.41
TRINITY_DN36411_c0_g1_i1	3.78	2.79	3.99	4.59
TRINITY_DN36419_c0_g1_i1	2.87	3.85	3.63	4.65
TRINITY_DN36424_c0_g1_i1	11.31	10.56	8.87	9.47
TRINITY_DN36444_c0_g1_i1	10.21	12.23	9.69	9.24
TRINITY_DN36449_c0_g1_i1	3571.96	3409.72	3290.45	2768.83
TRINITY_DN36449_c1_g1_i1	2.94	2.26	2.9	2.11
TRINITY_DN36449_c2_g1_i2	2.08	1.1	1.28	1.57
TRINITY_DN36450_c0_g2_i1	2.06	8.31	5.1	6.57
TRINITY_DN36452_c0_g1_i1	40.35	35.21	32.34	41.48
TRINITY_DN3650_c0_g1_i1	10.25	10.23	13.04	13.5
TRINITY_DN36527_c0_g1_i2	7.49	7.58	7.75	6.72
TRINITY_DN36543_c0_g1_i1	64.36	71.87	52.51	58.65
TRINITY_DN36573_c1_g1_i1	0	0	0.04	0.12
TRINITY_DN36580_c0_g1_i1	48.63	61.72	43.64	49.3
TRINITY_DN36591_c0_g1_i1	69.04	52.67	277.32	215.86
TRINITY_DN36604_c0_g2_i1	0	0.13	0	0
TRINITY_DN36606_c1_g1_i1	48.78	34.24	74.59	91.1
TRINITY_DN36618_c0_g1_i1	19.4	39.53	31.21	40.53
TRINITY_DN36636_c0_g1_i1	0.37	1.01	0.36	0.79
TRINITY_DN36671_c0_g1_i1	0.07	0.74	0.46	0.33
TRINITY_DN36672_c0_g1_i1	1.89	1.48	1.54	1.19
TRINITY_DN36679_c0_g1_i2	32.8	40.33	35.25	34.88
TRINITY_DN36679_c0_g2_i1	14.35	38.22	37.92	33.27
TRINITY_DN36692_c0_g1_i3	0	0	0.17	0
TRINITY_DN36695_c0_g3_i1	0.56	0	0.36	0
TRINITY_DN36704_c0_g3_i1	20.34	35.04	20.13	27.28
TRINITY_DN36711_c0_g1_i1	4.58	5.55	5.26	4.41
TRINITY_DN36716_c0_g1_i2	1.94	4.49	1.89	2.88
TRINITY_DN36732_c0_g1_i2	17.44	14.8	13.87	10.59
TRINITY_DN36745_c0_g1_i3	5.34	7.94	7.49	8.49
TRINITY_DN36756_c0_g2_i1	37.22	58.83	43.92	26.08
TRINITY_DN36764_c0_g2_i1	1.34	2.15	4.38	2.58
TRINITY_DN36770_c0_g1_i1	0	0.29	0.41	0.22
TRINITY_DN36795_c1_g1_i1	5.69	7.93	6.28	5.93
TRINITY_DN36797_c0_g1_i1	110.99	116.14	93.19	99.92
TRINITY_DN36812_c0_g3_i1	0	0	0	0
TRINITY_DN36816_c0_g1_i1	1.74	1.9	3.09	2.61
TRINITY_DN36821_c0_g2_i1	2.01	1.48	2.63	0
TRINITY_DN36832_c0_g1_i1	2.58	2.34	2.33	2.41
TRINITY_DN36844_c0_g1_i1	5.44	4.46	3.86	3.98
TRINITY_DN36846_c0_g1_i1	3.36	4.93	4.16	4.8
TRINITY_DN36862_c0_g2_i1	0	0	0	0.09
TRINITY_DN36871_c0_g1_i1	0	0.15	0	0
TRINITY_DN36879_c0_g2_i1	19.55	20.01	16.7	16.3
TRINITY_DN36897_c0_g1_i1	1.68	1.57	1.29	2.91
TRINITY_DN36929_c1_g1_i1	16.59	14.25	15.35	19.19
TRINITY_DN36938_c0_g1_i1	0.38	0.39	0.22	0.26
TRINITY_DN36943_c0_g1_i1	0.5	0.45	1.1	0.37
TRINITY_DN36945_c0_g1_i1	8.58	9.39	7.69	8.38
TRINITY_DN36957_c0_g1_i1	32.51	39.72	38.92	42.98
TRINITY_DN36965_c0_g3_i1	2.23	2.02	3.4	4.74
TRINITY_DN36992_c0_g1_i1	14.27	13.99	12.03	14.49
TRINITY_DN36998_c0_g1_i1	9.37	8.49	10.08	9.77
TRINITY_DN37037_c0_g1_i1	0	0	0	0
TRINITY_DN37057_c0_g1_i1	0	0	0	0
TRINITY_DN37057_c0_g2_i1	0.17	0	0.12	0
TRINITY_DN37097_c0_g1_i1	2.29	2.46	2.4	2.63
TRINITY_DN370_c0_g2_i1	13.86	0.77	1.06	1.66
TRINITY_DN37121_c0_g1_i1	0	0	0.46	0
TRINITY_DN3713_c0_g1_i1	0.32	0.96	0	0.79
TRINITY_DN37160_c0_g1_i2	0	0.2	0	0
TRINITY_DN37229_c0_g2_i1	62.3	63.45	51.98	58.48
TRINITY_DN37229_c0_g2_i2	2.97	2	4.28	2.87
TRINITY_DN3724_c0_g1_i1	22.98	20.24	17.03	18.35
TRINITY_DN37259_c0_g1_i1	3.84	3.54	3.15	3.88
TRINITY_DN37284_c0_g1_i1	5.46	10.77	3.96	8.96
TRINITY_DN37296_c0_g1_i1	264.42	314.32	282.67	306.53
TRINITY_DN37297_c0_g1_i1	0.91	2.19	0.94	2.5
TRINITY_DN37298_c0_g3_i1	0.17	0	0	0
TRINITY_DN37300_c0_g1_i1	1.68	1.02	2.67	2.46
TRINITY_DN37334_c0_g1_i1	0	0.28	0	0.54
TRINITY_DN37335_c0_g1_i1	25.79	63.48	47.87	26.26
TRINITY_DN3733_c0_g1_i1	10.94	8.8	12.22	14.58
TRINITY_DN37351_c0_g1_i1	7.72	7.53	5.8	5.77
TRINITY_DN37354_c0_g1_i1	9.82	19.36	20.03	22.46
TRINITY_DN37358_c1_g1_i1	32.05	30.68	25.73	40.05
TRINITY_DN37371_c0_g1_i1	0	0.04	0.1	0
TRINITY_DN37391_c0_g2_i1	12.54	12.11	10.28	11.02
TRINITY_DN37393_c0_g1_i1	8.72	8.99	10.04	9.77
TRINITY_DN37395_c0_g1_i3	0	0	0	0
TRINITY_DN37397_c0_g1_i1	0	0.64	1.63	0
TRINITY_DN37398_c0_g2_i1	7.73	6.22	5.07	5.61
TRINITY_DN37406_c0_g2_i1	6.38	4.8	4.51	6.82
TRINITY_DN37409_c1_g1_i1	60.31	37.56	49.54	69.38
TRINITY_DN37420_c0_g2_i1	0	0.05	0	0
TRINITY_DN37426_c0_g1_i1	1.05	1.01	3.35	2.99
TRINITY_DN37427_c0_g2_i1	139.27	207.13	163.01	608.44
TRINITY_DN37427_c0_g3_i1	1407.93	1799.09	837.93	1214.77
TRINITY_DN37441_c0_g1_i1	182.02	203.57	164.68	192.53
TRINITY_DN37444_c0_g1_i1	6.36	8.11	6.32	5.92
TRINITY_DN37507_c0_g1_i1	0.7	0.18	0.52	0.84
TRINITY_DN37530_c1_g2_i1	8.98	11.11	10.42	8.92
TRINITY_DN37546_c1_g12_i1	484.73	590.2	617.7	587.53
TRINITY_DN37552_c1_g1_i1	47.96	63.57	34.41	36.6
TRINITY_DN37558_c0_g1_i1	0	0	0.58	0.3
TRINITY_DN37565_c0_g1_i1	1.53	0.53	0.62	0.68
TRINITY_DN37569_c0_g1_i2	18.84	9.26	10.88	17.5
TRINITY_DN37596_c0_g1_i2	1.63	1.29	1.17	0.25
TRINITY_DN37622_c0_g1_i2	3.38	5.75	0	0
TRINITY_DN37628_c0_g1_i1	368.64	154.02	116.8	414.38
TRINITY_DN37642_c0_g1_i3	3.57	3.96	1.96	2.52
TRINITY_DN37645_c0_g2_i1	10.34	9.34	8.66	10.86
TRINITY_DN37687_c0_g1_i1	3.76	2.87	9.66	11.7
TRINITY_DN37702_c0_g1_i2	0.32	0.22	0.8	0.37
TRINITY_DN37703_c0_g1_i1	5.85	5.08	4.23	3.95
TRINITY_DN37726_c0_g1_i1	0.36	0.25	0.17	0.63
TRINITY_DN37752_c0_g2_i1	0.51	1.29	0.41	0
TRINITY_DN37757_c0_g1_i1	0	0	0	0
TRINITY_DN37771_c1_g3_i1	0	0.69	0.46	1.49
TRINITY_DN37805_c0_g1_i2	138.18	193.02	133.49	178.85
TRINITY_DN37817_c0_g1_i1	9.16	8.76	10.58	13.46
TRINITY_DN37876_c0_g1_i2	3.11	3.92	1.59	2.75
TRINITY_DN37922_c0_g1_i1	0	0	0	0
TRINITY_DN37952_c0_g2_i1	0.26	1.32	0.39	0.44
TRINITY_DN37989_c0_g1_i1	14.84	27.04	21.76	18.62
TRINITY_DN38006_c0_g1_i1	0.35	0.45	0.25	0.15
TRINITY_DN38009_c0_g1_i1	1.26	1.66	2.98	3.17
TRINITY_DN38022_c0_g1_i1	15.34	18.7	23.74	19.87
TRINITY_DN38023_c0_g1_i3	7.19	7.04	7.45	7.66
TRINITY_DN38062_c1_g1_i1	0	0	0	0
TRINITY_DN38117_c0_g2_i1	0	0	0	0
TRINITY_DN38140_c0_g1_i1	1.46	1.37	1.26	1.09
TRINITY_DN38171_c0_g1_i1	1.01	0.77	0.73	0.71
TRINITY_DN38172_c1_g1_i1	7.1	8.69	7.27	7.52
TRINITY_DN38177_c0_g1_i1	0.25	0	0	0
TRINITY_DN38179_c0_g2_i1	13.35	14.83	19.68	20.93
TRINITY_DN38179_c1_g1_i2	5.16	3.53	3.41	5.6
TRINITY_DN38182_c0_g1_i1	5.8	5.27	5.78	6.4
TRINITY_DN38185_c0_g1_i1	1.26	3.37	1.89	3.05
TRINITY_DN38216_c0_g1_i1	16.25	23.33	14.73	16.38
TRINITY_DN38218_c1_g1_i2	11.91	12.92	14.52	17.89
TRINITY_DN38241_c1_g1_i1	33.53	36.53	40.27	60.27
TRINITY_DN38251_c0_g1_i1	29.38	32.15	32.91	37.45
TRINITY_DN38255_c0_g1_i1	9.79	9.52	8.21	9.42
TRINITY_DN38285_c0_g1_i1	24.89	26.41	31.81	33.35
TRINITY_DN38308_c0_g1_i1	3.59	3.79	3.91	4.3
TRINITY_DN38314_c0_g1_i1	16.78	17.04	19.33	19.15
TRINITY_DN38328_c0_g2_i1	0	0	3.33	2.14
TRINITY_DN38345_c0_g1_i1	0	0	0	0
TRINITY_DN38347_c1_g1_i1	6.87	9.25	7.02	5.76
TRINITY_DN38365_c0_g1_i1	0	0	0	0
TRINITY_DN38378_c0_g1_i1	0.11	0.09	0.12	0.1
TRINITY_DN38397_c0_g1_i1	0.15	0	0.22	0
TRINITY_DN38399_c0_g1_i1	0	0	0	0
TRINITY_DN38418_c0_g1_i1	0	0.08	0.11	0
TRINITY_DN38419_c0_g1_i2	0	0	0.28	0
TRINITY_DN38425_c0_g1_i1	0.45	0	2.47	0.47
TRINITY_DN38441_c0_g2_i1	0	1.69	0	0.57
TRINITY_DN38464_c0_g1_i1	0	0	0	0
TRINITY_DN38465_c0_g2_i1	0	0.47	0	0.22
TRINITY_DN38468_c0_g1_i1	0	0	0	0
TRINITY_DN38478_c0_g1_i1	109.55	137.28	64.2	87.17
TRINITY_DN3848_c0_g1_i1	0	0.23	0.11	0.53
TRINITY_DN38549_c0_g1_i2	0	1.16	2.9	4.39
TRINITY_DN38557_c0_g1_i1	11.45	12.74	12.38	13.82
TRINITY_DN38557_c0_g2_i1	1.08	1.07	2.88	4.74
TRINITY_DN38568_c0_g1_i2	2.95	6	8.4	5.13
TRINITY_DN38614_c0_g2_i1	11.48	12	11.09	12.97
TRINITY_DN3861_c0_g1_i1	25.82	33.46	34.14	32.02
TRINITY_DN38620_c1_g2_i1	7.99	18.58	5.96	8.76
TRINITY_DN38622_c0_g1_i1	0	0	0	0
TRINITY_DN38629_c0_g2_i1	9.62	10.15	8.91	9.1
TRINITY_DN38711_c0_g3_i1	0	0	0	0
TRINITY_DN3872_c0_g1_i1	4.14	3.45	3.4	2.8
TRINITY_DN38739_c0_g1_i1	0.17	0.43	0.73	0.49
TRINITY_DN38765_c0_g1_i1	8.31	8.05	8.27	8.21
TRINITY_DN38769_c0_g2_i1	8.16	6.71	7.71	9.56
TRINITY_DN38783_c0_g1_i1	0	0	0	0
TRINITY_DN38797_c0_g1_i1	7.21	8.4	7.97	7.4
TRINITY_DN38799_c0_g2_i2	4.04	3.61	4.41	5.23
TRINITY_DN38805_c0_g1_i1	3.08	4.42	4.17	4.96
TRINITY_DN3880_c0_g1_i1	28.81	29.07	24.56	30.56
TRINITY_DN38853_c0_g2_i1	13.98	17.55	19.7	22.18
TRINITY_DN38853_c2_g1_i1	13.29	13.26	12.51	10.63
TRINITY_DN38863_c0_g1_i2	0.16	0	0	0.48
TRINITY_DN38873_c0_g1_i1	26.7	39.05	33.58	29.38
TRINITY_DN38887_c0_g1_i1	3.56	4.08	4.41	5.14
TRINITY_DN38923_c0_g2_i1	8.31	9.86	4.9	6.26
TRINITY_DN38943_c0_g3_i1	1.79	0	1.59	0
TRINITY_DN38989_c0_g2_i1	6.95	7.85	6.95	7.32
TRINITY_DN39004_c0_g1_i1	0.04	0.06	0.03	0
TRINITY_DN39026_c0_g1_i1	2.91	3.2	3.42	3.23
TRINITY_DN39127_c0_g2_i1	0	0	0	0
TRINITY_DN39190_c0_g1_i1	0	0	0	0
TRINITY_DN39202_c0_g2_i1	8.74	8.01	7.09	7.63
TRINITY_DN39215_c0_g2_i1	0	0	0	0
TRINITY_DN39229_c0_g1_i1	35.44	35.69	45.54	52.02
TRINITY_DN39310_c0_g2_i1	7.97	7.81	8.53	7.83
TRINITY_DN39310_c1_g2_i1	40.37	37.53	30.87	37.28
TRINITY_DN39321_c0_g1_i1	2.18	1.54	1.62	1.45
TRINITY_DN39325_c0_g1_i1	1.28	1.85	4.74	4.71
TRINITY_DN39377_c0_g1_i2	2.99	3.35	2.46	2.05
TRINITY_DN39385_c0_g1_i1	6.57	6.24	9.82	10.93
TRINITY_DN39403_c0_g1_i1	0	0	0	0
TRINITY_DN39409_c0_g1_i1	0.71	0.41	5.06	3.67
TRINITY_DN39412_c0_g1_i1	0	0	0	0
TRINITY_DN39430_c0_g1_i1	3.18	2.87	3.61	0.45
TRINITY_DN39568_c0_g1_i1	0	0	0	0
TRINITY_DN39582_c0_g1_i1	0	0	0	0
TRINITY_DN39620_c0_g1_i1	0	0	0	0.33
TRINITY_DN39629_c0_g1_i2	0.97	0	1.09	0
TRINITY_DN39707_c0_g2_i1	0	0	0	0.07
TRINITY_DN39716_c2_g1_i1	142.29	107.24	161.55	188.07
TRINITY_DN39718_c0_g2_i1	0.17	0.87	0.76	1.83
TRINITY_DN39723_c0_g4_i1	2.55	4.72	3.8	5.01
TRINITY_DN39741_c0_g1_i1	0.05	0	0	0
TRINITY_DN39742_c0_g1_i1	0.35	0.08	0.06	0.18
TRINITY_DN39765_c0_g1_i1	30.95	32.46	26.65	31.69
TRINITY_DN39775_c0_g1_i1	8.36	12.07	7.32	7.93
TRINITY_DN39798_c0_g2_i1	2.68	2.54	1.28	1.63
TRINITY_DN39811_c0_g2_i1	0	0.1	0	0.06
TRINITY_DN3982_c0_g1_i1	0	0	0	0
TRINITY_DN3983_c0_g2_i1	28.24	28.65	16.92	27.58
TRINITY_DN39840_c0_g2_i1	3.88	5.7	4.55	4.51
TRINITY_DN39871_c0_g1_i1	47.48	54.7	47.25	73.17
TRINITY_DN39875_c0_g2_i1	0	0.09	0	0
TRINITY_DN39882_c0_g1_i1	3.52	0.52	1.05	3.56
TRINITY_DN398_c0_g1_i1	0	0	0	0
TRINITY_DN39906_c0_g2_i1	0	0	0	0
TRINITY_DN39928_c0_g2_i1	7.02	11.24	2.28	1
TRINITY_DN39942_c0_g2_i1	0	0	0.27	0
TRINITY_DN39947_c0_g1_i1	0	0	0	0
TRINITY_DN39950_c0_g2_i1	10.46	9.6	9.99	9.02
TRINITY_DN39956_c0_g2_i1	3.53	4.13	4.07	4.4
TRINITY_DN39959_c0_g3_i1	0.24	0.8	1.65	1.26
TRINITY_DN39978_c0_g1_i1	0.08	0.15	0.33	0.09
TRINITY_DN39981_c0_g1_i1	14.35	11.47	8.54	7.43
TRINITY_DN39982_c0_g1_i1	13.16	13.48	10.41	13.12
TRINITY_DN39985_c0_g1_i1	7.69	8.62	8.36	8.11
TRINITY_DN39987_c0_g1_i1	0	0	0	0.09
TRINITY_DN39995_c0_g1_i1	43.69	53.4	41.89	43
TRINITY_DN3999_c0_g1_i1	0	0	0	0
TRINITY_DN40003_c0_g2_i1	27.97	26.04	24.17	30.16
TRINITY_DN40013_c0_g2_i1	28.05	28.84	22.71	27.25
TRINITY_DN40040_c0_g1_i2	3.55	4.44	3.22	3.95
TRINITY_DN40058_c0_g1_i1	56.23	63.06	50.73	28.58
TRINITY_DN40074_c0_g1_i1	0	0	0	0
TRINITY_DN40075_c0_g1_i1	13.02	12.1	10.88	14.17
TRINITY_DN40077_c0_g1_i1	17.42	14.56	5.29	4.45
TRINITY_DN40086_c0_g2_i1	12.61	11.45	11.67	13
TRINITY_DN40088_c0_g1_i1	11.7	12.42	11.11	11.98
TRINITY_DN40089_c0_g1_i1	0	0	0	0
TRINITY_DN40092_c0_g1_i4	41.82	45.91	38.25	31.47
TRINITY_DN40099_c0_g1_i2	4.68	4.23	2.81	4.34
TRINITY_DN40106_c0_g1_i1	29.46	36.85	28.24	24.33
TRINITY_DN40107_c0_g1_i1	45.91	43.86	37.71	27.29
TRINITY_DN40133_c0_g1_i2	9.21	4.53	5.31	9.59
TRINITY_DN40141_c0_g1_i1	6.02	7.96	6.5	8.29
TRINITY_DN40144_c0_g1_i1	0	0	0.32	0
TRINITY_DN40155_c0_g1_i1	4.17	4.16	2.94	3.32
TRINITY_DN40156_c0_g1_i1	2.21	2.8	2.91	4.14
TRINITY_DN40161_c0_g1_i1	5.53	11.13	7.15	6.68
TRINITY_DN40162_c0_g1_i1	0	0	0	0
TRINITY_DN40165_c0_g1_i1	15.43	5.2	2.34	5.06
TRINITY_DN40176_c0_g2_i1	20.96	28.29	25.31	42.61
TRINITY_DN40177_c0_g1_i1	3.78	1.92	0.56	1.61
TRINITY_DN40188_c0_g2_i2	2.21	2.02	2.3	2.56
TRINITY_DN40193_c0_g1_i2	6.5	9.36	6.56	6.95
TRINITY_DN40198_c0_g1_i4	2.3	1.1	0	0
TRINITY_DN4019_c0_g1_i1	7.61	7.48	9.84	10.49
TRINITY_DN40204_c0_g1_i1	4.99	5.11	3.99	5.32
TRINITY_DN40236_c0_g1_i1	54.39	46.41	59.89	55.58
TRINITY_DN40274_c0_g1_i1	0	0	0	0
TRINITY_DN40282_c0_g2_i1	0.06	0	0.17	0
TRINITY_DN40292_c0_g1_i1	7.35	7.85	9.32	11.04
TRINITY_DN40321_c0_g3_i1	0	0	0	0
TRINITY_DN40324_c0_g1_i1	3.31	5.24	5.23	7.84
TRINITY_DN40325_c0_g2_i1	1.52	0.75	3.6	3.27
TRINITY_DN40325_c1_g1_i2	118.32	72.66	77.31	100.18
TRINITY_DN40338_c0_g1_i2	0	0.1	0	0
TRINITY_DN40348_c0_g1_i1	7.34	6.85	7.26	7.56
TRINITY_DN40366_c0_g1_i4	7.55	5.88	7.15	7
TRINITY_DN40375_c0_g1_i1	5.3	4.94	2.75	2.57
TRINITY_DN40391_c0_g1_i1	0	0	0.65	0
TRINITY_DN40408_c0_g1_i1	3.32	5.16	3.88	3.53
TRINITY_DN40409_c0_g2_i1	1.08	1.74	1.47	1.92
TRINITY_DN40418_c0_g3_i1	0.43	0	0	0.44
TRINITY_DN40420_c1_g2_i1	10.61	5.94	6.98	7.01
TRINITY_DN40435_c0_g1_i1	33.04	35.13	35.56	49.7
TRINITY_DN4043_c0_g1_i1	0	0	0	0
TRINITY_DN40442_c0_g1_i1	1.04	1.49	2.47	0.75
TRINITY_DN40459_c0_g1_i1	12.19	15.64	16.98	15.89
TRINITY_DN40460_c0_g1_i1	7.44	9.31	6.14	5.96
TRINITY_DN40461_c0_g1_i2	1.52	0.97	1.03	1.18
TRINITY_DN40469_c0_g1_i1	4.39	6.94	5.01	8.32
TRINITY_DN40481_c0_g1_i1	0.58	0.51	1.11	2.28
TRINITY_DN40502_c1_g1_i1	2.09	0	11.46	20.72
TRINITY_DN40517_c0_g3_i1	0	0	0	0.29
TRINITY_DN40536_c0_g1_i1	40.9	44.43	42.01	51.73
TRINITY_DN40542_c0_g1_i2	3.97	4.84	3.54	3.96
TRINITY_DN40545_c0_g2_i2	0.36	0.61	0.25	0.52
TRINITY_DN40548_c0_g1_i2	2.84	3.43	1.41	1.36
TRINITY_DN40554_c0_g1_i2	0	0.67	0.14	0.57
TRINITY_DN40554_c1_g1_i1	44.46	35.89	52.27	57.19
TRINITY_DN40560_c1_g2_i1	39.07	45.75	46.08	46.64
TRINITY_DN40571_c1_g1_i2	8.59	10.34	7.72	8.41
TRINITY_DN40573_c0_g1_i1	56.98	56.63	47.32	56.98
TRINITY_DN40574_c0_g1_i1	25.64	34.83	27.26	29.69
TRINITY_DN40591_c0_g2_i1	0	0	0	0
TRINITY_DN40594_c0_g3_i1	16.85	15.78	23.1	25.23
TRINITY_DN40596_c1_g1_i1	15.39	17.02	13.04	16.76
TRINITY_DN40600_c0_g1_i1	5.99	6.81	5.77	5.12
TRINITY_DN40602_c0_g1_i1	26.45	12.94	25.09	30.62
TRINITY_DN40606_c0_g1_i2	0	0.25	3.09	0.6
TRINITY_DN40608_c0_g1_i1	0.7	0	0	0
TRINITY_DN40640_c0_g1_i1	0	0	1.07	0
TRINITY_DN40646_c0_g1_i1	27.75	36.75	27.29	23.92
TRINITY_DN40679_c0_g2_i1	1.41	1.34	1.72	2.41
TRINITY_DN4067_c0_g1_i1	0	0	0.76	0
TRINITY_DN40680_c0_g1_i1	16	19.61	16.46	17.95
TRINITY_DN40680_c0_g1_i2	1.23	1	0.28	0.82
TRINITY_DN40680_c0_g2_i1	9.04	2.23	3.1	7.51
TRINITY_DN40699_c0_g2_i1	3.56	2.59	2.5	3.35
TRINITY_DN40706_c0_g9_i1	10.32	9	9.07	10.63
TRINITY_DN40712_c0_g3_i1	0.03	0.06	0	0
TRINITY_DN40713_c0_g1_i1	0.03	0	0	0
TRINITY_DN40717_c0_g1_i1	5846.31	6094.63	5787.38	5243.04
TRINITY_DN40727_c0_g1_i1	0.51	0	0	0
TRINITY_DN40728_c1_g1_i1	7.59	10.82	10.6	9.28
TRINITY_DN40737_c0_g2_i2	14.22	17.09	15.65	18.77
TRINITY_DN40739_c0_g3_i1	78.23	59.36	69.64	94.7
TRINITY_DN40739_c0_g4_i1	48.4	53.7	43.07	40.6
TRINITY_DN40782_c0_g1_i1	20	23.56	18.61	19.63
TRINITY_DN40786_c0_g2_i1	223.36	120.4	104.41	146.44
TRINITY_DN40799_c0_g2_i1	14.91	18.03	14.83	14.63
TRINITY_DN40801_c0_g1_i3	5.02	4.84	7	7.98
TRINITY_DN40813_c0_g1_i1	19.11	22.77	20.94	22.97
TRINITY_DN40828_c0_g3_i1	0.03	0	0	0
TRINITY_DN40832_c0_g1_i1	0.81	1.53	0.48	1.42
TRINITY_DN40840_c0_g2_i1	42.55	45.05	29.48	24.82
[truncated: 8,174 more rows]

## Sheet: ballig muscle
Supplementary File 2. RNA-seq FPKM data obtained in the current study. Under three conditions of balling, heat, and control, the gene expression levels of 3 tissues of brain, fat body, and flight muscle were measured by RNA-seq. The FPKM data for each condition and tissue are shown in separate worksheets.
Trinity_ID	Ball_1	Ball_2	Ball_3	Ball_4
TRINITY_DN100133_c0_g1_i1	0.43	0	0	0
TRINITY_DN100150_c0_g1_i1	0	0	0	0
TRINITY_DN100432_c0_g1_i1	0	0	0	0.94
TRINITY_DN100457_c0_g1_i1	0	0	0	0
TRINITY_DN100475_c0_g1_i1	0	0	0.18	0
TRINITY_DN100522_c0_g1_i1	0	0	0	0
TRINITY_DN100594_c0_g1_i1	0.35	0.32	0.21	0.16
TRINITY_DN100612_c0_g1_i1	0.32	0	0	0.31
TRINITY_DN10065_c0_g1_i1	0	0	1.66	1.31
TRINITY_DN100755_c0_g1_i1	0.13	0	0	0
TRINITY_DN100930_c0_g1_i1	0	0	0	0
TRINITY_DN1010_c1_g1_i1	0.82	0.63	0.76	1.75
TRINITY_DN10131_c0_g1_i1	0	0	0	0.42
TRINITY_DN101321_c0_g1_i1	0	0	0	0
TRINITY_DN10133_c0_g1_i1	1.57	1.98	3.08	2.59
TRINITY_DN101403_c0_g1_i1	0	0	0	0
TRINITY_DN10150_c0_g1_i1	3.68	3.34	2.66	3.7
TRINITY_DN1016_c0_g1_i1	3.35	4.87	5.93	4.99
TRINITY_DN10173_c0_g1_i2	0	0	0	0
TRINITY_DN101767_c0_g1_i1	0	0	0.37	0.57
TRINITY_DN101782_c0_g1_i1	0	0	0	0
TRINITY_DN10182_c0_g1_i1	17.07	22.03	20.25	19.65
TRINITY_DN101856_c0_g1_i1	0	0	0	0
TRINITY_DN101978_c0_g1_i1	0	0	0.65	0
TRINITY_DN10201_c0_g1_i1	0	0	0	0
TRINITY_DN102024_c0_g1_i1	0	0	0	0
TRINITY_DN10204_c0_g2_i1	4.06	4.6	8.64	5.74
TRINITY_DN102164_c0_g1_i1	0	0	0.54	0
TRINITY_DN10222_c0_g1_i1	9.57	5.18	14.34	6.49
TRINITY_DN102528_c0_g1_i1	0	0	0	0
TRINITY_DN102862_c0_g1_i1	0	0	0	0
TRINITY_DN10299_c0_g2_i1	0	0	0	0.13
TRINITY_DN10307_c0_g1_i1	0.83	0.8	1.38	0.4
TRINITY_DN103091_c0_g1_i1	0	0	0	0.68
TRINITY_DN1030_c0_g1_i1	59.94	63.52	58.22	63.63
TRINITY_DN103215_c0_g1_i1	0	0	0	0
TRINITY_DN103282_c0_g1_i1	0	0	0	0
TRINITY_DN1032_c0_g3_i1	1.71	1.96	2.24	1.01
TRINITY_DN1032_c0_g4_i1	20.29	20.66	14.17	13.51
TRINITY_DN104378_c0_g1_i1	0.76	0	0	0
TRINITY_DN10441_c0_g1_i1	13.12	18.12	7.85	2.8
TRINITY_DN10441_c0_g2_i1	21.18	18.71	25.75	28.84
TRINITY_DN1045_c0_g2_i1	27.9	14.48	21.54	20.18
TRINITY_DN104744_c0_g1_i1	0	0	0.48	0
TRINITY_DN1047_c0_g1_i1	93.44	81.65	76.67	65.58
TRINITY_DN10480_c0_g1_i1	17.91	20.5	24.42	18.2
TRINITY_DN10484_c0_g1_i1	0	0	0	0
TRINITY_DN104914_c0_g1_i1	0	0	0.4	0
TRINITY_DN105209_c0_g1_i1	0	0	0	0.2
TRINITY_DN105773_c0_g1_i1	0	0	0	0
TRINITY_DN10595_c0_g1_i4	0.01	0.06	0.02	26.52
TRINITY_DN106119_c2_g1_i1	65.81	51.76	74.07	70.59
TRINITY_DN106122_c1_g5_i1	557.76	261.4	210.77	358.8
TRINITY_DN106130_c0_g1_i1	381.57	401.72	464.59	382.41
TRINITY_DN106132_c0_g1_i1	18.85	21.05	19.72	17.55
TRINITY_DN106142_c0_g1_i1	134.47	107.29	132.57	112.04
TRINITY_DN106146_c0_g1_i1	28.68	32.2	31.8	28.88
TRINITY_DN106147_c0_g1_i1	11.16	12.02	13.74	9.9
TRINITY_DN106151_c1_g2_i1	2164.48	2468.22	1969.97	2376.32
TRINITY_DN106152_c0_g1_i1	85.52	62.29	129.55	57.91
TRINITY_DN106157_c0_g3_i1	61.88	59.26	55.65	74.66
TRINITY_DN106170_c0_g1_i1	0.1	0.07	0.09	0.12
TRINITY_DN106180_c0_g1_i1	24.63	20.95	31.42	21.95
TRINITY_DN106183_c0_g1_i1	20.6	16.95	19.22	19.3
TRINITY_DN106185_c0_g2_i1	70.49	62.29	102.23	60.28
TRINITY_DN106186_c0_g1_i1	33.18	20.85	58.18	21.32
TRINITY_DN106192_c0_g1_i1	2.98	3.04	3.4	3.14
TRINITY_DN106193_c0_g1_i1	332.43	421.97	263.99	293.57
TRINITY_DN106198_c0_g1_i1	12.86	10.62	19.65	13.57
TRINITY_DN106204_c0_g1_i1	1084.18	1279.36	963.39	1027.54
TRINITY_DN106206_c0_g1_i1	5.46	8	11.52	9.79
TRINITY_DN106207_c0_g1_i1	135.92	172.92	163.59	161.25
TRINITY_DN106219_c0_g1_i1	15.29	13.18	17.31	18.6
TRINITY_DN10621_c0_g1_i1	0	0	0	0
TRINITY_DN106224_c0_g1_i1	504.02	527.86	499.45	441.25
TRINITY_DN106229_c0_g1_i1	32.75	36.08	41.06	38.18
TRINITY_DN106237_c0_g1_i1	80.48	82.15	70.33	61.54
TRINITY_DN106243_c0_g1_i1	198.45	200.26	174.81	203.3
TRINITY_DN106257_c0_g1_i1	19.03	15.68	27.78	17.46
TRINITY_DN106258_c0_g1_i1	16.62	18.61	213.94	32.16
TRINITY_DN106258_c0_g2_i1	14.57	11.85	13.91	13.24
TRINITY_DN106259_c0_g1_i1	3	1.82	3.82	2.85
TRINITY_DN10625_c0_g2_i1	0	0	0	0
TRINITY_DN106262_c0_g1_i1	54.11	31.71	104.25	46.8
TRINITY_DN106275_c0_g1_i1	124.66	84.87	172.2	95.53
TRINITY_DN106318_c0_g1_i1	73.29	53.16	45.73	43.51
TRINITY_DN106319_c0_g1_i1	18.01	18.25	18.21	17.63
TRINITY_DN106324_c0_g1_i1	6.53	6.55	11.02	5.8
TRINITY_DN106334_c0_g1_i1	175.3	150.38	184.27	114.88
TRINITY_DN106342_c0_g1_i1	28.45	28.54	47.17	28.45
TRINITY_DN106353_c0_g1_i1	3.28	5.01	4.52	3.62
TRINITY_DN106354_c0_g1_i1	556.1	514.34	470.33	492.6
TRINITY_DN106358_c0_g1_i1	8.35	2.94	20.26	5.89
TRINITY_DN106359_c0_g1_i1	10.76	14.97	31.91	16.4
TRINITY_DN106360_c0_g1_i1	44.9	44.97	34.73	46.68
TRINITY_DN106365_c0_g1_i1	0	0	0	0
TRINITY_DN106369_c0_g1_i1	0	0	0.54	0
TRINITY_DN106377_c0_g22_i1	0	0	0	0
TRINITY_DN106379_c0_g1_i1	86.13	90.8	85.12	82.26
TRINITY_DN106400_c0_g1_i1	3.55	1.32	9.96	3.91
TRINITY_DN106403_c0_g1_i1	20.84	20.84	26.78	23.96
TRINITY_DN106410_c0_g1_i1	31.37	27.62	25.24	36.09
TRINITY_DN106413_c0_g1_i1	0	0	0	0
TRINITY_DN106426_c0_g1_i1	22.73	24.01	22.61	24.38
TRINITY_DN106430_c0_g1_i1	2.37	2.59	4.4	4.23
TRINITY_DN106432_c0_g1_i1	8.06	4.97	11.58	6.62
TRINITY_DN106434_c1_g1_i1	50.91	55.79	45.45	52.79
TRINITY_DN10643_c0_g1_i1	108.49	109.13	107.54	105.17
TRINITY_DN106440_c0_g1_i1	0.84	0.87	2.78	1.27
TRINITY_DN106445_c0_g1_i1	43.77	40.32	43.28	37.81
TRINITY_DN106448_c0_g1_i1	4.69	4.06	12.67	5.94
TRINITY_DN106458_c0_g1_i1	40.56	40.77	35.07	38.44
TRINITY_DN106479_c0_g1_i1	100.76	92.87	123.19	112.99
TRINITY_DN106491_c0_g1_i1	57.26	54.38	58.5	56.45
TRINITY_DN106520_c0_g1_i1	38.44	32.08	48.04	38.88
TRINITY_DN106582_c0_g1_i1	24.99	27.69	30.45	21.44
TRINITY_DN106628_c0_g1_i1	10.86	12.21	15.45	16.34
TRINITY_DN106636_c0_g1_i1	50.02	45.82	37.15	42.69
TRINITY_DN106651_c0_g1_i1	20.14	25.71	16.36	23.1
TRINITY_DN106667_c0_g1_i1	17.45	18.69	18.41	19.79
TRINITY_DN106679_c0_g1_i1	2.3	2.96	4.46	2.85
TRINITY_DN106682_c0_g1_i1	113.39	101.92	128.13	130.05
TRINITY_DN1066_c0_g2_i1	9.43	12.84	13.58	11.88
TRINITY_DN106741_c0_g1_i1	17.22	16.59	17.3	17.67
TRINITY_DN106744_c0_g1_i1	27.72	34.87	28.31	33.53
TRINITY_DN106760_c0_g1_i1	39.5	38.06	49.36	53.06
TRINITY_DN106785_c0_g1_i1	5.02	6.3	7.21	5.78
TRINITY_DN106791_c0_g1_i1	14.72	12.89	16.46	16.89
TRINITY_DN106793_c0_g1_i1	22.8	25.9	31.02	28.76
TRINITY_DN106796_c0_g1_i1	0	0	0	0
TRINITY_DN10679_c0_g2_i1	0	0	0.1	0.07
TRINITY_DN106800_c1_g1_i1	91.95	102.17	72.53	110.56
TRINITY_DN106806_c1_g1_i1	72.92	96.81	91.56	109.34
TRINITY_DN106809_c0_g2_i1	125.49	165.33	51.24	21.83
TRINITY_DN10682_c0_g2_i1	0	0	0	0
TRINITY_DN106845_c0_g1_i1	38.39	36.93	38.52	36.21
TRINITY_DN106847_c0_g1_i1	80.05	101.47	82.92	86.45
TRINITY_DN106872_c0_g1_i1	52.98	51.57	50.71	54.1
TRINITY_DN106879_c1_g1_i1	2.76	2.04	2.88	2.88
TRINITY_DN106936_c0_g1_i1	13.87	18.69	20.22	23.52
TRINITY_DN106951_c0_g1_i1	22.15	22.77	19.58	20.58
TRINITY_DN106966_c0_g1_i1	8.54	11.74	13.36	13.91
TRINITY_DN106973_c1_g1_i1	23.77	20.31	16.8	22.8
TRINITY_DN106988_c0_g1_i1	11.27	14.52	13.59	12.81
TRINITY_DN107034_c0_g1_i1	10.79	11.01	14.58	11.5
TRINITY_DN107046_c0_g1_i1	37.33	47.33	45.63	42.57
TRINITY_DN107055_c1_g1_i1	0	0	0	0
TRINITY_DN107062_c0_g1_i1	9.39	9.98	11.16	10.36
TRINITY_DN10706_c0_g1_i1	0	0	0	0
TRINITY_DN10718_c0_g1_i1	0	0.55	2.66	0.99
TRINITY_DN107203_c0_g1_i1	0.78	0.18	0.49	0.56
TRINITY_DN107217_c0_g1_i1	83.33	112.27	62.32	79.68
TRINITY_DN107233_c0_g1_i1	22.9	19.65	26.86	20.79
TRINITY_DN107284_c0_g1_i1	0	0	0	0
TRINITY_DN107314_c0_g1_i1	23.01	20.88	19.7	25.68
TRINITY_DN107325_c0_g1_i1	0.39	0.24	0	0
TRINITY_DN107354_c0_g1_i1	0	0	0	0
TRINITY_DN107420_c0_g1_i1	5.93	9.83	6.94	8.76
TRINITY_DN107421_c0_g2_i1	3.51	3	4.62	4.11
TRINITY_DN107459_c0_g1_i1	2.17	3.02	6.16	2.25
TRINITY_DN107493_c0_g1_i1	0	0	0	0.03
TRINITY_DN107498_c1_g14_i1	0	0	0	0
TRINITY_DN107508_c0_g1_i1	50.17	49.86	51.87	46.21
TRINITY_DN10751_c0_g1_i1	48.15	56.39	48.12	43.67
TRINITY_DN107552_c0_g1_i1	119.52	117.75	128.02	134.06
TRINITY_DN107560_c0_g1_i1	24.98	26.05	21.14	22.09
TRINITY_DN107572_c1_g1_i1	11.48	12.91	19.99	12.92
TRINITY_DN107573_c0_g1_i1	4.85	3.91	4.32	3.86
TRINITY_DN107576_c0_g1_i1	3.79	6.52	8.98	7.02
TRINITY_DN107584_c0_g1_i1	0	0	0	0
TRINITY_DN107587_c0_g1_i1	10.86	13.73	14.81	16.38
TRINITY_DN1075_c0_g1_i1	15.98	18.34	21.59	19.52
TRINITY_DN10764_c0_g1_i1	12.76	15.14	11.78	14.89
TRINITY_DN107787_c0_g1_i1	0	0	0	0
TRINITY_DN107837_c0_g1_i1	0	0	0	0
TRINITY_DN107856_c0_g1_i1	8.66	9.43	10.28	12.45
TRINITY_DN107864_c0_g1_i1	0	0.14	0	0
TRINITY_DN107916_c0_g1_i1	0.75	0.94	1.86	1.71
TRINITY_DN107948_c0_g1_i1	0	0	0	0
TRINITY_DN10794_c2_g1_i1	7.84	12.67	9.95	11.32
TRINITY_DN107954_c0_g5_i1	0.24	0.22	0.63	0.08
TRINITY_DN108006_c0_g1_i1	0.17	0	0.1	0
TRINITY_DN108008_c0_g1_i1	14.24	15.65	13.2	12.98
TRINITY_DN10804_c0_g1_i1	32.48	37.43	45.61	23.75
TRINITY_DN108051_c0_g1_i2	0	0	0	0
TRINITY_DN108068_c0_g1_i1	0	0	0	0
TRINITY_DN10806_c0_g2_i1	17.19	14.34	12.88	15.69
TRINITY_DN108123_c0_g1_i1	1.36	1.3	3.21	1.92
TRINITY_DN108224_c0_g1_i1	11.96	14.07	15.34	17.32
TRINITY_DN108229_c0_g1_i1	2.55	2.7	6.11	3.8
TRINITY_DN108242_c1_g1_i1	1.14	1.55	3.06	2.66
TRINITY_DN108308_c0_g1_i1	0	0	0	0
TRINITY_DN108349_c0_g1_i1	23.58	25.95	24.98	23.42
TRINITY_DN108373_c0_g1_i1	0	0	0	0
TRINITY_DN108416_c0_g1_i1	4.47	5.78	10.14	9.14
TRINITY_DN10843_c0_g1_i2	36.71	40.43	58.61	42.31
TRINITY_DN108499_c1_g1_i1	5.39	7.48	11.08	8.4
TRINITY_DN108516_c0_g1_i1	7	6.9	8.42	4.48
TRINITY_DN10852_c1_g1_i1	18.2	20.03	24.32	22.84
TRINITY_DN108553_c0_g1_i1	0	0	0.19	0.07
TRINITY_DN108600_c0_g1_i1	28.52	36.69	36	37.54
TRINITY_DN108634_c0_g1_i1	0	0	1.42	0
TRINITY_DN108785_c0_g3_i1	24.22	26.64	25.94	31.16
TRINITY_DN108823_c0_g8_i1	0	0	0	0
TRINITY_DN108841_c0_g1_i1	0.2	0.14	0.12	0.05
TRINITY_DN108843_c0_g1_i1	7.88	8.23	7.39	7.97
TRINITY_DN108990_c0_g1_i1	4.37	4.47	7.33	5.98
TRINITY_DN109073_c1_g1_i1	1.27	0.78	3.88	1.81
TRINITY_DN109195_c0_g2_i1	0	0	11.7	8.33
TRINITY_DN109221_c0_g1_i1	0	0	0	0
TRINITY_DN10925_c0_g1_i1	0	0	2.4	1.14
TRINITY_DN109261_c0_g1_i1	0	0	0	0
TRINITY_DN109319_c0_g1_i1	0	0	0	0
TRINITY_DN109325_c0_g1_i1	0.81	0	0.2	0
TRINITY_DN10939_c0_g2_i1	12.09	11.83	12.5	9.85
TRINITY_DN109460_c0_g1_i1	7.15	8.99	6.19	8.95
TRINITY_DN109465_c0_g1_i1	2.56	2.09	4.74	3.79
TRINITY_DN10961_c0_g1_i1	0	0.06	0.04	0
TRINITY_DN109905_c0_g1_i1	6.52	7.04	8.03	8.02
TRINITY_DN10994_c0_g1_i1	15.72	14.27	15.13	17.99
TRINITY_DN11009_c0_g1_i1	3.91	4.13	3.54	3.57
TRINITY_DN110168_c0_g1_i1	4.8	3.06	8.69	5.19
TRINITY_DN110193_c0_g1_i1	0.58	0.37	2.03	0.78
TRINITY_DN110213_c0_g1_i1	0	0	0	0
TRINITY_DN110299_c0_g1_i1	2.6	3.61	4.32	3.93
TRINITY_DN11036_c0_g2_i1	1.49	0.65	1.28	0.82
TRINITY_DN110512_c0_g1_i1	0.62	0	0	0
TRINITY_DN110650_c0_g1_i1	0	0	0	0
TRINITY_DN110751_c0_g1_i1	0	0	0	0
TRINITY_DN11079_c0_g1_i1	1.47	0.73	3.87	2.98
TRINITY_DN11103_c0_g1_i1	0	0.07	0.28	0.14
TRINITY_DN111188_c0_g1_i1	0.16	0.29	0.2	0.45
TRINITY_DN111320_c0_g1_i1	0	0	0	0
TRINITY_DN111322_c0_g1_i1	0	0	0.32	0
TRINITY_DN111368_c0_g1_i1	0.94	1.18	1.87	1.85
TRINITY_DN11138_c0_g1_i1	1.02	0.38	0	0.39
TRINITY_DN111428_c0_g1_i1	3.18	3.67	4.72	4.93
TRINITY_DN111478_c0_g1_i1	0	0.06	0.54	0.06
TRINITY_DN111522_c0_g1_i1	0	0	0	0
TRINITY_DN111568_c0_g1_i1	1.89	3.37	4.17	4.61
TRINITY_DN11166_c0_g1_i1	0	0.09	0.36	0
TRINITY_DN1116_c0_g2_i1	7.71	8.94	8.67	8.8
TRINITY_DN111715_c0_g1_i1	0	0.26	0.17	0
TRINITY_DN111718_c0_g1_i1	10.13	8.81	14.65	9.3
TRINITY_DN11177_c0_g2_i1	0.34	0.47	1.07	0.43
TRINITY_DN11184_c0_g2_i1	29.34	29.71	35.35	29.14
TRINITY_DN11197_c0_g1_i1	8.12	7.79	8.21	9.99
TRINITY_DN112013_c0_g1_i1	0	0	0	0
TRINITY_DN112024_c0_g1_i1	0	0	0	0
TRINITY_DN112220_c0_g1_i1	0	0	0	0
TRINITY_DN11225_c0_g1_i1	2.88	2.19	5.39	5.29
TRINITY_DN11227_c0_g1_i1	2.99	1.87	5.6	3.31
TRINITY_DN112420_c0_g1_i1	0	1.38	0	0
TRINITY_DN112894_c0_g1_i1	26.99	24.35	26.29	21.57
TRINITY_DN113119_c0_g1_i1	0.15	0	0	0.29
TRINITY_DN113192_c0_g1_i1	0	0	0	0
TRINITY_DN113428_c0_g1_i1	0	0	0	0.36
TRINITY_DN113517_c0_g1_i1	0	0	0	0
TRINITY_DN113612_c0_g1_i1	0	0	0	0
TRINITY_DN113652_c0_g1_i1	0	0	0	0
TRINITY_DN113710_c0_g1_i1	0	0	0	0
TRINITY_DN113737_c0_g1_i1	0	0	0	0
TRINITY_DN113871_c0_g1_i1	0	0	0	0
TRINITY_DN114053_c0_g1_i1	0	0	0	0
TRINITY_DN114279_c0_g1_i1	0	0	0	0
TRINITY_DN114320_c0_g1_i1	0	0	0	0
TRINITY_DN11443_c0_g1_i1	0	0	0	0
TRINITY_DN114556_c0_g1_i1	1.13	0.56	1.58	1.3
TRINITY_DN114581_c0_g1_i1	0	0	0	0
TRINITY_DN11469_c0_g1_i1	15.03	11.73	17.38	15.56
TRINITY_DN114742_c0_g1_i1	0	0.09	0.12	0
TRINITY_DN114772_c0_g1_i1	0	0	0.08	0
TRINITY_DN114831_c0_g1_i1	0	0.42	0	0.22
TRINITY_DN11503_c0_g1_i1	0.18	0.05	0.28	0.14
TRINITY_DN115180_c0_g2_i1	0	0	0	0
TRINITY_DN11524_c0_g2_i1	17.68	18.73	29.51	18.83
TRINITY_DN115371_c0_g1_i1	0	0	0	0
TRINITY_DN115483_c0_g1_i1	0	0	0	0
TRINITY_DN115605_c0_g1_i1	0	0	0	0
TRINITY_DN115617_c0_g1_i1	0	0	0	0
TRINITY_DN115626_c0_g1_i1	0	0	0	0
TRINITY_DN115667_c0_g2_i1	0	0	0	0
TRINITY_DN115669_c0_g1_i1	0	0.38	0	0.19
TRINITY_DN11586_c0_g2_i1	0.61	0.13	0.28	0.22
TRINITY_DN11589_c0_g2_i1	0	0.12	0.31	0
TRINITY_DN115999_c0_g1_i1	0	0	0	0
TRINITY_DN116508_c0_g1_i1	0.5	0.93	0.41	0.64
TRINITY_DN116570_c0_g1_i1	0.33	0.31	1.29	2.97
TRINITY_DN116619_c0_g1_i1	0	0	0	0.23
TRINITY_DN116642_c0_g1_i1	0	0	0	0
TRINITY_DN116653_c0_g1_i1	0	0.23	0	0.24
TRINITY_DN116832_c0_g1_i1	0	0	0	0
TRINITY_DN116868_c0_g1_i1	0	0	0	0
TRINITY_DN117145_c0_g1_i1	0	0	0	0
TRINITY_DN117443_c0_g1_i1	0	0	0	0
TRINITY_DN117942_c0_g1_i1	0	0	0	0
TRINITY_DN117962_c0_g1_i1	0	0	0	0
TRINITY_DN11801_c0_g1_i1	0.77	0.48	0.79	0.61
TRINITY_DN118028_c0_g1_i1	0	0	0	0
TRINITY_DN11822_c0_g1_i1	2.86	3.33	4.51	3.98
TRINITY_DN118280_c0_g1_i1	0	0	0	0
TRINITY_DN11829_c0_g2_i1	1.47	2.77	2.51	2.99
TRINITY_DN1182_c0_g1_i1	0.09	0	0	0
TRINITY_DN118555_c0_g1_i1	0	0	0	0
TRINITY_DN118851_c0_g1_i1	0	0	0	0
TRINITY_DN118873_c0_g1_i1	0	0	0	0.38
TRINITY_DN119196_c0_g1_i1	0	0	0	0
TRINITY_DN119679_c2_g1_i1	98.98	106.48	2471.88	263.58
TRINITY_DN119680_c0_g1_i1	150.89	162.09	587.22	178.64
TRINITY_DN119685_c0_g1_i1	35.67	25.92	95.24	54.9
TRINITY_DN119690_c0_g1_i1	0.09	0.1	0.21	0.21
TRINITY_DN119694_c0_g1_i1	808.23	714.65	714.01	743.97
TRINITY_DN119696_c0_g2_i1	39.45	68.83	60.07	32.39
TRINITY_DN119700_c0_g35_i1	0	0	0	0
TRINITY_DN119702_c0_g1_i1	692.47	780.7	476.54	607.77
TRINITY_DN119703_c0_g1_i1	6.32	0.18	3.31	0.27
TRINITY_DN119714_c0_g1_i1	9.37	2.98	34.32	5.25
TRINITY_DN119721_c0_g1_i1	0	0	0	0
TRINITY_DN119727_c0_g2_i1	25.86	37.15	17.74	30.39
TRINITY_DN119731_c0_g1_i1	0	0.11	1	0.22
TRINITY_DN119746_c0_g1_i1	335.01	374.4	361.62	277.67
TRINITY_DN119754_c0_g1_i1	18.85	22.44	37.01	30.12
TRINITY_DN119762_c1_g1_i1	8.83	5.04	51.31	10.44
TRINITY_DN119779_c0_g1_i1	42.39	41.5	45.04	29.77
TRINITY_DN119781_c0_g1_i1	440.81	588.62	511.37	515.77
TRINITY_DN119782_c0_g1_i1	92.38	103.53	111.84	89.89
TRINITY_DN119789_c0_g2_i1	0.46	0	1.41	0.6
TRINITY_DN119802_c0_g6_i1	18.78	15.22	0.72	0.34
TRINITY_DN119813_c0_g1_i1	57.3	54.85	71.7	74.3
TRINITY_DN119838_c0_g1_i1	28.03	27.38	38.73	28.86
TRINITY_DN119839_c0_g1_i1	59.72	54.79	61.79	45.81
TRINITY_DN119840_c0_g1_i1	143.61	137.72	77.88	108.01
TRINITY_DN119841_c0_g1_i1	137.45	144.28	145.62	112.78
TRINITY_DN119845_c0_g1_i1	25.58	24.87	29.39	29.52
TRINITY_DN119853_c0_g1_i1	20.33	18.01	21.34	27.92
TRINITY_DN119857_c0_g1_i1	24.22	31.55	24.98	30.62
TRINITY_DN119866_c0_g1_i1	76.39	65.16	72.08	78.74
TRINITY_DN119881_c0_g1_i1	28.26	27.21	42.96	26.46
TRINITY_DN119886_c0_g1_i1	1891.73	1905.18	1709.85	1630.33
TRINITY_DN119904_c1_g1_i1	289.82	291.3	254.37	231.6
TRINITY_DN119915_c0_g8_i1	15.27	18.27	15.72	15.78
TRINITY_DN119916_c0_g1_i1	18.76	19.38	25.15	20.19
TRINITY_DN119924_c0_g1_i1	15.8	18.6	18.79	17
TRINITY_DN119930_c0_g1_i1	17.16	16.89	19.93	22.7
TRINITY_DN119934_c0_g1_i1	46.82	48.02	73.98	57.73
TRINITY_DN119935_c0_g1_i1	31.29	36.17	38.4	40.48
TRINITY_DN119986_c0_g1_i1	48.58	48.36	54.56	49.8
TRINITY_DN120011_c0_g1_i1	12.99	10.38	18.62	11.58
TRINITY_DN120016_c0_g1_i1	73.84	79.95	75.14	67.05
TRINITY_DN120018_c0_g1_i1	1005.43	986.52	1018.92	737.3
TRINITY_DN120037_c0_g1_i1	33.82	35.03	34.64	37.52
TRINITY_DN120038_c0_g1_i1	217.49	244.36	309.29	210.48
TRINITY_DN120112_c0_g1_i1	13.38	12.77	15.44	12.07
TRINITY_DN120148_c0_g1_i1	11.89	19.58	12.6	13.38
TRINITY_DN120154_c0_g2_i1	3.21	2.61	9.34	3.12
TRINITY_DN120155_c0_g1_i1	18.53	21.01	21	17.87
TRINITY_DN120172_c0_g1_i1	10.96	10.96	15.71	9.07
TRINITY_DN120198_c0_g1_i1	0	0	0	0
TRINITY_DN120201_c0_g1_i1	0	0	0	0
TRINITY_DN120206_c0_g1_i1	64.23	59.06	38.49	65.71
TRINITY_DN120220_c0_g1_i1	34.25	41.98	38.53	47.98
TRINITY_DN120221_c0_g1_i1	515.39	442.53	311.35	310.82
TRINITY_DN120235_c0_g1_i1	12.55	9.78	18.14	11.38
TRINITY_DN120239_c0_g1_i1	15.73	17.67	14.23	18.54
TRINITY_DN120258_c0_g1_i1	11.35	15.27	12.85	17.35
TRINITY_DN120259_c0_g1_i1	0	0	0	0
TRINITY_DN120267_c0_g1_i1	34.84	27.53	29.27	38.71
TRINITY_DN120290_c1_g1_i1	0.2	0.18	0.3	0.05
TRINITY_DN120295_c0_g1_i1	2.15	1.64	8.49	3.07
TRINITY_DN120311_c0_g1_i1	34.63	62.76	46.55	37.5
TRINITY_DN120346_c0_g1_i1	11.32	10.75	18.08	9.74
TRINITY_DN120355_c1_g1_i1	21.86	17.73	16.71	18.76
TRINITY_DN120387_c0_g1_i1	3.08	3.12	7.27	3.45
TRINITY_DN120400_c0_g1_i1	34.74	33.08	39.92	38.04
TRINITY_DN120424_c0_g1_i2	21.38	22.1	30.43	26.42
TRINITY_DN120452_c1_g1_i1	11.74	13.69	12.75	11.45
TRINITY_DN120460_c0_g1_i1	68.82	83.14	102.21	100.93
TRINITY_DN120472_c0_g1_i1	12.63	14.67	13.72	11.26
TRINITY_DN12047_c0_g2_i1	2.5	5.13	3.19	4.35
TRINITY_DN120530_c0_g1_i1	5.46	1.16	26.04	3.71
TRINITY_DN120530_c1_g1_i1	241.41	242.18	209.1	179.94
TRINITY_DN120572_c0_g1_i1	0.85	2.59	1.27	0.55
TRINITY_DN120602_c0_g1_i1	11.24	18.3	20.36	13.4
TRINITY_DN120630_c0_g1_i1	0	0	0.18	0
TRINITY_DN120663_c0_g1_i1	10.86	11.35	9.75	10.93
TRINITY_DN120704_c0_g1_i1	0	0	0	0
TRINITY_DN120728_c0_g1_i1	13.43	20.54	16.47	15.41
TRINITY_DN12075_c0_g1_i1	81.03	77.76	83.42	66.7
TRINITY_DN120788_c0_g1_i1	9.8	11.29	11.93	12.04
TRINITY_DN120856_c0_g1_i1	27.11	28.8	35.05	25.4
TRINITY_DN120887_c0_g1_i1	102.08	101.17	116.58	110.7
TRINITY_DN120889_c0_g1_i1	0	0	0	0
TRINITY_DN120966_c0_g1_i1	0.31	0.4	0.97	0.12
TRINITY_DN121046_c0_g1_i1	0	0	0	0.2
TRINITY_DN121093_c0_g1_i1	26.46	25.59	24.61	21.33
TRINITY_DN121146_c0_g1_i1	2.21	1.41	4.69	2.53
TRINITY_DN12115_c0_g1_i1	95.9	87.12	119.49	142.95
TRINITY_DN121171_c0_g1_i1	161.64	148.04	172.68	144.67
TRINITY_DN121177_c0_g1_i1	67.16	78.61	67.64	76.58
TRINITY_DN121211_c0_g1_i1	13.65	5.72	15.51	8.02
TRINITY_DN121230_c1_g1_i1	6.93	10.13	12.86	10.67
TRINITY_DN121232_c0_g1_i1	1.71	1.57	2.1	2.46
TRINITY_DN121247_c0_g1_i1	0	0	0	0
TRINITY_DN121251_c0_g1_i1	4.1	2.67	5.39	3.4
TRINITY_DN121346_c0_g1_i1	0	0	0	0.28
TRINITY_DN121351_c0_g1_i1	0	0	0	0
TRINITY_DN121367_c0_g1_i1	33.05	26.73	45.57	27.13
TRINITY_DN121410_c0_g1_i1	0.57	0	0.18	0.13
TRINITY_DN121413_c0_g1_i1	20.15	20.47	21.02	19.15
TRINITY_DN121431_c0_g1_i1	0.53	1.23	1.31	0.88
TRINITY_DN121542_c0_g1_i1	0	0	0.13	0
TRINITY_DN121617_c0_g2_i1	0.38	0.36	0.5	0.76
TRINITY_DN121646_c0_g1_i1	147.76	173.61	148.23	97.14
TRINITY_DN121672_c0_g1_i1	0	0.29	0	0
TRINITY_DN121690_c0_g1_i1	92.84	79.98	77.8	99.56
TRINITY_DN121694_c0_g1_i1	7.13	7.44	10.96	8.87
TRINITY_DN121718_c0_g1_i1	2.1	2.3	4.41	5.19
TRINITY_DN121791_c0_g1_i1	2.24	0.84	3.02	1.16
TRINITY_DN1217_c0_g1_i1	1.46	10.43	10.09	12.89
TRINITY_DN121828_c0_g1_i1	19.59	21.2	20.99	15.19
TRINITY_DN1218_c0_g1_i1	13.16	15.12	19.46	28.85
TRINITY_DN121931_c0_g1_i1	13.27	16.51	12.28	13.32
TRINITY_DN121976_c0_g1_i1	2.57	2.68	3.82	2.62
TRINITY_DN122008_c0_g1_i1	7.75	9.83	9.4	8.8
TRINITY_DN122030_c0_g1_i1	0	0	0	0
TRINITY_DN122199_c0_g2_i1	1.64	1.7	2.52	1.56
TRINITY_DN122217_c0_g1_i1	23.93	22.33	32.75	17.33
TRINITY_DN122248_c0_g1_i1	0	0	0	0
TRINITY_DN122265_c0_g2_i1	1.92	2.43	2.71	2.84
TRINITY_DN122281_c0_g1_i1	3.24	1.75	10.73	4.1
TRINITY_DN122297_c0_g1_i1	6.12	7.29	9.4	9.85
TRINITY_DN122306_c0_g1_i1	0	0.27	0	0
TRINITY_DN122317_c0_g1_i1	5.7	7.99	5.74	6
TRINITY_DN122365_c0_g1_i1	0	0	0	0
TRINITY_DN122631_c0_g1_i1	4.65	8.1	8.13	7.21
TRINITY_DN122696_c0_g1_i1	0	0	0	0
TRINITY_DN122731_c0_g1_i1	0	0.18	0	0.18
TRINITY_DN122824_c0_g1_i1	0.33	0.15	0.1	0.15
TRINITY_DN122851_c0_g1_i1	6.99	5.45	9.96	10.35
TRINITY_DN122902_c0_g1_i1	0	0	0.16	0.12
TRINITY_DN122909_c0_g1_i1	0	0	0	0
TRINITY_DN122942_c0_g1_i1	0	0	0	0
TRINITY_DN122987_c0_g1_i1	0.42	0.54	1.18	0.76
TRINITY_DN123003_c0_g1_i1	0	0	0	0
TRINITY_DN123010_c1_g1_i1	24	24.75	26.31	23.35
TRINITY_DN123023_c0_g1_i1	0	0	0.31	0
TRINITY_DN123082_c0_g1_i1	0	0	0.37	0.28
TRINITY_DN12312_c0_g5_i1	4.28	3.64	4.64	4.16
TRINITY_DN123194_c0_g1_i1	0	0	0	0
TRINITY_DN123247_c0_g1_i1	5.25	4.43	4.27	3.56
TRINITY_DN12328_c0_g1_i1	12.06	11.04	11.94	10.65
TRINITY_DN123344_c0_g1_i1	5.13	7.5	8.19	9.21
TRINITY_DN123474_c0_g1_i1	8.61	5.32	10.27	8.94
TRINITY_DN123517_c0_g1_i1	0	0	0.47	0
TRINITY_DN12354_c0_g1_i1	0.08	0.15	1.22	0.23
TRINITY_DN123600_c0_g1_i1	0	0	0	0
TRINITY_DN123699_c0_g1_i1	0	0	0	0
TRINITY_DN12373_c0_g1_i1	0.18	0.31	0	0
TRINITY_DN12373_c0_g2_i1	0.23	0	0.51	0.35
TRINITY_DN123828_c0_g1_i1	0	0	0	0
TRINITY_DN123887_c0_g1_i1	0	0	0	0
TRINITY_DN124455_c0_g1_i1	0.07	0	0	0.07
TRINITY_DN12450_c0_g1_i1	0.08	0.08	0	0
TRINITY_DN124648_c0_g1_i1	0	0	0	0
TRINITY_DN124751_c0_g1_i1	0.33	0	0	0
TRINITY_DN12491_c0_g1_i2	1.2	1.46	2.65	1.26
TRINITY_DN124930_c0_g1_i1	0	0	0.12	0.09
TRINITY_DN125123_c0_g1_i1	0	0	0	0
TRINITY_DN125229_c0_g1_i1	0	0.05	0	0
TRINITY_DN125269_c0_g1_i1	0	0	0	0
TRINITY_DN125307_c0_g1_i1	1.81	0.57	6.95	1.29
TRINITY_DN125396_c0_g1_i1	0	0.05	0.18	0.47
TRINITY_DN12571_c0_g2_i1	412.82	362.82	344.98	369.68
TRINITY_DN125804_c0_g1_i1	0.04	0.16	0.26	0.07
TRINITY_DN125864_c0_g1_i1	0	0	0	0
TRINITY_DN125984_c0_g1_i1	0.04	0	0	0.12
TRINITY_DN126043_c0_g1_i1	4.85	5.18	8.19	5.81
TRINITY_DN126130_c0_g1_i1	0	0	0	0
TRINITY_DN126263_c0_g1_i1	0	0	0	0
TRINITY_DN12628_c0_g1_i1	9.4	8.45	15.22	10.85
TRINITY_DN126483_c0_g2_i1	0	0	0	0
TRINITY_DN126529_c0_g1_i1	0	0	0	0
TRINITY_DN126551_c0_g1_i1	0.64	0	0.4	0.76
TRINITY_DN126747_c0_g1_i1	0	0	0	0
TRINITY_DN126791_c0_g1_i1	1.52	2.84	1.09	2.52
TRINITY_DN126886_c0_g1_i1	0	0	0	0
TRINITY_DN127206_c0_g1_i1	0	0	0	0
TRINITY_DN12724_c0_g1_i1	0	0	1.44	0
TRINITY_DN127256_c0_g1_i1	0.16	0	0.39	0.15
TRINITY_DN127445_c0_g1_i1	0	0	0	0
TRINITY_DN127663_c0_g1_i1	0	0	0	0
TRINITY_DN12770_c0_g1_i1	0.58	0.15	2.82	1.01
TRINITY_DN128014_c0_g1_i1	0	0	0	0
TRINITY_DN128143_c0_g1_i1	0	0.62	0.27	0.63
TRINITY_DN12822_c0_g2_i1	0	0	0	0
TRINITY_DN12825_c0_g1_i1	62.99	67.96	51.87	69.98
TRINITY_DN12829_c0_g1_i1	0	0	0	0
TRINITY_DN128383_c0_g1_i1	0	0	0	0
TRINITY_DN128546_c0_g1_i1	29.21	30.84	31.16	23.49
TRINITY_DN12864_c0_g2_i1	0.57	0.1	0.27	0.11
TRINITY_DN128650_c0_g1_i1	0	0	0	0
TRINITY_DN128662_c0_g1_i1	0	0	0	0
TRINITY_DN128724_c0_g1_i1	0	0	0	0
TRINITY_DN12878_c0_g2_i1	3.02	2.93	8.7	3.37
TRINITY_DN128800_c0_g1_i1	0	0	0	0
TRINITY_DN128824_c0_g1_i1	0.46	0	0	0
TRINITY_DN128825_c0_g1_i1	0	0	0	0
TRINITY_DN12895_c0_g2_i1	4.18	4.63	7.34	5.22
TRINITY_DN129317_c0_g1_i1	0	0	0	0
TRINITY_DN12945_c0_g2_i1	14.51	13.95	15.81	12.21
TRINITY_DN12953_c0_g1_i1	37.56	40.58	44.34	47.58
TRINITY_DN129646_c0_g1_i1	1.04	0.65	0.43	2.49
TRINITY_DN12966_c0_g1_i1	0.09	0	0	0
TRINITY_DN130103_c0_g1_i1	0	0	0	0
TRINITY_DN13053_c0_g1_i1	0	0	0.16	0
TRINITY_DN130726_c0_g1_i1	1.9	0	0	0
TRINITY_DN13133_c0_g1_i1	20.13	23.45	19.59	26.19
TRINITY_DN131383_c0_g1_i1	0	0	0	0
TRINITY_DN13164_c0_g1_i1	45.9	44.97	47.9	44.5
TRINITY_DN13174_c0_g1_i1	1.23	0.68	1.58	1.22
TRINITY_DN132064_c0_g1_i1	0	0	0	0
TRINITY_DN132170_c0_g1_i1	0	0	0	0
TRINITY_DN132352_c2_g1_i1	8600.95	10633.3	6685.62	6687.18
TRINITY_DN132357_c0_g1_i1	3.66	2.13	9.8	3.72
TRINITY_DN132362_c0_g1_i1	41.38	41.67	41.27	45.56
TRINITY_DN132365_c0_g4_i1	298.94	207.95	207.42	296.67
TRINITY_DN132379_c0_g1_i1	431.33	275.02	262.67	295.07
TRINITY_DN132380_c0_g2_i1	1160.33	486.17	1894.27	1562.37
TRINITY_DN132381_c0_g1_i1	13.85	15.57	17.07	19.08
TRINITY_DN132383_c0_g1_i1	40.04	43.8	30.96	46.35
TRINITY_DN132386_c0_g1_i1	30.32	32.46	32.13	35.56
TRINITY_DN132404_c0_g1_i1	0.47	0.72	4.46	1.08
TRINITY_DN132411_c0_g2_i1	77.53	73.09	79.57	69.49
TRINITY_DN132431_c0_g1_i1	11.92	13.12	15.46	13.82
TRINITY_DN132454_c0_g2_i1	489.33	534.2	514.94	394.17
TRINITY_DN132455_c0_g1_i1	75.55	82.1	83.67	89.43
TRINITY_DN132459_c0_g1_i1	334.93	279.67	203.2	300.86
TRINITY_DN132460_c0_g1_i1	30.54	34.3	28.55	30.85
TRINITY_DN132464_c0_g1_i1	9.43	9.4	10.04	12.14
TRINITY_DN132467_c0_g1_i1	22.81	19.4	124.63	40.73
TRINITY_DN132470_c0_g1_i1	2.08	2.44	43.77	5.38
TRINITY_DN132475_c0_g1_i1	20.89	22.09	21.45	23.97
TRINITY_DN132489_c0_g1_i1	19.65	18.37	21.52	23.68
TRINITY_DN132490_c0_g1_i1	5.14	5.56	6.69	5.39
TRINITY_DN132501_c0_g1_i1	65.24	68.15	64.89	59.99
TRINITY_DN132506_c0_g1_i1	203.27	107.45	78.75	85.7
TRINITY_DN132509_c1_g6_i1	1.47	2.49	2.08	20.25
TRINITY_DN132513_c0_g1_i1	41.12	50.31	49.64	53.53
TRINITY_DN132513_c1_g1_i1	4.25	8.39	9.85	9.61
TRINITY_DN132544_c0_g1_i1	5.59	10.31	7.39	6
TRINITY_DN132545_c0_g1_i1	33.25	23.43	27.09	23.27
TRINITY_DN132546_c0_g1_i1	71.02	30.16	140.87	47.1
TRINITY_DN132550_c0_g1_i1	12.92	13.79	20.86	16.67
TRINITY_DN132552_c0_g1_i1	11.43	14.92	17.01	15.65
TRINITY_DN132554_c0_g1_i1	72.13	79.79	82.59	70.02
TRINITY_DN132559_c0_g1_i1	2.09	2.61	3.61	2.23
TRINITY_DN132568_c0_g1_i1	8.49	10.99	13.31	10.85
TRINITY_DN132569_c0_g1_i1	2.29	1.24	5.36	1.95
TRINITY_DN132577_c0_g1_i1	167.43	154.47	122.26	173.01
TRINITY_DN132584_c0_g1_i1	57.88	52.49	47.41	56.62
TRINITY_DN132595_c0_g1_i1	0.04	0.11	0.02	0.11
TRINITY_DN132597_c0_g1_i1	4.2	3.35	11.75	4.89
TRINITY_DN132599_c0_g2_i1	328.94	335.66	351.23	354.08
TRINITY_DN132603_c0_g1_i1	12.98	12.38	16.22	13.46
TRINITY_DN132607_c0_g1_i1	0	0.12	0	0.06
TRINITY_DN132622_c0_g1_i1	61.94	68.84	68.67	75.88
TRINITY_DN132628_c0_g1_i1	49.83	57.8	47.02	71.93
TRINITY_DN132630_c0_g1_i1	265.35	259.97	241.88	269.37
TRINITY_DN132637_c0_g1_i1	14.62	5.77	11.8	13.85
TRINITY_DN132646_c1_g1_i1	22.49	26.26	24.27	29.43
TRINITY_DN132654_c0_g1_i1	14.97	16.11	17.05	23.25
TRINITY_DN132657_c0_g1_i1	97.21	93.61	98.59	114.87
TRINITY_DN132659_c0_g1_i1	0	0	0	0
TRINITY_DN132661_c0_g1_i1	13.64	10.75	13.82	13.78
TRINITY_DN13266_c0_g1_i1	7.37	11.54	7.08	6.62
TRINITY_DN132684_c0_g1_i1	0.17	0.42	1.24	0.8
TRINITY_DN132741_c0_g1_i1	4.31	3.61	14.43	4.94
TRINITY_DN132760_c0_g1_i1	12.55	7.86	28.52	12.34
TRINITY_DN132777_c0_g1_i1	0.32	0.29	0.51	0.25
TRINITY_DN132789_c0_g1_i1	20.49	26.87	28.29	25.88
TRINITY_DN132795_c0_g2_i1	0	0	0	0
TRINITY_DN132815_c0_g1_i1	23.16	16.25	31.43	16.94
TRINITY_DN132848_c0_g2_i1	3.46	4.16	4.54	4.99
TRINITY_DN132851_c0_g9_i1	0	0	0	0.02
TRINITY_DN13285_c0_g2_i1	24.11	27.6	26.93	31.42
TRINITY_DN132895_c0_g1_i1	19.43	16.36	21.94	26.2
TRINITY_DN132937_c0_g1_i1	0.26	0	0.67	0.77
TRINITY_DN132966_c0_g1_i1	36.18	29.53	32.59	28.05
TRINITY_DN132967_c0_g1_i1	5.8	0.81	45.34	5.21
TRINITY_DN132968_c0_g1_i1	12.9	13.74	21.33	16.32
TRINITY_DN132975_c0_g1_i1	0	0	0	0
TRINITY_DN132979_c0_g1_i1	78.44	88.78	79.28	80.44
TRINITY_DN133030_c0_g1_i1	0	0	0	0
TRINITY_DN133077_c0_g1_i1	45.5	59.65	59.45	57.39
TRINITY_DN133092_c0_g1_i1	0.9	1.02	1.02	2.03
TRINITY_DN133097_c0_g3_i1	0	0	0	0
TRINITY_DN133108_c0_g2_i1	4.61	8.25	7.48	8.06
TRINITY_DN133114_c0_g1_i1	10.87	14.19	13.35	12.99
TRINITY_DN133133_c0_g1_i1	4.53	5.26	5.61	5.87
TRINITY_DN133175_c0_g1_i2	0	0	0	0
TRINITY_DN133235_c0_g1_i1	19.4	12.28	50.87	18.59
TRINITY_DN133281_c0_g1_i1	0.07	0	0.09	0.07
TRINITY_DN133298_c1_g1_i1	55.13	54.11	47.69	37.92
TRINITY_DN133311_c0_g1_i1	1.15	3.76	3.95	3.22
TRINITY_DN133312_c0_g1_i1	6.98	7.31	16.59	9.57
TRINITY_DN133324_c0_g1_i1	31.31	41.82	38.53	39.28
TRINITY_DN13334_c0_g1_i1	0	0	0	0
TRINITY_DN133379_c0_g1_i1	143.94	154.56	132.57	169.99
TRINITY_DN133385_c0_g2_i1	0	22.82	0.01	0
TRINITY_DN133391_c0_g1_i1	16.16	17.74	15.93	12.96
TRINITY_DN133404_c0_g1_i1	9.33	11.39	10.4	11.22
TRINITY_DN133442_c0_g1_i1	9.19	8.37	30.6	12.59
TRINITY_DN133494_c0_g1_i1	8.09	12.84	13.89	10.82
TRINITY_DN133537_c0_g1_i1	4.81	2.91	5.53	4.32
TRINITY_DN133543_c0_g1_i1	49.4	45.98	43.38	44.13
TRINITY_DN133555_c0_g1_i1	8.07	7.37	9.02	8.79
TRINITY_DN133563_c0_g1_i1	69.12	75.8	74.59	81.19
TRINITY_DN133564_c0_g1_i1	13.29	13.03	14.29	12.82
TRINITY_DN133595_c0_g1_i1	43.73	42.46	48.73	40.93
TRINITY_DN133623_c0_g1_i2	6.97	5.26	4.66	6.78
TRINITY_DN133706_c0_g1_i1	4.91	6.45	9.8	10.83
TRINITY_DN133720_c0_g1_i1	0	0	0	0
TRINITY_DN133727_c0_g1_i1	3.42	2.93	4.95	4.3
TRINITY_DN133755_c1_g1_i1	24.69	25.37	27.43	18.85
TRINITY_DN133767_c0_g1_i1	33.18	38.73	37	38.92
TRINITY_DN133787_c0_g1_i1	0	0.57	0	0
TRINITY_DN133788_c0_g1_i1	0	0.22	0	0
TRINITY_DN133820_c0_g1_i1	0	0	0	0
TRINITY_DN133883_c0_g1_i1	2.72	3.76	2.7	3.15
TRINITY_DN133978_c0_g1_i1	0	0.06	0.32	0
TRINITY_DN133986_c0_g1_i1	6.67	8.03	11.16	7.91
TRINITY_DN134076_c0_g1_i1	22.57	18.41	22.94	32.59
TRINITY_DN134091_c0_g1_i1	0	0	0	0
TRINITY_DN134129_c0_g1_i1	0	0	0	0
TRINITY_DN134144_c0_g1_i1	77.15	68.6	86.57	60.59
TRINITY_DN134158_c0_g1_i1	0	0	0	0
TRINITY_DN13415_c0_g1_i1	0.45	0.71	0.16	1.33
TRINITY_DN134164_c0_g2_i1	2.17	1.99	2.62	1.83
TRINITY_DN134201_c0_g1_i1	0.1	0	0.12	0.1
TRINITY_DN134285_c0_g1_i1	3.14	5.39	4.2	5.78
TRINITY_DN134293_c0_g1_i1	5.79	8.19	15.76	16.9
TRINITY_DN134306_c0_g1_i1	0	0	0	0
TRINITY_DN13441_c0_g1_i1	52.35	53.95	38.46	43.8
TRINITY_DN134437_c0_g1_i1	1.96	1.18	4.27	1.87
TRINITY_DN134481_c0_g1_i1	4.46	3.25	5.98	5.62
TRINITY_DN134515_c0_g1_i1	6.13	7.04	8.18	6.47
TRINITY_DN134524_c0_g1_i1	35.82	41.89	37.92	43.49
TRINITY_DN134584_c0_g1_i1	22.77	32.83	29.28	25.82
TRINITY_DN134594_c0_g1_i1	0.11	0.47	1.29	0.58
TRINITY_DN134610_c0_g1_i1	4.1	4.42	5.22	4.14
TRINITY_DN134642_c0_g1_i1	5.68	6.04	6.83	4.71
TRINITY_DN134703_c0_g1_i1	0	0	0	0
TRINITY_DN134737_c0_g9_i1	0	0	0	0
TRINITY_DN135037_c0_g1_i1	3.01	3.28	5.16	4.08
TRINITY_DN135067_c0_g1_i1	2.37	0.23	0.31	1.06
TRINITY_DN13509_c0_g1_i1	0.41	0.28	0.93	1.01
TRINITY_DN135152_c0_g1_i1	0	0	0	0
TRINITY_DN135251_c0_g1_i1	0.19	0.15	0.95	0.22
TRINITY_DN135325_c0_g1_i1	0.45	0	0	0
TRINITY_DN135432_c0_g1_i1	0	0	0	0
TRINITY_DN135509_c0_g1_i1	0	0	0	0
TRINITY_DN135560_c0_g1_i1	0	0	0	0.33
TRINITY_DN135564_c0_g2_i1	32.35	35.44	33.97	38.22
TRINITY_DN135585_c0_g1_i1	1.03	1.82	2.16	1.5
TRINITY_DN135634_c0_g1_i1	0	0	0	0
TRINITY_DN135681_c0_g1_i1	0	0.15	0	0
TRINITY_DN135761_c0_g1_i1	13.98	17.73	22.01	15.08
TRINITY_DN135801_c0_g1_i1	0	0	0	0.17
TRINITY_DN135832_c0_g1_i1	0	0	0.28	0
TRINITY_DN135839_c0_g1_i1	5.95	4.36	11.35	5.89
TRINITY_DN13584_c0_g1_i1	0.81	0.88	1.28	0.57
TRINITY_DN135850_c0_g1_i1	12.16	14.97	17.27	21.87
TRINITY_DN135877_c1_g1_i1	1.96	2.12	3.34	1.69
TRINITY_DN135898_c0_g1_i1	29.19	26.79	26.75	28.4
TRINITY_DN135913_c0_g1_i1	9.91	9.79	9.04	11.5
TRINITY_DN135916_c0_g1_i1	3.28	3.79	8.88	3.38
TRINITY_DN135952_c0_g1_i1	0.08	0	0.2	0.16
TRINITY_DN135958_c0_g1_i1	0	0	0	0.39
TRINITY_DN135976_c0_g1_i1	2.78	3.11	5.54	4.67
TRINITY_DN136063_c0_g1_i1	9.52	11.29	9.07	9.34
TRINITY_DN136167_c2_g1_i1	36.14	40.55	45.91	37.16
TRINITY_DN136189_c0_g1_i1	7.18	11.03	13.85	10.93
TRINITY_DN136401_c0_g1_i1	0	0	0	0
TRINITY_DN136501_c0_g1_i1	3.41	3.75	6.78	4.66
TRINITY_DN136719_c0_g1_i1	0	0	0	0
TRINITY_DN136782_c0_g1_i1	0	0	0	0
TRINITY_DN137034_c0_g1_i1	0	0	0	0
TRINITY_DN137111_c0_g1_i1	0	0	0	0
TRINITY_DN137114_c0_g1_i1	0	0	0	0
TRINITY_DN137133_c0_g1_i1	4.28	4.65	5.08	4.84
TRINITY_DN137214_c0_g1_i1	0	0	0	0
TRINITY_DN137380_c0_g1_i1	0	0	0	0.81
TRINITY_DN137440_c0_g1_i1	0	0	0	0
TRINITY_DN13764_c0_g3_i1	0	0	0	0
TRINITY_DN137777_c0_g1_i1	0	0	0	0
TRINITY_DN13779_c0_g1_i1	0	0	0	0
TRINITY_DN137840_c0_g1_i1	0	0	0	0
TRINITY_DN137865_c0_g1_i1	0.38	0	0	0
TRINITY_DN137959_c0_g1_i1	0	0	0	0
TRINITY_DN137964_c0_g1_i1	0	0	0	0
TRINITY_DN138050_c0_g1_i1	0	0	0	0
TRINITY_DN138097_c0_g1_i1	0	0	0	0
TRINITY_DN13811_c0_g2_i1	0.32	1.53	0.81	3
TRINITY_DN138409_c0_g1_i1	0	0	0	0
TRINITY_DN13852_c0_g1_i1	49.64	53.47	56.88	67.05
TRINITY_DN138589_c0_g1_i1	1.3	0	0	0
TRINITY_DN138680_c0_g1_i1	0	0	0	0.26
TRINITY_DN138698_c0_g1_i1	0	0.24	0	0.25
TRINITY_DN13888_c0_g2_i1	19.05	18.01	23.78	27.53
TRINITY_DN139089_c0_g1_i1	0	0	0	0
TRINITY_DN139133_c0_g1_i1	0	0	0	0
TRINITY_DN139270_c0_g1_i1	0	0	0	0
TRINITY_DN139283_c0_g1_i1	54.66	62.98	61.16	63.74
TRINITY_DN13934_c0_g1_i1	0	0	0.25	0
TRINITY_DN139381_c0_g1_i1	0.1	0	0.5	0
TRINITY_DN139416_c0_g1_i1	0.24	0	0.3	0.23
TRINITY_DN139553_c0_g1_i1	0	0	0	0
TRINITY_DN139680_c0_g1_i1	0	0	0	0
TRINITY_DN14010_c0_g1_i1	10.6	11.81	13.39	10.24
TRINITY_DN140130_c0_g1_i1	0	0	0	0
TRINITY_DN14017_c0_g1_i1	138.39	163.79	127.43	170.06
TRINITY_DN140183_c0_g1_i1	0.4	0.38	0.52	0
TRINITY_DN140550_c0_g1_i1	0	0	0	0
TRINITY_DN140654_c0_g1_i1	0	0.25	0	0
TRINITY_DN14071_c0_g1_i1	17.2	24.61	23.72	20.75
TRINITY_DN140905_c0_g1_i1	0	0	0	0
TRINITY_DN140964_c0_g1_i1	0	0	3.05	0
TRINITY_DN14099_c0_g2_i1	0	0.43	0	0
TRINITY_DN141010_c0_g1_i1	0	0	0	0
TRINITY_DN141096_c0_g1_i1	0	0	0	0
TRINITY_DN141206_c0_g1_i1	0	0	0	0
TRINITY_DN141230_c0_g1_i1	0	0	0	0
TRINITY_DN141374_c0_g1_i1	0	0	0	0
TRINITY_DN14145_c0_g1_i1	0	0	0	0
TRINITY_DN141526_c0_g1_i1	0	0.14	0.18	0
TRINITY_DN14183_c0_g6_i1	0	0	0	0.29
TRINITY_DN141875_c0_g1_i1	0	0	0	0
TRINITY_DN141931_c0_g1_i1	0	0	0	0
TRINITY_DN141937_c0_g1_i1	0	0	0	0
TRINITY_DN142095_c0_g1_i1	0	0	0	0
TRINITY_DN14223_c0_g1_i1	0	0	0	0
TRINITY_DN142255_c0_g1_i1	0	0	0	0
TRINITY_DN142408_c0_g1_i1	0	0	0	0
TRINITY_DN142450_c0_g1_i1	0	0	0	0
TRINITY_DN142632_c0_g1_i1	0	0	0	0
TRINITY_DN142817_c0_g1_i1	0	0	0.51	0
TRINITY_DN142994_c0_g2_i1	0	0	0	0
TRINITY_DN143206_c0_g1_i1	0	0.51	0	0
TRINITY_DN14356_c0_g1_i1	0.27	0	0	0
TRINITY_DN14362_c0_g1_i1	0	0	0	0
TRINITY_DN14387_c0_g1_i1	18.12	23.59	20.06	18.87
TRINITY_DN143968_c0_g1_i1	0	0	0	0
TRINITY_DN144142_c0_g1_i1	0	0	0	0
TRINITY_DN14421_c0_g2_i1	9.12	11.81	11.08	13.23
TRINITY_DN144370_c0_g1_i1	0	0	0	0.35
TRINITY_DN14457_c0_g1_i1	0.09	0.22	1.02	0.35
TRINITY_DN1450_c0_g2_i1	13.42	15.33	13.54	16.6
TRINITY_DN14523_c0_g1_i1	0	0	0	0
TRINITY_DN14696_c0_g1_i1	1.4	1.56	3.73	2.28
TRINITY_DN1471_c0_g1_i1	8.65	8.93	8.98	9.49
TRINITY_DN14723_c0_g2_i1	13.06	11.25	26.49	10.42
TRINITY_DN14735_c0_g1_i1	39.58	69.03	55.91	53.04
TRINITY_DN1474_c1_g1_i1	0.59	2.32	2.89	2.26
TRINITY_DN14753_c0_g1_i1	0.19	1.06	1.89	1.45
TRINITY_DN14768_c0_g2_i1	4.98	2.38	4.09	0.98
TRINITY_DN14778_c0_g1_i1	0	0	0	0
TRINITY_DN14788_c0_g1_i1	80.9	110.26	77.37	105.08
TRINITY_DN14794_c0_g1_i1	39.93	44.65	36.45	37.62
TRINITY_DN14855_c0_g1_i1	24.55	29.02	18.58	30.34
TRINITY_DN14957_c0_g1_i1	0.76	0.79	1.86	0.98
TRINITY_DN14983_c0_g1_i1	0	0	0	0
TRINITY_DN1502_c0_g1_i1	0.75	0.66	0.97	0.99
TRINITY_DN15076_c0_g1_i1	148.81	146.37	118.83	100.52
TRINITY_DN15106_c0_g1_i1	2.22	2.43	5.37	3.07
TRINITY_DN1512_c0_g2_i1	1.57	2.13	2.23	1.44
TRINITY_DN15173_c0_g2_i1	17.68	21.51	18.29	23.87
TRINITY_DN15174_c0_g1_i1	3.76	2.58	4.1	3.31
TRINITY_DN15342_c0_g1_i1	241.47	226.53	387.19	176.54
TRINITY_DN1535_c0_g1_i1	0	0	0.13	0
TRINITY_DN15369_c0_g1_i1	0.19	0.09	0.11	0.09
TRINITY_DN15371_c0_g1_i1	0.07	0.14	0.09	0.21
TRINITY_DN1541_c0_g1_i1	19.12	18.65	29.12	20.43
TRINITY_DN15450_c1_g1_i1	0	0	0.66	0.25
TRINITY_DN15523_c0_g2_i1	10.44	21.73	16.66	16.04
TRINITY_DN15527_c0_g1_i1	0	0	0.81	0
TRINITY_DN15533_c0_g2_i1	0	0	0	0
TRINITY_DN15572_c0_g2_i1	2.78	3.06	4.17	3.26
TRINITY_DN15573_c0_g1_i1	4.96	4.33	5.59	4.99
TRINITY_DN15574_c0_g2_i1	27.33	25.19	31.29	37.32
TRINITY_DN15589_c0_g2_i1	0	0	0	0
TRINITY_DN15592_c0_g2_i1	7.62	16.71	12.03	10.45
TRINITY_DN15602_c0_g2_i1	8.5	10.03	10.04	10.84
TRINITY_DN15621_c0_g1_i1	2.46	3.45	2.52	3.37
TRINITY_DN15644_c0_g1_i1	0.14	0	0.35	0
TRINITY_DN15683_c0_g2_i1	5.09	5.11	6.07	6.56
TRINITY_DN15716_c0_g2_i1	7.8	7.29	9.67	9.77
TRINITY_DN1582_c0_g1_i1	0.56	1.62	1.53	2.91
TRINITY_DN15848_c0_g1_i1	0	0	0	0
TRINITY_DN15909_c0_g1_i1	0	0	0	0
TRINITY_DN15954_c0_g2_i1	29.75	29.46	31.84	24.12
TRINITY_DN15970_c0_g2_i1	16.51	18.8	20.5	24.21
TRINITY_DN1600_c0_g1_i1	0	0	0	0
TRINITY_DN16018_c0_g1_i1	10.02	11.09	14.7	12.17
TRINITY_DN16287_c0_g1_i1	11.04	11.32	13.28	12.62
TRINITY_DN1628_c0_g1_i1	3.47	4.32	5.19	3.52
TRINITY_DN16337_c0_g2_i1	14.47	17.54	16.1	16.67
TRINITY_DN16348_c0_g1_i1	2.75	4.84	4.29	3.65
TRINITY_DN16363_c0_g2_i1	18.21	43.04	17.7	11.18
TRINITY_DN16394_c0_g1_i1	0.12	0.06	0.36	0.06
TRINITY_DN1640_c0_g1_i1	4.32	5.95	7.39	7.22
TRINITY_DN16468_c0_g1_i1	6.18	7.59	7.84	8.38
TRINITY_DN16493_c0_g1_i1	0	0.06	0.26	0
TRINITY_DN16495_c0_g1_i1	0.08	0.08	0	0
TRINITY_DN16702_c0_g1_i1	18.57	18.06	30.21	28.18
TRINITY_DN16767_c0_g1_i1	0	0.04	0.7	0
TRINITY_DN16811_c0_g1_i1	83.88	94.74	92.87	91.9
TRINITY_DN1681_c0_g1_i1	4.23	4.56	0	3.02
TRINITY_DN1681_c0_g2_i1	54.08	49.11	40.55	40.31
TRINITY_DN16850_c0_g2_i1	0	0	0	0
TRINITY_DN16893_c0_g1_i2	21.4	27.03	26.06	24.45
TRINITY_DN16945_c0_g1_i1	0	0	0	0
TRINITY_DN16954_c0_g2_i1	3.8	4.22	6.65	4.94
TRINITY_DN17018_c0_g1_i1	0	0	0	0
TRINITY_DN17024_c0_g1_i1	5.62	4.44	5.47	5.17
TRINITY_DN17061_c0_g1_i1	0	0	0	0
TRINITY_DN17085_c0_g1_i1	0	0	0	0
TRINITY_DN17094_c0_g2_i1	0.57	0.61	1.47	0.26
TRINITY_DN1709_c0_g2_i1	0.16	0.15	0.19	0.15
TRINITY_DN17103_c0_g1_i1	0	0	0.19	0
TRINITY_DN17151_c0_g1_i1	0.32	0.51	1.18	0.55
TRINITY_DN17170_c0_g1_i1	67.85	19.01	458.77	31.57
TRINITY_DN17174_c0_g2_i1	5.79	6.17	6.19	6.61
TRINITY_DN17188_c0_g1_i1	120.17	137.52	104.8	131.9
TRINITY_DN17195_c0_g1_i1	0	0	0	0
TRINITY_DN17202_c0_g1_i1	0	0	0.18	0.18
TRINITY_DN17210_c0_g1_i1	45.89	53.02	43.7	58.03
TRINITY_DN17222_c0_g1_i1	2.05	1.4	3.96	2.19
TRINITY_DN17234_c0_g1_i1	2.28	2.45	4.21	2.94
TRINITY_DN17242_c0_g1_i1	0	0.05	0.07	0.05
TRINITY_DN17284_c0_g2_i1	28.34	29.87	33.92	29.41
TRINITY_DN17293_c0_g1_i1	73.6	70.6	88.09	75.92
TRINITY_DN17302_c0_g1_i1	2.36	3.24	3.36	1.73
TRINITY_DN17307_c0_g1_i1	16.59	17.16	15.74	22.45
TRINITY_DN17314_c0_g2_i1	0.78	2.75	1.36	1.73
TRINITY_DN17356_c0_g1_i1	45.72	49.34	70.03	80.36
TRINITY_DN17386_c0_g2_i1	4.78	4.73	8.67	6.69
TRINITY_DN17399_c0_g1_i1	5.72	4.77	9.89	6.18
TRINITY_DN17412_c0_g1_i1	8.31	8.65	9.82	10.67
TRINITY_DN17413_c0_g1_i1	18.31	16.08	22.98	20.47
TRINITY_DN17460_c0_g1_i1	0	0	0.27	0
TRINITY_DN17465_c0_g1_i1	1.66	1.61	2.59	2.01
TRINITY_DN17485_c0_g1_i1	0	0	0	0
TRINITY_DN17487_c0_g1_i1	0	0	0	0
TRINITY_DN17523_c0_g1_i1	2.97	2.72	5.7	4.05
TRINITY_DN17583_c0_g1_i1	40.56	35.6	114.97	50.12
TRINITY_DN17618_c0_g1_i1	399.83	486.16	423.13	422.64
TRINITY_DN17648_c0_g1_i1	10.65	10.1	14.13	10.55
TRINITY_DN17677_c0_g1_i1	0.06	0.05	0.28	0
TRINITY_DN17719_c0_g1_i1	107.48	138.56	100.36	121.37
TRINITY_DN17727_c0_g1_i1	4.22	4.09	4.54	4.92
TRINITY_DN17746_c0_g1_i1	13.61	16.64	16.5	21.02
TRINITY_DN17756_c0_g1_i1	15.26	17.47	16.27	17.48
TRINITY_DN17762_c0_g1_i1	0.17	0	0.3	0.04
TRINITY_DN17781_c0_g2_i1	3.96	4.79	4.96	4.95
TRINITY_DN17782_c0_g1_i1	26.75	30.61	24.92	33.09
TRINITY_DN17793_c0_g1_i1	93.52	95.09	93.26	122.81
TRINITY_DN17822_c0_g1_i1	28.71	22.28	61.88	34.92
TRINITY_DN17841_c0_g1_i1	99.29	100.39	114.39	92.53
TRINITY_DN17848_c0_g1_i1	0	0	0.48	0.29
TRINITY_DN17849_c0_g1_i1	14.91	16.56	16.83	18.69
TRINITY_DN17850_c0_g2_i1	2300.63	2025.78	1458.92	2185.5
TRINITY_DN17861_c0_g1_i1	23.06	26.13	20.29	26.07
TRINITY_DN17862_c0_g1_i1	16.21	16.94	21.1	21.91
TRINITY_DN17864_c0_g1_i1	11.74	16.96	17.45	11.13
TRINITY_DN17868_c0_g2_i1	3.77	5.43	5.8	6.4
TRINITY_DN17869_c0_g2_i1	2.18	0.86	2.58	4.03
TRINITY_DN17870_c0_g2_i1	11.7	10.09	60.7	22.02
TRINITY_DN17873_c0_g1_i1	0	0	0.04	0
TRINITY_DN17900_c0_g2_i1	0	0.32	0.71	0.65
TRINITY_DN17903_c0_g1_i1	30.98	36.24	43.9	33.48
TRINITY_DN17910_c0_g1_i1	14.51	17.33	17.16	21.09
TRINITY_DN17915_c0_g1_i1	2.06	3.98	4.52	2.81
TRINITY_DN17917_c0_g2_i1	0.74	0	3.28	0.96
TRINITY_DN17935_c0_g1_i1	32.77	37.64	33.84	42.15
TRINITY_DN17951_c0_g1_i4	1.91	3.63	3.01	3.46
TRINITY_DN17957_c0_g1_i1	1093.31	1103.46	1005.49	867.7
TRINITY_DN17991_c0_g1_i1	24.32	36.11	25.9	28.52
TRINITY_DN17996_c0_g2_i1	3.71	0	10.94	3.39
TRINITY_DN17997_c1_g1_i1	19.81	8.21	20.45	18.37
TRINITY_DN18003_c0_g1_i1	4.26	1.73	6.31	3.02
TRINITY_DN18011_c0_g1_i1	13.28	13.24	17.4	12.4
TRINITY_DN18018_c0_g1_i1	0	0	0	0
TRINITY_DN18019_c0_g1_i1	0.1	0.19	1.07	0.63
TRINITY_DN18020_c0_g1_i1	12.53	13.67	20.84	13.01
TRINITY_DN18023_c0_g1_i1	7.56	9.74	11.82	9.13
TRINITY_DN18024_c0_g1_i1	8.38	7.19	12.04	8.8
TRINITY_DN18029_c0_g1_i1	34.24	41.44	42.27	45.02
TRINITY_DN18033_c0_g1_i1	22.26	23.19	20.35	24.71
TRINITY_DN18034_c0_g1_i1	4.17	4.65	5.92	6.27
TRINITY_DN18035_c0_g1_i1	8.76	11.23	9.45	11.19
TRINITY_DN18039_c0_g1_i1	21.26	11.17	52.56	9.5
TRINITY_DN18049_c0_g2_i1	5.35	5.51	5.73	4.54
TRINITY_DN18054_c0_g11_i1	112.04	97.96	85.74	97.47
TRINITY_DN18055_c0_g1_i1	26.82	24.51	33.77	20.79
TRINITY_DN18064_c0_g2_i1	36.89	35.27	30.5	41.01
TRINITY_DN18068_c0_g2_i1	7.43	8.38	12.2	12.68
TRINITY_DN18068_c1_g1_i1	35.96	40.05	46.11	34.55
TRINITY_DN18071_c0_g2_i1	43.9	25.11	88.23	41.99
TRINITY_DN18074_c0_g1_i1	822.88	629.04	478.3	601.19
TRINITY_DN1807_c0_g1_i1	22.61	24.8	22.77	30.77
TRINITY_DN18080_c0_g1_i1	848.82	853.43	632.99	851.58
TRINITY_DN18083_c4_g1_i1	1132.92	3077.66	4588.94	1350.77
TRINITY_DN18094_c0_g1_i1	221.44	253.15	176.12	167.68
TRINITY_DN18095_c0_g2_i1	531.46	539.24	631.99	538.11
TRINITY_DN18106_c0_g1_i1	101.05	109.11	132.72	133.51
TRINITY_DN18111_c0_g1_i1	161.41	185.84	160.02	142.04
TRINITY_DN18120_c2_g1_i1	15.08	16.28	16.54	17.52
TRINITY_DN18143_c0_g1_i1	29.32	28.48	27.93	29.27
TRINITY_DN18159_c0_g1_i1	6.5	6.34	10.64	5.53
TRINITY_DN18164_c0_g1_i1	11.86	8.41	13.63	8.76
TRINITY_DN18170_c0_g1_i1	18.25	23.9	20.39	25.78
TRINITY_DN18178_c0_g1_i1	65.1	64.38	44.09	65.73
TRINITY_DN18179_c0_g1_i1	4.34	4.28	4.57	5.37
TRINITY_DN18193_c0_g2_i1	2.67	2.7	3.02	2.25
TRINITY_DN18197_c0_g1_i1	6.57	9.46	8.73	6.24
TRINITY_DN18198_c0_g2_i1	0.13	0.04	0.15	0.06
TRINITY_DN18202_c0_g1_i1	529.69	529.13	498.8	602.51
TRINITY_DN18209_c0_g1_i1	2.83	2.47	5.63	1.64
TRINITY_DN18210_c0_g1_i1	10.04	19.99	16.89	17.77
TRINITY_DN18223_c0_g1_i1	24.86	20.96	27.48	29.54
TRINITY_DN18233_c0_g2_i1	45.17	36.53	26.64	44.77
TRINITY_DN18236_c0_g1_i1	5.63	6.9	8.13	8.05
TRINITY_DN18238_c0_g2_i1	34.38	32.32	31.06	36.05
TRINITY_DN18245_c0_g2_i1	29.56	30.41	33.97	37.77
TRINITY_DN18263_c0_g1_i1	199.52	193.16	183.63	169.48
TRINITY_DN18264_c0_g1_i1	31.44	59.19	35.48	23.87
TRINITY_DN18265_c0_g1_i1	101.52	102.87	97.16	108.17
TRINITY_DN18267_c0_g1_i1	5.27	3.56	10	6.08
TRINITY_DN18283_c0_g1_i4	1.97	3.58	4.16	2.48
TRINITY_DN18323_c0_g1_i1	6.34	7.68	7.4	9.4
TRINITY_DN18327_c0_g1_i1	0.97	1.65	1.97	1.64
TRINITY_DN18341_c0_g1_i1	3.75	4.25	5.86	3.6
TRINITY_DN1834_c0_g1_i1	25.33	26.56	19.21	25.39
TRINITY_DN18357_c0_g2_i1	1.78	1.94	3.03	3.48
TRINITY_DN18389_c0_g1_i1	0.14	0.13	0.34	0.13
TRINITY_DN18413_c0_g1_i1	1.58	1.66	2.2	1.59
TRINITY_DN18424_c0_g2_i1	9.64	10.08	15.03	10.17
TRINITY_DN18446_c0_g2_i1	10.27	10.4	20.69	9.36
TRINITY_DN18458_c0_g1_i1	5.77	6.31	11.65	9.52
TRINITY_DN18474_c0_g1_i1	27.26	28.19	28.53	31.5
TRINITY_DN18478_c0_g1_i1	0	0	0.23	0
TRINITY_DN18483_c0_g1_i1	0	0.31	0.27	0.31
TRINITY_DN18490_c0_g1_i1	5.25	6.95	6.59	5.49
TRINITY_DN18506_c0_g1_i1	1696.2	1663.15	1208.25	1486.85
TRINITY_DN18512_c0_g1_i1	8.72	6.76	7.17	9.95
TRINITY_DN18514_c0_g1_i1	9.38	9.32	10.89	10.91
TRINITY_DN18524_c1_g1_i1	70.05	65.63	71.28	104.96
TRINITY_DN18527_c0_g1_i1	3.4	3.14	6.62	3.33
TRINITY_DN18540_c0_g2_i1	1.58	2.49	3.67	2.4
TRINITY_DN18548_c0_g1_i1	21.23	21.11	25.36	20.29
TRINITY_DN18561_c0_g1_i1	0.15	0.07	0.27	0.14
TRINITY_DN18572_c0_g1_i1	2.68	4.7	5.2	3.44
TRINITY_DN1858_c0_g1_i1	9.61	9.97	9.52	8.39
TRINITY_DN18608_c0_g1_i1	7.46	14.5	8	12.79
TRINITY_DN18609_c0_g1_i1	467.02	427.75	354.11	362.21
TRINITY_DN18650_c0_g1_i1	3.84	3.29	12.33	3.6
TRINITY_DN18927_c0_g1_i1	0.15	0.41	0.18	0
TRINITY_DN18978_c0_g1_i2	9.82	7.8	8.37	3.09
TRINITY_DN19002_c0_g2_i1	618.61	556.73	533.56	391.36
TRINITY_DN19053_c0_g27_i1	71.7	70.61	71.6	49.71
TRINITY_DN1905_c0_g1_i1	31.92	36.78	38.54	35.08
TRINITY_DN19116_c0_g1_i1	13.32	9.31	17.94	12.51
TRINITY_DN19154_c0_g1_i1	9.34	9.31	15.59	8.96
TRINITY_DN19218_c1_g1_i1	0	0.6	0	0
TRINITY_DN19337_c0_g1_i1	12.05	14.37	20.08	23.41
TRINITY_DN19499_c0_g1_i1	0	0	0.33	0
TRINITY_DN19535_c0_g1_i1	0.14	0	0	0.13
TRINITY_DN19561_c0_g1_i1	0.16	0	0	0
TRINITY_DN19593_c0_g1_i1	0	0	0	0
TRINITY_DN19630_c0_g1_i1	1139.75	1174.88	925.42	1126.22
TRINITY_DN19764_c0_g1_i1	0	0	0	0
TRINITY_DN19786_c0_g1_i1	12.71	13.16	28.04	18.51
TRINITY_DN19842_c0_g2_i1	1.38	1.52	3.55	2.38
TRINITY_DN19912_c0_g1_i1	8.46	5.99	25.64	15.39
TRINITY_DN1991_c0_g1_i1	0.13	0	1.28	0
TRINITY_DN19946_c1_g1_i1	61.4	64.16	62.97	60.81
TRINITY_DN19970_c0_g2_i1	0.64	0.69	0.9	0.16
TRINITY_DN19975_c0_g1_i1	0.12	0.05	0.14	0
TRINITY_DN19993_c0_g1_i1	4.35	3.93	4.84	7.48
TRINITY_DN20026_c0_g1_i1	115.08	103.28	83.44	98.75
TRINITY_DN20030_c0_g2_i1	0.2	0	0	1.14
TRINITY_DN20056_c1_g1_i1	1.31	1.26	4.32	1.76
TRINITY_DN20067_c0_g1_i1	16.51	14.86	17.92	16.55
TRINITY_DN20141_c0_g2_i1	20.51	21.92	21.71	25.47
TRINITY_DN20148_c0_g1_i1	0	0	0	0
TRINITY_DN2014_c0_g1_i1	167.47	180.62	207.55	180.92
TRINITY_DN20166_c0_g1_i1	9.03	8.45	8.76	11.09
TRINITY_DN20173_c0_g2_i1	0.97	0.82	0.84	0.72
TRINITY_DN20187_c0_g1_i1	55.21	70.74	64.2	92.42
TRINITY_DN20305_c0_g2_i1	2.83	1.67	1.32	2.33
TRINITY_DN20318_c0_g1_i1	3.93	3.52	4.95	2.37
TRINITY_DN20329_c0_g1_i1	4.27	4.76	8.89	6.06
TRINITY_DN2035_c0_g1_i1	0.69	1.09	8.15	1.83
TRINITY_DN20419_c0_g1_i1	14.55	17.51	25.39	19.86
TRINITY_DN2042_c0_g1_i1	0	0	0.67	0.13
TRINITY_DN20433_c2_g1_i1	8.45	10.18	11.57	12.76
TRINITY_DN20486_c0_g3_i1	0.54	1.09	1.2	1.34
TRINITY_DN2056_c0_g4_i1	6.63	7.82	7.52	8.36
TRINITY_DN20581_c0_g1_i1	0.13	0	0	0
TRINITY_DN20589_c0_g2_i1	0	0.5	0.41	0.36
TRINITY_DN20648_c0_g1_i1	0	0.12	0.15	0.12
TRINITY_DN20660_c0_g1_i1	24.4	27.29	20.38	19.95
TRINITY_DN20710_c0_g1_i1	0	0.74	1.23	0.57
TRINITY_DN20787_c0_g2_i1	3.46	3.93	2.92	1.57
TRINITY_DN20799_c0_g1_i1	5.82	7.23	8.35	7.55
TRINITY_DN20940_c0_g1_i1	2.12	2.51	4.22	2.87
TRINITY_DN21011_c0_g1_i1	0.37	0	0	0
TRINITY_DN21054_c0_g1_i1	4.4	4.41	5.62	7.48
TRINITY_DN21072_c0_g1_i1	0.27	0.16	1.4	0.75
TRINITY_DN21094_c0_g2_i1	0	0	0	0
TRINITY_DN21138_c0_g1_i1	2.01	1.94	3.1	2.25
TRINITY_DN21181_c0_g1_i1	0.7	0.43	1.71	2.09
TRINITY_DN21241_c0_g1_i1	2.68	3.41	0.59	1.82
TRINITY_DN21249_c0_g1_i1	1.22	2.44	1.74	2.01
TRINITY_DN21271_c0_g19_i1	4.01	3.87	5.2	5.32
TRINITY_DN21315_c0_g1_i2	0	0	0	0
TRINITY_DN21346_c0_g2_i1	0	0	0	0
TRINITY_DN21355_c0_g2_i1	1.31	0	2.76	0.56
TRINITY_DN2137_c0_g1_i1	1.65	2.07	2.02	1.87
TRINITY_DN2157_c0_g2_i1	0	0	0	0
TRINITY_DN21589_c0_g2_i1	5.72	8.62	10.53	5.57
TRINITY_DN21634_c0_g1_i2	11.63	11.8	13.36	15.9
TRINITY_DN21659_c0_g1_i1	11.36	10.21	10.82	12.92
TRINITY_DN21664_c0_g1_i1	42.5	48.86	39.01	59.51
TRINITY_DN21703_c0_g1_i1	79.23	90.23	81.7	67.26
TRINITY_DN21733_c0_g1_i1	2.7	3.7	4.48	3.51
TRINITY_DN2192_c0_g1_i1	0	0	0	0
TRINITY_DN21931_c0_g1_i1	234.96	162.24	103.55	175.83
TRINITY_DN21951_c0_g2_i1	5.98	5.01	9.92	6.95
TRINITY_DN22128_c0_g1_i1	0.79	0.98	2.37	0.73
TRINITY_DN22206_c0_g1_i1	0	0	0	0
TRINITY_DN22222_c0_g2_i1	1.11	0.36	0.99	0.69
TRINITY_DN22228_c0_g2_i1	0	0	0	0
TRINITY_DN22230_c0_g1_i1	12.77	13.17	11.58	14.51
TRINITY_DN22230_c1_g1_i1	68.34	71.08	57.73	91.45
TRINITY_DN22272_c0_g2_i1	6.76	8.19	5.25	5.49
TRINITY_DN22313_c0_g2_i1	0	0.85	0.59	0.45
TRINITY_DN22325_c0_g1_i1	0.06	0	0.13	0.05
TRINITY_DN22348_c0_g1_i1	0	0	0	0
TRINITY_DN2235_c0_g1_i1	50.75	59.64	53.65	65.74
TRINITY_DN22392_c0_g1_i1	3.04	3.2	5.62	3.4
TRINITY_DN22392_c1_g1_i1	9.03	9.78	10.3	9.73
TRINITY_DN22444_c0_g1_i1	0	0.25	0.16	0.25
TRINITY_DN22487_c0_g1_i1	3.44	1.88	14.53	3.21
TRINITY_DN22562_c0_g1_i1	0	0	0	0
TRINITY_DN2258_c0_g1_i1	4.13	6.77	7.56	7.48
TRINITY_DN22750_c0_g1_i1	13.43	14.42	17.66	18.92
TRINITY_DN22777_c0_g2_i1	290.82	310.31	249.16	241.88
TRINITY_DN22777_c0_g3_i1	16.08	15.97	19.7	19.07
TRINITY_DN22849_c0_g1_i1	22.16	19.17	20.66	19.37
TRINITY_DN22913_c0_g2_i1	1.66	2.57	0.75	1.57
TRINITY_DN22966_c0_g2_i1	0	0.46	0	0
TRINITY_DN2297_c0_g1_i1	54.02	56.27	53.5	57.16
TRINITY_DN22985_c0_g1_i1	15.12	7.93	16.57	10.77
TRINITY_DN22996_c0_g1_i1	9.67	9.35	14.8	10.47
TRINITY_DN23016_c0_g1_i1	2.31	3.07	6.39	5.97
TRINITY_DN23020_c0_g2_i1	76.88	94.13	68.22	75.6
TRINITY_DN23041_c0_g1_i1	0	0	0	0
TRINITY_DN23094_c0_g2_i1	0.08	0.24	2.28	0.26
TRINITY_DN23122_c0_g1_i1	432.91	371.79	338.24	315.27
TRINITY_DN23122_c1_g1_i1	7.69	6.91	14.17	10.4
TRINITY_DN23125_c0_g2_i1	28.72	22.03	22.74	26.22
TRINITY_DN23128_c0_g1_i1	129.91	125.67	150.24	126.63
TRINITY_DN23151_c0_g1_i1	22.14	27.43	23.42	26.99
TRINITY_DN23160_c0_g1_i1	0.52	0	0	0
TRINITY_DN23170_c1_g1_i1	53.94	60.89	54.8	87.59
TRINITY_DN23193_c0_g1_i1	4.34	7.83	9.7	8.15
TRINITY_DN23203_c0_g2_i1	14.53	12.28	12.27	16.56
TRINITY_DN23214_c0_g1_i1	99.55	83.88	96.58	102.39
TRINITY_DN23219_c0_g1_i1	126.68	122.02	133.2	101.82
TRINITY_DN23235_c0_g2_i1	1043.11	914.74	630.89	772.06
TRINITY_DN23272_c0_g1_i1	0	0	0	0
TRINITY_DN23285_c0_g2_i1	6.92	8.17	13.62	6.52
TRINITY_DN23298_c0_g1_i1	0	0	0	0
TRINITY_DN23299_c0_g1_i1	0.84	0.67	3.27	1.45
TRINITY_DN23310_c0_g1_i1	0	0	0	0
TRINITY_DN23353_c0_g2_i1	10.59	11.46	12.6	13.62
TRINITY_DN23440_c0_g1_i1	3.97	4.67	4.49	4.39
TRINITY_DN23464_c0_g2_i1	0.51	0.94	1.09	1.15
TRINITY_DN23465_c0_g1_i1	14.91	22.73	28.89	25.61
TRINITY_DN23477_c0_g1_i1	4.45	4.34	6.2	7.48
TRINITY_DN23501_c0_g2_i1	2.43	3.27	4.45	1.73
TRINITY_DN23507_c0_g1_i1	0.09	1.19	0.52	0.95
TRINITY_DN23523_c0_g1_i1	28.11	23.97	19.39	16.36
TRINITY_DN23537_c0_g2_i1	0	0	0	0
TRINITY_DN23548_c0_g2_i1	30.28	34.8	31.91	34.05
TRINITY_DN23558_c0_g1_i2	1.19	3.59	3.42	2.4
TRINITY_DN23568_c0_g1_i1	3.58	2.4	7.01	5.28
TRINITY_DN2360_c0_g1_i1	48.67	52.72	45.59	47.8
TRINITY_DN23617_c0_g1_i1	5.61	6.93	6.73	8
TRINITY_DN2362_c0_g2_i1	0	0.21	0	0
TRINITY_DN23645_c0_g1_i1	245.6	246.51	153.79	224.83
TRINITY_DN2366_c0_g3_i1	0	0	0	0
TRINITY_DN23703_c1_g1_i1	39.38	38.48	36.63	43.68
TRINITY_DN23709_c0_g1_i1	54.44	61.93	80.34	62.38
TRINITY_DN23724_c0_g1_i1	18.09	22.08	19.48	22.73
TRINITY_DN23747_c0_g1_i1	11.8	14.69	16.55	19.18
TRINITY_DN23751_c0_g2_i1	29.76	27.92	33.25	28.16
TRINITY_DN23757_c0_g1_i2	5.13	5.52	8.7	4.34
TRINITY_DN23773_c0_g1_i1	9.65	11.74	12.93	13.58
TRINITY_DN23790_c0_g1_i1	2.09	2.02	3.57	2.92
TRINITY_DN23807_c0_g1_i1	0	0	0	0
TRINITY_DN23810_c0_g1_i1	507.55	460.46	481.02	586.34
TRINITY_DN23820_c0_g1_i1	44.38	50.24	54.77	45.04
TRINITY_DN23826_c0_g2_i1	23.33	27.88	22.52	23.52
TRINITY_DN23829_c0_g1_i1	52.7	50.62	68.54	41.59
TRINITY_DN23837_c0_g1_i1	1134.85	1205.63	1259.71	1038.45
TRINITY_DN23844_c0_g1_i1	232.05	238.26	255.55	232.53
TRINITY_DN23847_c0_g2_i1	0.36	0.38	3.82	1.45
TRINITY_DN23866_c0_g2_i1	11.11	7.1	5.8	6.71
TRINITY_DN23875_c0_g1_i1	29.36	25.4	42.39	28.4
TRINITY_DN23885_c0_g2_i1	10.36	11.94	13.04	13.63
TRINITY_DN23893_c0_g1_i1	0	0.25	0	0
TRINITY_DN23898_c0_g1_i1	4.31	4.41	4.03	5.17
TRINITY_DN23910_c0_g1_i1	0	0	0	0
TRINITY_DN23923_c0_g1_i1	0	0	0	0
TRINITY_DN23929_c0_g1_i1	8.65	10.99	13.39	14.28
TRINITY_DN23936_c0_g1_i1	13.63	15.64	20.46	16.17
TRINITY_DN23950_c0_g2_i1	87.29	110.58	83.96	97.16
TRINITY_DN23960_c0_g1_i1	11.89	8.55	9.03	10.01
TRINITY_DN23973_c0_g1_i1	5.57	0	4.78	3.07
TRINITY_DN23974_c0_g1_i1	3.42	4.96	6.56	2.4
TRINITY_DN23984_c0_g1_i1	0	0	0	0
TRINITY_DN2398_c0_g1_i1	4.11	3.27	5.5	4.44
TRINITY_DN23992_c0_g1_i1	9.45	8.91	9.43	8.05
TRINITY_DN23993_c0_g1_i1	45.59	50.3	57.36	58.33
TRINITY_DN24029_c0_g2_i1	1.67	3.68	2.83	1.12
TRINITY_DN24030_c0_g2_i1	3.3	4.41	3.74	4.31
TRINITY_DN24047_c0_g1_i1	8.96	10.64	9.22	12.56
TRINITY_DN24071_c0_g1_i1	45.42	58.48	36.42	45.96
TRINITY_DN24074_c0_g1_i1	18.65	24.1	25.94	28.1
TRINITY_DN24083_c0_g1_i2	12.65	8.79	9.89	13.95
TRINITY_DN24097_c0_g1_i1	5.79	3.29	7.39	3.02
TRINITY_DN24181_c0_g1_i1	3.07	4.34	4.93	5.27
TRINITY_DN24217_c0_g1_i1	0.06	0.03	0	0.11
TRINITY_DN24254_c0_g1_i1	13.41	14.31	12.26	13.52
TRINITY_DN24267_c0_g1_i1	0	0	0	0
TRINITY_DN24269_c0_g1_i1	2.42	3.26	5.36	4.22
TRINITY_DN24289_c0_g1_i1	150.45	153.89	199.72	144.22
TRINITY_DN24326_c0_g1_i1	31.85	28.05	32.07	31.12
TRINITY_DN24358_c0_g2_i1	3068.13	2968.28	2184.2	2223.21
TRINITY_DN24358_c0_g3_i1	627.96	664.06	556.53	500.4
TRINITY_DN24371_c0_g2_i1	17.58	13.32	27.38	20.74
TRINITY_DN24376_c0_g1_i1	4.72	5.04	7.23	6.79
TRINITY_DN24377_c0_g1_i1	6.82	9.32	6.44	7.29
TRINITY_DN24383_c0_g1_i1	0	0	0	0
TRINITY_DN24477_c0_g1_i1	0.12	0	0	0
TRINITY_DN24490_c0_g1_i1	0	0	0	0
TRINITY_DN24512_c0_g2_i1	0	0	0	0
TRINITY_DN24545_c0_g1_i1	0	0	0	0
TRINITY_DN24592_c0_g1_i1	1.3	1.82	2.22	1.89
TRINITY_DN24632_c0_g1_i1	0.27	0.19	1.21	0
TRINITY_DN24634_c0_g1_i1	14.06	14.31	19.92	20.1
TRINITY_DN24655_c0_g1_i1	209.52	203.01	174.33	185.76
TRINITY_DN24672_c0_g1_i1	0	0	0	0
TRINITY_DN24690_c0_g1_i1	17.54	29.48	24.49	21.31
TRINITY_DN24700_c0_g2_i1	67.32	78.86	72.11	91.26
TRINITY_DN24700_c1_g1_i1	74	83.57	73.93	87.01
TRINITY_DN24702_c0_g1_i1	16.34	14.41	10.34	17.38
TRINITY_DN24704_c0_g1_i1	2.59	1.82	4.58	2.67
TRINITY_DN24708_c2_g1_i1	71.69	72.87	86.09	69.91
TRINITY_DN24724_c0_g1_i1	60.04	72.16	70.73	60.74
TRINITY_DN24741_c0_g1_i1	8.33	7.96	9.69	12.28
TRINITY_DN24758_c1_g1_i1	16.24	18.3	18.8	13.98
TRINITY_DN2477_c0_g1_i1	0.26	0.12	0.38	0.31
TRINITY_DN24827_c1_g1_i1	10.8	10.32	33.7	12.66
TRINITY_DN24845_c0_g1_i1	74.91	76.67	67.79	76.82
TRINITY_DN24846_c0_g1_i1	3.52	4.34	6.12	5.19
TRINITY_DN24854_c0_g1_i1	9.85	7.15	11.45	10.39
TRINITY_DN24867_c0_g2_i1	92	108.99	65.81	87.21
TRINITY_DN24872_c0_g1_i1	93.44	110.52	36.05	62.61
TRINITY_DN24893_c0_g1_i1	2.67	1.86	1.86	1.88
TRINITY_DN24911_c0_g2_i1	3.54	2.69	3.67	5.34
TRINITY_DN24928_c0_g2_i1	0.95	2.49	4.8	4.3
TRINITY_DN24946_c0_g1_i1	17.82	21.28	21.16	14.44
TRINITY_DN24980_c0_g2_i1	0	0	0	0
TRINITY_DN25019_c0_g1_i1	0	0	0	0
TRINITY_DN25029_c0_g1_i1	27.29	28.7	30.41	32.33
TRINITY_DN25038_c0_g2_i1	0	0	0	0
TRINITY_DN25098_c0_g1_i1	4.42	4.76	6.1	4.7
TRINITY_DN25108_c0_g1_i1	2.51	3.55	7.18	4.66
TRINITY_DN25112_c0_g2_i1	0.66	1.6	0.99	1.71
TRINITY_DN25113_c0_g1_i1	0	0.12	0	0
TRINITY_DN25131_c0_g1_i1	29.19	30.28	24.36	26.8
TRINITY_DN25135_c0_g1_i1	0	0	0	0
TRINITY_DN25155_c0_g2_i1	3.86	4.36	5.68	3.46
TRINITY_DN25188_c0_g1_i1	5.05	4.88	5.99	6.94
TRINITY_DN25211_c0_g1_i1	0	0	0	0
TRINITY_DN25224_c0_g1_i1	0	0	0	0
TRINITY_DN25234_c0_g1_i1	0	0	0	0
TRINITY_DN25252_c0_g1_i1	0	0	0	0
TRINITY_DN25253_c0_g1_i1	12.25	14.51	13.57	16.91
TRINITY_DN25268_c0_g1_i1	10.08	10.22	12.89	14.79
TRINITY_DN25268_c1_g1_i1	116.57	135.13	104.2	134.1
TRINITY_DN25324_c0_g1_i1	0	0	0.55	0
TRINITY_DN25382_c0_g1_i2	0	0	0	0
TRINITY_DN25471_c0_g2_i1	0	0	0	0
TRINITY_DN25518_c0_g1_i1	0.67	0.1	0.2	0.05
TRINITY_DN25524_c0_g1_i1	0.48	0	0.35	0.36
TRINITY_DN25663_c0_g1_i1	25.93	39.69	36.47	29.75
TRINITY_DN25670_c0_g1_i1	0	0	0	0
TRINITY_DN25699_c0_g1_i1	3.12	2.33	23.59	4.35
TRINITY_DN25705_c0_g1_i1	24.27	22.18	27.02	34.69
TRINITY_DN25708_c0_g1_i1	30.37	29.43	43.68	38.3
TRINITY_DN25709_c0_g2_i2	0	0	8.64	6.75
TRINITY_DN25719_c0_g1_i1	8.57	9.71	9.47	12.81
TRINITY_DN25724_c0_g1_i4	49.23	54.21	53.61	63.43
TRINITY_DN25740_c0_g2_i1	13.17	13.94	14.24	14.45
TRINITY_DN25753_c0_g2_i1	9.12	13.06	9.95	10.89
TRINITY_DN25753_c1_g1_i1	8.42	8.96	8.95	8.47
TRINITY_DN25762_c0_g1_i1	2.68	2.68	5.8	3.57
TRINITY_DN25765_c0_g1_i1	808.13	667.09	694.27	598.49
TRINITY_DN25769_c0_g2_i1	12.88	16.1	17.73	19.21
TRINITY_DN25782_c0_g2_i1	2.82	1.59	3.83	3.76
TRINITY_DN25792_c0_g1_i1	8.76	9.73	11.2	10.92
TRINITY_DN25792_c0_g2_i1	578.99	728.95	631.89	769.54
TRINITY_DN25807_c0_g1_i1	7.52	9.19	10.32	11.31
TRINITY_DN25808_c0_g1_i1	80.11	100.47	73.08	113.81
TRINITY_DN25812_c0_g1_i1	0	0	0	0
TRINITY_DN25843_c0_g2_i1	139.14	170.17	123.17	152.75
TRINITY_DN25843_c0_g3_i1	768.26	679.94	832.22	867.55
TRINITY_DN25843_c1_g1_i1	55.2	52.9	54.8	55.94
TRINITY_DN25867_c1_g1_i1	536.22	445	474.47	479.14
TRINITY_DN25867_c1_g2_i1	5.6	6.72	7.79	6.11
TRINITY_DN25872_c0_g1_i1	131.54	125.29	163.29	130.06
TRINITY_DN25888_c0_g1_i1	4.73	4.98	6.89	4.7
TRINITY_DN25896_c0_g2_i1	56.91	57.1	69.05	55.35
TRINITY_DN25897_c0_g2_i1	6.29	4.58	8.99	5.46
TRINITY_DN25898_c1_g2_i1	24.07	26.27	31.94	24.76
TRINITY_DN25914_c0_g1_i2	18.63	28.52	28.95	30.2
TRINITY_DN25920_c0_g1_i1	2.95	4.51	21.25	2.95
TRINITY_DN25921_c0_g1_i1	4.88	6.74	5.73	8.09
TRINITY_DN25930_c0_g1_i1	31.68	27.48	33.25	25.55
TRINITY_DN25942_c0_g1_i1	15.04	18.38	21.39	22.46
TRINITY_DN25953_c0_g1_i2	3.95	3.09	10.88	3.89
TRINITY_DN25963_c0_g1_i1	236.68	233.98	215.39	162.62
TRINITY_DN25966_c0_g1_i1	8.16	6.45	8.37	6.5
TRINITY_DN25966_c2_g1_i1	1.32	2.06	5.33	2.66
TRINITY_DN25973_c0_g1_i1	5.48	6.92	5.76	5.72
TRINITY_DN25982_c0_g2_i1	125.64	141.15	115.79	161.05
TRINITY_DN26005_c0_g1_i1	15.73	17.7	13.13	15.77
TRINITY_DN26008_c0_g1_i1	1317.86	1320.03	1045.26	1209.93
TRINITY_DN26023_c0_g1_i1	885.65	786.29	677.61	576.97
TRINITY_DN26027_c0_g2_i1	1.03	1.46	3.84	1.74
TRINITY_DN26028_c0_g1_i1	18.9	17.19	25.37	18.2
TRINITY_DN26056_c0_g1_i1	63	69.3	78.9	64.69
TRINITY_DN26061_c1_g1_i1	11.79	7.48	30.3	8.28
TRINITY_DN26090_c0_g1_i2	103.34	95.35	78.81	137.12
TRINITY_DN26090_c0_g2_i1	26.58	28.41	26.65	33.68
TRINITY_DN26094_c0_g2_i2	8.51	7.77	8.41	9.66
TRINITY_DN2609_c0_g1_i1	42.44	41.36	52.96	48.62
TRINITY_DN26115_c0_g2_i1	0	0	0	0.1
TRINITY_DN26117_c0_g1_i1	25.3	26.25	24.91	24.31
TRINITY_DN26123_c0_g1_i1	22.89	23.41	24.02	27.19
TRINITY_DN26128_c0_g2_i1	0	0	0	0
TRINITY_DN26139_c0_g1_i1	232.85	243.71	194.84	167.05
TRINITY_DN26166_c0_g1_i1	754	1003.23	753.3	925.8
TRINITY_DN26315_c0_g1_i1	10.9	12.02	10.19	12.72
TRINITY_DN26378_c0_g1_i1	54.54	68.38	70.62	53.62
TRINITY_DN26387_c0_g2_i1	5.21	6.56	10.22	6.59
TRINITY_DN26391_c0_g1_i1	3.36	3.66	39.01	4.8
TRINITY_DN26391_c1_g1_i1	8.21	7.29	6.75	8.94
TRINITY_DN26396_c2_g1_i1	78.2	42.37	75.47	67.56
TRINITY_DN26409_c0_g1_i1	0.51	0.16	6.16	0.78
TRINITY_DN26427_c0_g1_i1	19.91	4.12	19.01	7.58
TRINITY_DN26435_c0_g2_i1	28.23	26.26	764.97	68.46
TRINITY_DN26549_c0_g1_i1	0	0	0	0
TRINITY_DN26681_c0_g1_i1	0	0	0.28	0
TRINITY_DN26709_c0_g1_i1	0.2	0.09	0.38	0.3
TRINITY_DN26722_c0_g1_i1	0.62	0.54	1.05	0.59
TRINITY_DN2685_c0_g2_i1	3.21	4.3	4.47	3.97
TRINITY_DN26868_c0_g1_i1	14.04	16.38	21.55	13.39
TRINITY_DN26888_c0_g2_i1	0	0	0	0
TRINITY_DN26921_c0_g1_i1	17.16	17.79	23.36	19.79
TRINITY_DN26942_c0_g1_i1	0	0.15	0	0
TRINITY_DN26963_c0_g1_i1	120.85	173.35	158.19	131.46
TRINITY_DN26995_c0_g1_i1	0	0	0	0
TRINITY_DN27029_c0_g1_i1	0	0	0	0
TRINITY_DN27067_c0_g1_i1	0	0	0	0
TRINITY_DN27098_c0_g1_i1	14.31	17.73	18.89	22.15
TRINITY_DN27119_c0_g1_i1	0	0	0	0.39
TRINITY_DN27152_c0_g1_i1	1.37	1	2.47	1.65
TRINITY_DN27180_c0_g1_i1	53.17	58.98	58.39	49
TRINITY_DN27206_c0_g1_i1	51.16	44.35	30.51	42.18
TRINITY_DN27243_c0_g1_i1	0	0.19	0.58	0.3
TRINITY_DN27245_c0_g1_i1	1.23	1.11	3.02	1.73
TRINITY_DN27256_c0_g2_i1	0	0	0	0
TRINITY_DN27280_c0_g1_i1	0	0	0.51	0.1
TRINITY_DN27327_c0_g1_i1	30.8	30.67	22.93	33.22
TRINITY_DN27338_c0_g1_i1	0	0	0	0
TRINITY_DN27341_c0_g1_i1	6.84	5.85	12.27	7.2
TRINITY_DN27383_c0_g1_i1	10.56	7.27	15.51	14.8
TRINITY_DN27460_c0_g2_i1	3.15	3.89	4.58	4.67
TRINITY_DN27502_c1_g1_i1	0	0	0	0
TRINITY_DN27531_c0_g1_i1	0	0	0	0
TRINITY_DN27582_c0_g1_i1	11.67	10.1	12.52	18.97
TRINITY_DN2758_c0_g1_i1	2.06	3.63	4.2	2.86
TRINITY_DN27593_c0_g1_i1	0.24	0.38	0.29	0.6
TRINITY_DN27695_c0_g1_i1	6.34	4.5	6.43	7.29
TRINITY_DN27741_c0_g2_i1	0.27	0.51	0	0.27
TRINITY_DN27795_c1_g1_i1	0	0	0	0
TRINITY_DN27827_c0_g1_i1	3.63	3.48	5.17	3.41
TRINITY_DN2784_c0_g1_i1	21.91	23.83	23.43	27.34
TRINITY_DN27864_c0_g1_i1	1.36	1.02	15.68	2.32
TRINITY_DN27979_c0_g1_i1	0	0	0.16	0
TRINITY_DN27992_c0_g3_i1	0	0	0	0
TRINITY_DN28015_c0_g1_i1	75.36	77.94	65.21	70.11
TRINITY_DN28060_c0_g1_i1	0	0	0	0
TRINITY_DN28194_c0_g1_i2	26.14	26.99	24.85	27.67
TRINITY_DN28217_c0_g1_i1	40.99	51.82	38.3	36.14
TRINITY_DN28221_c0_g2_i1	5.66	4.95	4.18	5.55
TRINITY_DN28221_c0_g3_i1	1.39	1.16	7.56	6.6
TRINITY_DN28293_c1_g1_i1	4.32	39.21	56.17	45.51
TRINITY_DN28389_c0_g1_i1	16.73	16.03	17.49	23.59
TRINITY_DN28447_c0_g1_i1	0	0	0	0
TRINITY_DN28459_c0_g1_i1	0	0	0	0.34
TRINITY_DN28562_c0_g1_i1	1.82	1.01	0.77	1.47
TRINITY_DN28571_c1_g1_i1	0	0	1.13	0
TRINITY_DN28584_c0_g1_i1	11.52	8.95	8.37	6.72
TRINITY_DN28605_c0_g1_i2	0.44	0.26	1.4	0.44
TRINITY_DN28622_c0_g1_i1	0	0	0	0
TRINITY_DN28647_c0_g1_i1	8.64	10.34	12	8.9
TRINITY_DN28650_c0_g2_i1	2.45	3.75	5.39	3.9
TRINITY_DN2866_c0_g2_i1	15.16	18.84	20.34	18.08
TRINITY_DN28699_c0_g1_i1	0.39	0.52	0.2	0
TRINITY_DN28740_c0_g1_i1	1.2	0.31	2.18	1.29
TRINITY_DN28743_c0_g1_i1	0	0	0	0
TRINITY_DN28757_c0_g1_i1	51.12	46.77	40.4	61.47
TRINITY_DN28769_c0_g1_i1	14.86	5.82	52.02	13.57
TRINITY_DN28806_c0_g2_i1	20.06	22.62	19.62	20
TRINITY_DN28936_c0_g2_i1	6.55	8.6	10.58	8.48
TRINITY_DN29006_c0_g1_i2	8.96	7.77	13.13	9.14
TRINITY_DN29042_c0_g1_i1	18.88	16.57	18.91	19.75
TRINITY_DN29095_c0_g1_i1	13.58	17.25	18.11	17.24
TRINITY_DN29106_c0_g1_i1	0	0.28	0	0
TRINITY_DN29159_c0_g1_i1	0.83	0.76	1.3	1.01
TRINITY_DN29192_c0_g1_i1	4.23	3.84	6.67	4.31
TRINITY_DN29270_c0_g1_i1	0	0	0	0
TRINITY_DN29351_c0_g2_i1	16.92	20.54	17.83	15.87
TRINITY_DN29384_c0_g2_i1	5.91	7.66	9.32	6.61
TRINITY_DN29423_c0_g1_i1	15.13	12.15	26.16	17.09
TRINITY_DN2946_c0_g1_i1	0	0	0	0.25
TRINITY_DN29518_c0_g1_i1	3.15	2.92	2.87	2.52
TRINITY_DN29527_c0_g1_i1	38.44	9.25	39.61	11.2
TRINITY_DN29536_c0_g1_i2	16.99	18.3	23.1	21.72
TRINITY_DN2953_c0_g1_i1	6.53	6.76	8.06	7.87
TRINITY_DN29554_c0_g1_i1	8.79	6.87	23.02	12.29
TRINITY_DN29568_c0_g2_i1	0	0	0	0
TRINITY_DN2958_c0_g1_i2	2.21	3.8	2.75	2.71
TRINITY_DN29607_c0_g1_i1	53.05	61.99	50.82	67.16
TRINITY_DN29633_c2_g1_i1	62.03	70.86	115.87	53.04
TRINITY_DN29634_c0_g1_i1	0	0	0	0
TRINITY_DN29680_c0_g2_i1	2.45	4.11	5.91	2.14
TRINITY_DN29701_c0_g1_i1	0	0	0	0
TRINITY_DN29726_c0_g2_i1	0.04	0	0	0
TRINITY_DN29868_c0_g1_i1	0	0.29	0	0
TRINITY_DN30065_c0_g2_i1	11.62	11.47	11.22	12.11
TRINITY_DN30096_c0_g1_i1	0	0	0	0
TRINITY_DN30189_c0_g1_i1	0	0	0	0
TRINITY_DN30199_c0_g1_i1	0	0	0.17	0
TRINITY_DN30201_c0_g1_i1	6.14	6.58	8.49	8.49
TRINITY_DN30235_c0_g1_i1	0	0	0	0
TRINITY_DN30342_c0_g1_i1	0	0	0	0
TRINITY_DN30353_c0_g1_i2	11.18	10.92	14.02	14.63
TRINITY_DN3049_c0_g1_i1	0	0	0	0
TRINITY_DN30510_c0_g1_i1	0	0	0	0.15
TRINITY_DN30588_c0_g1_i1	0	0	0.35	0
TRINITY_DN30608_c0_g1_i1	2.27	1.66	2.38	1.36
TRINITY_DN30762_c0_g4_i1	6.11	7.54	9.8	7.51
TRINITY_DN307_c0_g1_i1	0	0	0	0.94
TRINITY_DN30811_c0_g1_i1	34.42	36.16	31.29	36
TRINITY_DN3083_c0_g1_i1	1.93	1.57	5.96	2.78
TRINITY_DN30882_c0_g1_i1	15.12	17.37	16.52	19.12
TRINITY_DN30896_c0_g1_i1	0	0	0	0
TRINITY_DN30904_c0_g1_i1	0.14	0	0	0
TRINITY_DN3095_c0_g1_i1	30.76	37.89	32.65	38.82
TRINITY_DN31055_c0_g1_i1	16.42	16.57	14.27	18.63
TRINITY_DN31122_c0_g1_i1	0	0.36	0.5	0.38
TRINITY_DN31135_c0_g1_i1	34.37	33.1	36.07	31.5
TRINITY_DN31307_c0_g1_i1	0	0	0	0.78
TRINITY_DN31431_c0_g1_i1	0.78	0.54	0.9	1.41
TRINITY_DN31501_c0_g1_i1	3.78	3.61	8.48	3.33
TRINITY_DN31545_c0_g1_i1	1.38	0.66	2.75	1.82
TRINITY_DN31645_c0_g1_i1	30.98	35.95	34.41	42.93
TRINITY_DN31647_c0_g1_i1	0	0	0	0
TRINITY_DN31721_c0_g2_i1	2.26	2.55	2.95	2.71
TRINITY_DN31745_c0_g1_i1	4.81	7	7.04	4.85
TRINITY_DN31809_c0_g2_i1	7.71	12.59	15.18	15.49
TRINITY_DN31811_c0_g1_i1	3.3	7.03	8.28	5.3
TRINITY_DN31844_c0_g3_i1	16.9	17.46	8.73	16.25
TRINITY_DN31875_c0_g2_i1	6.87	7.73	12.71	11.35
TRINITY_DN31943_c0_g1_i1	5.09	4.65	4.83	5.17
TRINITY_DN3199_c0_g1_i1	0	0	0	0
TRINITY_DN32166_c0_g1_i1	0.61	1.5	1.66	1.41
TRINITY_DN32193_c0_g1_i1	0	0.18	0	0
TRINITY_DN32488_c0_g1_i1	5.97	7.57	6.04	8.44
TRINITY_DN32615_c0_g1_i1	0.16	0	0	0
TRINITY_DN32690_c0_g3_i1	265.46	263.68	183.13	287.86
TRINITY_DN32690_c1_g2_i1	4.35	5.15	6.58	5.67
TRINITY_DN32717_c0_g2_i1	10.82	7.5	11.45	7.74
TRINITY_DN32734_c0_g1_i1	20.1	28.65	20.14	21.97
TRINITY_DN32776_c0_g1_i1	0	0	0	0
TRINITY_DN32809_c0_g2_i1	3.02	3.14	3.71	2.65
TRINITY_DN32966_c0_g1_i1	5.07	5.5	5.89	6.08
TRINITY_DN32997_c0_g2_i1	0.19	0.1	0.22	0.05
TRINITY_DN33025_c0_g1_i1	0.27	0	0	0.39
TRINITY_DN33052_c0_g2_i1	2.34	0.99	2.76	1.36
TRINITY_DN33095_c0_g1_i1	0.47	0	0	0
TRINITY_DN33119_c0_g1_i1	9.31	7.54	8.7	8.41
TRINITY_DN33135_c0_g1_i1	0.95	0.29	1.34	1.11
TRINITY_DN33170_c0_g1_i1	1.55	1.58	2.3	3.83
TRINITY_DN33191_c0_g1_i1	61.97	67.87	71.3	69.13
TRINITY_DN33384_c0_g1_i1	0.42	0.69	2.16	0.76
TRINITY_DN33385_c0_g1_i1	30.36	24.43	42.2	34.97
TRINITY_DN33424_c0_g1_i1	0.38	0.87	0	0.26
TRINITY_DN33451_c0_g1_i1	2.98	3.29	6.35	3.12
TRINITY_DN33529_c0_g1_i1	13.56	18.62	20.72	20.68
TRINITY_DN33589_c0_g1_i1	0	0	0	0
TRINITY_DN33598_c0_g1_i1	16.57	19.51	26.37	32.37
TRINITY_DN33628_c0_g1_i1	1.84	2.44	3.22	2.08
TRINITY_DN33667_c0_g2_i1	0.09	0.08	0	0.08
TRINITY_DN33726_c0_g1_i1	6.28	5.81	6.79	7.29
TRINITY_DN33758_c0_g2_i1	0.07	0.05	0.04	0.05
TRINITY_DN33765_c0_g1_i1	0.58	0.05	0.7	0.16
TRINITY_DN33808_c0_g2_i1	0.07	0.12	0.08	0
TRINITY_DN34067_c0_g7_i1	14.77	11.42	13.21	17.71
TRINITY_DN34223_c0_g1_i1	3.94	5.78	6.53	6.32
TRINITY_DN34225_c0_g1_i1	34.86	39.44	45.38	47.74
TRINITY_DN34243_c0_g2_i1	0	0	0	0
TRINITY_DN34248_c0_g1_i1	0	0.1	0	0
TRINITY_DN34365_c0_g1_i1	18.55	23.74	24.55	23.38
TRINITY_DN34370_c0_g1_i2	2.4	4.34	7.02	3.65
TRINITY_DN34406_c0_g1_i1	6.66	6.59	9.55	9.3
TRINITY_DN34426_c0_g2_i1	3.92	5.43	4.03	4.37
TRINITY_DN34445_c0_g1_i1	93.03	73.99	63.08	98.23
TRINITY_DN34447_c0_g2_i2	8.28	9.31	10.92	11.1
TRINITY_DN34462_c0_g1_i2	0	1.77	0	0.64
TRINITY_DN34463_c0_g1_i1	4.12	7.36	6.62	6.24
TRINITY_DN34470_c0_g3_i1	38.54	38.9	30.4	36.78
TRINITY_DN34474_c0_g3_i1	0	0	0	0
TRINITY_DN34482_c0_g2_i1	0	0	0.12	0
TRINITY_DN34497_c0_g2_i1	4.29	4.97	5.53	3.68
TRINITY_DN34520_c0_g1_i1	27.5	30.77	28.03	30.86
TRINITY_DN34537_c0_g1_i1	5.74	4.08	4.1	5.92
TRINITY_DN34552_c0_g2_i1	10.04	9.19	13.75	7.47
TRINITY_DN34552_c1_g2_i1	0.14	0.05	1.03	0.34
TRINITY_DN34561_c0_g1_i1	39.34	14.14	13.15	26.37
TRINITY_DN34565_c0_g1_i1	35.03	39.63	43.51	45.29
TRINITY_DN34574_c0_g1_i1	10.12	10.35	11.61	11.21
TRINITY_DN34600_c0_g2_i1	128.64	119.83	198.71	157.03
TRINITY_DN34601_c0_g1_i2	19.41	24.87	18.1	23.53
TRINITY_DN34623_c0_g2_i1	16.81	14.89	13.67	15.16
TRINITY_DN34635_c0_g1_i1	875.65	939.33	696.11	942.63
TRINITY_DN34643_c0_g1_i1	17.52	18.03	13.98	21.34
TRINITY_DN34650_c0_g2_i1	6.67	9.16	9.97	8.64
TRINITY_DN34658_c0_g2_i1	62.66	62.45	55.8	72.07
TRINITY_DN34684_c0_g2_i1	4.64	5.49	5.36	5.61
TRINITY_DN34697_c0_g2_i2	3.75	4.41	6.12	4.92
TRINITY_DN34710_c0_g2_i1	0.89	0.94	2.36	1.26
TRINITY_DN34712_c0_g1_i2	7.82	8.49	9.9	6.13
TRINITY_DN34714_c0_g1_i1	0.38	0.07	1.36	0.07
TRINITY_DN34716_c0_g1_i1	1.34	0.92	2.95	1.1
TRINITY_DN34717_c0_g3_i1	4.73	2.26	4.06	6.87
TRINITY_DN34726_c0_g1_i1	22.49	24.67	20.9	27.76
TRINITY_DN34727_c0_g1_i1	56.17	49.48	1.75	71.31
TRINITY_DN34735_c0_g1_i1	0.77	0	4.39	0.64
TRINITY_DN34742_c1_g1_i1	9.57	13.88	23.04	11.82
TRINITY_DN34743_c0_g1_i2	0.37	0.23	0.86	0.15
TRINITY_DN34744_c0_g1_i2	21.31	22.67	19.95	23.91
TRINITY_DN34745_c0_g2_i1	47.53	53.39	65.37	44.05
TRINITY_DN34745_c1_g1_i1	1.23	0.94	2.94	2.23
TRINITY_DN34746_c0_g1_i1	13.62	14.68	17.07	14.05
TRINITY_DN34751_c0_g1_i1	0	0	0.11	0
TRINITY_DN34765_c0_g1_i1	0.47	0.75	1.42	0.98
TRINITY_DN34771_c1_g3_i2	0	0.07	0	0
TRINITY_DN34778_c0_g3_i1	1.85	3.38	13.86	8.26
TRINITY_DN34794_c0_g1_i1	0	0.08	0	0
TRINITY_DN34803_c0_g1_i1	0.07	0	0.25	0.13
TRINITY_DN34823_c0_g2_i1	0	0	0.56	0.43
TRINITY_DN34840_c0_g1_i1	0	0	0	0
TRINITY_DN34854_c0_g1_i1	12.68	15.19	13.5	13.95
TRINITY_DN34860_c0_g1_i1	4.11	5.6	8.55	5.41
TRINITY_DN34863_c0_g2_i1	15.33	20.25	17.34	21
TRINITY_DN34869_c0_g1_i1	0.44	0	0	0
TRINITY_DN3486_c0_g1_i1	5.67	4.3	4.45	3.3
TRINITY_DN34891_c1_g2_i1	56.77	54.31	52.72	82.87
TRINITY_DN34901_c0_g2_i1	154.68	56.29	980.25	112.62
TRINITY_DN34903_c0_g10_i1	0	0	0	0
TRINITY_DN34915_c0_g3_i1	2.23	1.34	4	3.52
TRINITY_DN34917_c0_g1_i1	207.35	104.04	145.2	135.86
TRINITY_DN34940_c0_g1_i1	0	0.44	0.67	0.48
TRINITY_DN34956_c0_g1_i1	5.44	6.4	6.78	6.1
TRINITY_DN34957_c0_g1_i1	0.31	0	0	0
TRINITY_DN34973_c0_g1_i1	9.56	6.72	13.11	9.44
TRINITY_DN34974_c0_g1_i2	7.79	9.83	8.9	7.32
TRINITY_DN34975_c0_g1_i1	15.79	18.51	19.71	18.67
TRINITY_DN34978_c0_g1_i1	52.09	39.83	220.1	61.13
TRINITY_DN34980_c0_g1_i1	0.4	0.22	2.72	0.67
TRINITY_DN34986_c0_g1_i1	12.99	12.27	34.8	11.53
TRINITY_DN35004_c1_g1_i1	1377.95	1620.22	1158.45	1417.27
TRINITY_DN35008_c0_g2_i1	4.75	4.97	6.97	4.84
TRINITY_DN35013_c0_g1_i1	6.62	6.2	6.43	10.18
TRINITY_DN35016_c0_g1_i1	4.46	4.42	8.66	5.22
TRINITY_DN35027_c0_g1_i1	0	0	0	0
TRINITY_DN35035_c0_g1_i1	0.3	0.97	0.92	1.42
TRINITY_DN35040_c0_g1_i1	22.21	28.06	32.85	30.09
TRINITY_DN35047_c1_g1_i1	17.77	17.16	15.21	18.62
TRINITY_DN35049_c0_g1_i1	0	0	0	0
TRINITY_DN35064_c1_g1_i1	133.97	133.36	70.62	122.92
TRINITY_DN35066_c0_g1_i1	79.19	82.38	76.63	66.36
TRINITY_DN35069_c0_g1_i1	2.8	2.38	7.95	3.7
TRINITY_DN35071_c0_g6_i1	0.71	0.16	1.47	0
TRINITY_DN35076_c0_g1_i1	14.14	17.83	23.33	26.58
TRINITY_DN35094_c0_g1_i1	0	0	0	0
TRINITY_DN35106_c0_g1_i3	2.07	1.16	3.99	1.96
TRINITY_DN35110_c0_g1_i1	9.43	9.11	9.63	9.89
TRINITY_DN35112_c0_g1_i1	26.17	23.36	24.7	18.37
TRINITY_DN35113_c0_g2_i1	14.45	21.15	20.19	22.56
TRINITY_DN35122_c0_g2_i1	11.99	14.33	13.72	12.83
TRINITY_DN35135_c0_g2_i1	8.26	6.19	9.85	6.12
TRINITY_DN35157_c0_g1_i2	6.33	7.77	7.4	7.74
TRINITY_DN35168_c0_g1_i1	125.1	133.34	112.99	134.06
TRINITY_DN35170_c0_g9_i1	13.81	8.56	15.35	13.98
TRINITY_DN35176_c0_g1_i1	5.98	7.54	6.95	7.83
TRINITY_DN35180_c0_g1_i1	32.58	45.35	42.27	38.14
TRINITY_DN35181_c0_g1_i1	0	1.26	1.91	1.84
TRINITY_DN35198_c0_g1_i1	4.26	7.09	21.89	3.61
TRINITY_DN35209_c0_g1_i1	2.06	2.58	3.87	3.86
TRINITY_DN35217_c0_g1_i3	0	0	0	0
TRINITY_DN35247_c0_g1_i1	413.04	394.25	384.65	283.63
TRINITY_DN35263_c0_g2_i1	2.28	0	2.19	0
TRINITY_DN35268_c0_g1_i1	0	0	0	0
TRINITY_DN35277_c0_g1_i1	0.07	0.06	0.24	0
TRINITY_DN35307_c0_g1_i1	0	0	0	0
TRINITY_DN35309_c0_g1_i1	5.2	5.7	5.09	6.78
TRINITY_DN35324_c0_g5_i1	10.75	14.53	14.36	21.31
TRINITY_DN35332_c0_g3_i1	6.68	8.66	11.05	6.58
TRINITY_DN35339_c0_g1_i2	0	0	0	0
TRINITY_DN35348_c0_g1_i1	1.6	1.76	2.96	2.24
TRINITY_DN35351_c0_g1_i2	5.35	1.35	11.24	5.13
TRINITY_DN35367_c0_g1_i1	60.29	66.43	93.68	123.57
TRINITY_DN35371_c0_g3_i1	0.5	0.74	0.65	0.49
TRINITY_DN35381_c0_g1_i1	3.22	2.75	22.79	5.35
TRINITY_DN35381_c0_g2_i1	2.36	2.68	3.64	3.32
TRINITY_DN35405_c0_g1_i1	2.2	4.69	4.81	4.54
TRINITY_DN35412_c0_g1_i1	0.19	0.2	1.34	0.35
TRINITY_DN35413_c0_g1_i1	4.31	7.28	8.48	5.02
TRINITY_DN35422_c0_g1_i1	0.48	0.21	1.47	0.48
TRINITY_DN35440_c0_g1_i1	1.71	1.29	4.99	2.11
TRINITY_DN35447_c0_g1_i1	0.08	0	0	0.07
TRINITY_DN35452_c0_g2_i1	0	0.25	0	0
TRINITY_DN35455_c0_g5_i1	0.18	0.08	0.27	0.38
TRINITY_DN35455_c0_g6_i1	0.31	0.35	0.97	0.34
TRINITY_DN35457_c0_g1_i1	7.21	7.21	12.62	10.27
TRINITY_DN35469_c0_g1_i1	6.73	7.01	9.77	7.69
TRINITY_DN35483_c0_g1_i1	49.28	42.01	60.79	55.26
TRINITY_DN3549_c0_g1_i1	3.36	4.47	4.76	5.43
TRINITY_DN35514_c0_g1_i1	0.19	0.06	0.53	0.06
TRINITY_DN35526_c0_g1_i1	0.25	0.26	0.43	0.32
TRINITY_DN35540_c0_g1_i1	10.65	13.21	13.58	13.4
TRINITY_DN35541_c0_g1_i1	0	0	0	0
TRINITY_DN35552_c0_g2_i1	0	0	0	0
TRINITY_DN35554_c0_g1_i1	21.48	19.09	17.59	29.17
TRINITY_DN35558_c0_g1_i1	0.54	0.74	3.43	0.56
TRINITY_DN35572_c0_g1_i1	2.46	2.75	1.17	0.25
TRINITY_DN35575_c1_g1_i1	11.02	13.37	12.53	14.87
TRINITY_DN35597_c0_g1_i2	6.91	4.6	7.42	6.23
TRINITY_DN35602_c0_g1_i1	5.33	6.96	9.83	7.33
TRINITY_DN35606_c0_g1_i1	5.8	6.92	7.61	6.57
TRINITY_DN35610_c0_g1_i3	0.28	0.21	1.14	1.11
TRINITY_DN35614_c0_g1_i3	1.85	0.48	2.23	2.19
TRINITY_DN35618_c0_g1_i1	32.56	37.33	50.77	48.25
TRINITY_DN35622_c0_g1_i1	0.05	0	0	0
TRINITY_DN35627_c0_g2_i1	52.51	53.05	55.02	66.16
TRINITY_DN35628_c0_g1_i1	57.34	58.16	60.19	65.02
TRINITY_DN35631_c0_g1_i1	36.15	39.01	33	37.93
TRINITY_DN35660_c0_g1_i2	8.27	8.75	7.09	8.42
TRINITY_DN35668_c0_g1_i2	0.24	0	0	0.23
TRINITY_DN35698_c0_g1_i1	29.39	36.21	35.82	39.47
TRINITY_DN35704_c0_g2_i1	0.14	0	0	0
TRINITY_DN35710_c0_g3_i1	23.92	33.35	33.33	31.67
TRINITY_DN35724_c0_g1_i1	0.21	0.19	0.13	0.19
TRINITY_DN35738_c0_g1_i2	2.13	1.46	3.61	3.08
TRINITY_DN35739_c0_g2_i1	8	9.63	14.22	8.04
TRINITY_DN35743_c0_g4_i1	11.25	12.15	14.19	15.81
TRINITY_DN35747_c0_g1_i1	0	0	0	0
TRINITY_DN35757_c0_g3_i1	70.8	94.75	58.62	83.96
TRINITY_DN35760_c0_g1_i2	6	8.56	8.1	8.74
TRINITY_DN35766_c0_g1_i1	30.68	37.58	26.84	34.21
TRINITY_DN35783_c0_g1_i1	56.52	51.46	66.66	54.73
TRINITY_DN35795_c0_g1_i2	12.65	14.36	16.46	18.12
TRINITY_DN35796_c0_g1_i1	4.62	7.83	6.45	7.3
TRINITY_DN357_c0_g2_i1	4.99	8.86	9.44	6.84
TRINITY_DN35800_c0_g2_i2	6.02	5.9	5.91	6.69
TRINITY_DN35807_c0_g1_i1	0	0.33	0.15	0
TRINITY_DN35816_c0_g1_i1	13.36	16.58	12.03	14.23
TRINITY_DN35834_c0_g1_i1	0	0	0.18	0.04
TRINITY_DN35839_c0_g1_i1	1.87	2.81	5.29	3.31
TRINITY_DN35844_c0_g1_i2	0	0	0.27	0
TRINITY_DN35845_c0_g2_i1	5.49	6.86	7.36	6.5
TRINITY_DN35846_c0_g1_i2	2.63	4.71	4.68	6.79
TRINITY_DN35852_c0_g2_i1	0	0	0	0
TRINITY_DN35855_c0_g2_i1	31.11	35.92	33.91	27.28
TRINITY_DN35871_c0_g2_i1	25.98	31.67	25.61	35.59
TRINITY_DN35884_c1_g2_i1	0	0	0.16	0.12
TRINITY_DN35889_c0_g1_i4	1.46	3.1	4.12	2.53
TRINITY_DN35902_c1_g1_i1	121.34	151.12	99.46	154.09
TRINITY_DN35939_c0_g1_i1	64.75	68.86	52.23	65.7
TRINITY_DN35946_c0_g1_i1	5.3	2.92	8.64	4.27
TRINITY_DN35950_c0_g1_i1	48.54	46.22	51.36	56.45
TRINITY_DN3595_c0_g2_i1	10.12	10.76	11.97	12.8
TRINITY_DN35971_c0_g1_i1	0.19	0.09	0.29	0.18
TRINITY_DN35982_c0_g2_i1	11.9	10.89	10.66	9.64
TRINITY_DN35997_c0_g1_i1	0	0	0	0
TRINITY_DN36012_c0_g2_i1	0.05	0.04	0.11	0.19
TRINITY_DN36017_c0_g1_i1	36.46	14.9	75.27	25.2
TRINITY_DN36018_c1_g1_i1	7.72	7.39	16.09	12.48
TRINITY_DN36023_c0_g1_i1	144.72	114.5	111.33	80.34
TRINITY_DN36038_c0_g1_i1	1.47	1.17	1.1	0.39
TRINITY_DN36064_c0_g2_i1	66.04	63.79	70.91	84.26
TRINITY_DN36065_c0_g2_i1	25.04	23.93	26.99	25.89
TRINITY_DN36075_c0_g1_i1	5.41	4.75	10.53	7.39
TRINITY_DN36076_c0_g1_i1	2.31	3.79	5.12	3.81
TRINITY_DN36104_c0_g3_i1	0	0.17	2.73	0
TRINITY_DN36126_c0_g1_i1	0.97	0.66	1.79	0.39
TRINITY_DN36142_c0_g2_i1	0	0	0	0
TRINITY_DN36150_c0_g1_i1	16.75	11.3	15.01	12.37
TRINITY_DN36154_c0_g1_i1	0.11	0	0.03	0
TRINITY_DN36160_c0_g1_i1	0.68	1.27	0.52	1.63
TRINITY_DN36160_c0_g3_i1	0.12	0.39	0.24	0
TRINITY_DN36162_c0_g1_i2	20.42	19.49	26.99	22.13
TRINITY_DN36169_c0_g1_i2	0	0	0	7.51
TRINITY_DN36212_c0_g1_i1	5.04	7.55	7.27	5.96
TRINITY_DN36213_c0_g2_i1	7.33	6.25	11.91	8.02
TRINITY_DN36217_c0_g1_i3	5.01	8.78	8.33	10.78
TRINITY_DN36229_c0_g1_i1	0	0	1.4	0
TRINITY_DN36259_c0_g1_i3	1.9	0.68	5.11	4.53
TRINITY_DN36262_c0_g1_i1	19.42	23.01	30.15	26.4
TRINITY_DN36283_c0_g1_i1	2.37	2.68	4.95	2.17
TRINITY_DN36284_c0_g1_i1	7.31	6.52	15.24	8.16
TRINITY_DN36289_c0_g2_i1	1.72	1.95	3.05	2.09
TRINITY_DN36290_c0_g1_i1	2.93	3.13	4.74	4.07
TRINITY_DN36317_c0_g1_i1	25.77	29.48	54.64	33.69
TRINITY_DN36318_c1_g1_i2	0	0	0	0
TRINITY_DN36325_c0_g1_i1	1.65	1.92	3.58	1.8
TRINITY_DN36332_c0_g1_i1	13.69	9.33	11.61	11.77
TRINITY_DN36339_c0_g2_i1	22.49	24.65	19.02	23.03
TRINITY_DN36341_c0_g2_i1	1.99	1.63	2.91	1.9
TRINITY_DN36348_c1_g1_i2	1.53	0	2.84	2.34
TRINITY_DN36352_c0_g2_i1	0.75	0.7	8.4	1.56
TRINITY_DN36360_c0_g2_i1	17.29	18.59	23.53	29.44
TRINITY_DN36362_c0_g1_i1	13.52	16.14	18.9	15.41
TRINITY_DN36363_c1_g1_i1	1.17	1.45	2.63	1.12
TRINITY_DN36372_c0_g1_i1	156.71	241.68	141.22	198.33
TRINITY_DN36374_c0_g1_i1	64.26	57.19	66.86	73.36
TRINITY_DN36379_c0_g2_i1	4.8	6.01	5.92	5.03
TRINITY_DN36387_c0_g3_i1	1	1	2.58	1.73
TRINITY_DN36410_c0_g1_i1	28.87	34.4	30.29	32.08
TRINITY_DN36411_c0_g1_i1	4.34	3.56	4.61	5.65
TRINITY_DN36419_c0_g1_i1	8.33	10.02	10.71	8.16
TRINITY_DN36424_c0_g1_i1	29.26	23.77	25.83	31.82
TRINITY_DN36444_c0_g1_i1	7.46	8.75	8.21	8.35
TRINITY_DN36449_c0_g1_i1	3325.46	2755.81	2923.69	3502.68
TRINITY_DN36449_c1_g1_i1	7.75	6.92	5.77	4.36
TRINITY_DN36449_c2_g1_i2	9.53	11.23	7.23	8.16
TRINITY_DN36450_c0_g2_i1	20.66	14.02	17.02	23.09
TRINITY_DN36452_c0_g1_i1	62.78	74.15	73.45	64.08
TRINITY_DN3650_c0_g1_i1	17.21	17.18	18.19	20.91
TRINITY_DN36527_c0_g1_i2	8.13	7.66	8.39	7.6
TRINITY_DN36543_c0_g1_i1	22.04	31.12	24.42	23.76
TRINITY_DN36573_c1_g1_i1	0	0	0.07	0.05
TRINITY_DN36580_c0_g1_i1	51.4	60.58	55.06	54.83
TRINITY_DN36591_c0_g1_i1	0.35	0.53	1.28	0.98
TRINITY_DN36604_c0_g2_i1	0	0	0	0.14
TRINITY_DN36606_c1_g1_i1	347.31	372.4	410.81	372.17
TRINITY_DN36618_c0_g1_i1	5.05	10.35	62.56	4
TRINITY_DN36636_c0_g1_i1	0.27	0.68	0.64	0.56
TRINITY_DN36671_c0_g1_i1	0.38	1.15	3.13	1.54
TRINITY_DN36672_c0_g1_i1	1.06	1.83	2.05	1.49
TRINITY_DN36679_c0_g1_i2	50.2	54.56	54.92	66.92
TRINITY_DN36679_c0_g2_i1	4.85	5.21	9.65	6.26
TRINITY_DN36692_c0_g1_i3	0	0	0	0
TRINITY_DN36695_c0_g3_i1	1.92	1.45	1.43	1.15
TRINITY_DN36704_c0_g3_i1	2.77	6	6.86	4.66
TRINITY_DN36711_c0_g1_i1	17.56	25.26	15.35	17.45
TRINITY_DN36716_c0_g1_i2	0.2	0.26	1.15	0.42
TRINITY_DN36732_c0_g1_i2	2.25	2.27	3.76	2.44
TRINITY_DN36745_c0_g1_i3	3.91	5.05	5.81	7.15
TRINITY_DN36756_c0_g2_i1	68.23	59.39	54.5	52.49
TRINITY_DN36764_c0_g2_i1	1.23	0.7	2.5	1.27
TRINITY_DN36770_c0_g1_i1	0	0	0	0
TRINITY_DN36795_c1_g1_i1	4.99	4.7	4.99	5.75
TRINITY_DN36797_c0_g1_i1	102.73	95.96	112.89	105.73
TRINITY_DN36812_c0_g3_i1	0	0	0	0
TRINITY_DN36816_c0_g1_i1	3.1	3.85	5.54	5.39
TRINITY_DN36821_c0_g2_i1	30.79	33.26	33.89	36.01
TRINITY_DN36832_c0_g1_i1	0.31	0.77	1.51	1.1
TRINITY_DN36844_c0_g1_i1	5.91	4.75	5.52	5.6
TRINITY_DN36846_c0_g1_i1	4.18	6.09	8.5	5.84
TRINITY_DN36862_c0_g2_i1	0	0	0.21	0
TRINITY_DN36871_c0_g1_i1	0	0.3	0.2	0.47
TRINITY_DN36879_c0_g2_i1	40.69	41.48	35.94	40.13
TRINITY_DN36897_c0_g1_i1	0	0.07	0.05	0
TRINITY_DN36929_c1_g1_i1	14.38	17.25	20.85	17.15
TRINITY_DN36938_c0_g1_i1	0.08	0	0.5	0.23
TRINITY_DN36943_c0_g1_i1	0.24	0.33	0.55	0.3
TRINITY_DN36945_c0_g1_i1	13.91	12.79	11.77	10.38
TRINITY_DN36957_c0_g1_i1	10.79	11.83	21.25	15.49
TRINITY_DN36965_c0_g3_i1	8.68	9.16	9.4	13.02
TRINITY_DN36992_c0_g1_i1	23.44	23.83	22.48	40.17
TRINITY_DN36998_c0_g1_i1	21.45	28.03	24.82	26.25
TRINITY_DN37037_c0_g1_i1	0	0	0	0
TRINITY_DN37057_c0_g1_i1	0	0	0	0
TRINITY_DN37057_c0_g2_i1	0	0	0.11	0
TRINITY_DN37097_c0_g1_i1	0.3	1.07	0.53	0.56
TRINITY_DN370_c0_g2_i1	0.87	0.45	4.82	0.58
TRINITY_DN37121_c0_g1_i1	0	0	0	0
TRINITY_DN3713_c0_g1_i1	0.33	0.15	0.29	0.97
TRINITY_DN37160_c0_g1_i2	0	0.19	0	0
TRINITY_DN37229_c0_g2_i1	33.75	38.79	33.45	40.31
TRINITY_DN37229_c0_g2_i2	2.08	3.49	3.97	2.66
TRINITY_DN3724_c0_g1_i1	41.25	37.62	32.31	41.89
TRINITY_DN37259_c0_g1_i1	3.63	3.79	3.76	6.34
TRINITY_DN37284_c0_g1_i1	20.69	32.22	22.2	28.96
TRINITY_DN37296_c0_g1_i1	152.45	152.57	159.21	150.15
TRINITY_DN37297_c0_g1_i1	1.97	3.37	2.63	2.82
TRINITY_DN37298_c0_g3_i1	0	0	0	0
TRINITY_DN37300_c0_g1_i1	2.66	3.18	3.99	4.35
TRINITY_DN37334_c0_g1_i1	0	0	0.44	0.28
TRINITY_DN37335_c0_g1_i1	1.87	2.02	5.55	2.25
TRINITY_DN3733_c0_g1_i1	22.8	18.6	23.35	25.16
TRINITY_DN37351_c0_g1_i1	7.47	8.68	9.77	8.21
TRINITY_DN37354_c0_g1_i1	1.4	1.64	2.13	1.53
TRINITY_DN37358_c1_g1_i1	0.94	1.46	9.91	0.96
TRINITY_DN37371_c0_g1_i1	0.28	0	0.34	0.21
TRINITY_DN37391_c0_g2_i1	39.74	45.56	31.12	45.22
TRINITY_DN37393_c0_g1_i1	17.2	17.63	19.98	23.74
TRINITY_DN37395_c0_g1_i3	0	0	3.77	0
TRINITY_DN37397_c0_g1_i1	0.13	0.19	0.78	0.33
TRINITY_DN37398_c0_g2_i1	6.6	6.95	7.14	7.05
TRINITY_DN37406_c0_g2_i1	5.22	5.71	7.26	4.92
TRINITY_DN37409_c1_g1_i1	37.85	31.82	44.4	41.49
TRINITY_DN37420_c0_g2_i1	0	0	0.06	0
TRINITY_DN37426_c0_g1_i1	0.43	0.23	0.96	0.74
TRINITY_DN37427_c0_g2_i1	23.12	19.28	37.01	28.59
TRINITY_DN37427_c0_g3_i1	2.01	3.54	6.78	3.32
TRINITY_DN37441_c0_g1_i1	69.96	75.81	75.4	73.84
TRINITY_DN37444_c0_g1_i1	7.26	10.08	9.36	9.26
TRINITY_DN37507_c0_g1_i1	0.19	0	0	0.18
TRINITY_DN37530_c1_g2_i1	6.52	5.41	7.77	5.05
TRINITY_DN37546_c1_g12_i1	6244.45	6677.81	5565.38	6942.06
TRINITY_DN37552_c1_g1_i1	0.29	0.03	1.84	0.34
TRINITY_DN37558_c0_g1_i1	0	0.18	0.55	0.26
TRINITY_DN37565_c0_g1_i1	0.64	0.71	1.27	0.2
TRINITY_DN37569_c0_g1_i2	2.6	2.93	7.55	2.46
TRINITY_DN37596_c0_g1_i2	0.27	0.46	0.44	0.66
TRINITY_DN37622_c0_g1_i2	0	0	0	0
TRINITY_DN37628_c0_g1_i1	93.48	43.79	741.95	103.28
TRINITY_DN37642_c0_g1_i3	5.39	7.64	7.29	9.62
TRINITY_DN37645_c0_g2_i1	10.09	9.3	10.13	9.45
TRINITY_DN37687_c0_g1_i1	1.2	2.36	4.83	3.92
TRINITY_DN37702_c0_g1_i2	11.37	15.75	17.79	10.69
TRINITY_DN37703_c0_g1_i1	7.48	10.88	7.33	10.57
TRINITY_DN37726_c0_g1_i1	0	0.12	0	0.06
TRINITY_DN37752_c0_g2_i1	0.72	0.61	0.6	0.37
TRINITY_DN37757_c0_g1_i1	0.19	0.17	0.45	0
TRINITY_DN37771_c1_g3_i1	0	0	0	0
TRINITY_DN37805_c0_g1_i2	0.23	0.19	1.49	0.86
TRINITY_DN37817_c0_g1_i1	13	12.22	11.97	12.18
TRINITY_DN37876_c0_g1_i2	5.44	3.63	4.33	3.46
TRINITY_DN37922_c0_g1_i1	0.24	0	0	0
TRINITY_DN37952_c0_g2_i1	0	0.39	0.9	0
TRINITY_DN37989_c0_g1_i1	10.61	16.06	15.42	13.52
TRINITY_DN38006_c0_g1_i1	2	1.96	2.74	2.91
TRINITY_DN38009_c0_g1_i1	3.33	3.34	3.79	6.38
TRINITY_DN38022_c0_g1_i1	21.73	29.96	32.83	37.81
TRINITY_DN38023_c0_g1_i3	23.81	20.47	23.06	24.77
TRINITY_DN38062_c1_g1_i1	0	0	0	0
TRINITY_DN38117_c0_g2_i1	0	0	0	0
TRINITY_DN38140_c0_g1_i1	0	0	0.23	0.18
TRINITY_DN38171_c0_g1_i1	0	0	0.05	0.04
TRINITY_DN38172_c1_g1_i1	8.43	10.04	11.69	10.61
TRINITY_DN38177_c0_g1_i1	0	0	0	0
TRINITY_DN38179_c0_g2_i1	54.66	67.12	70.61	79.44
TRINITY_DN38179_c1_g1_i2	1.76	5.35	4.95	3.93
TRINITY_DN38182_c0_g1_i1	2.11	3.42	3.84	2.17
TRINITY_DN38185_c0_g1_i1	7.33	7.73	11.13	9.96
TRINITY_DN38216_c0_g1_i1	19.67	21.65	16.28	16.18
TRINITY_DN38218_c1_g1_i2	19.25	20.4	22.95	26.03
TRINITY_DN38241_c1_g1_i1	22.71	22.31	24.53	21.18
TRINITY_DN38251_c0_g1_i1	52.79	43.18	55.09	61.58
TRINITY_DN38255_c0_g1_i1	4.98	4.98	7.15	4.44
TRINITY_DN38285_c0_g1_i1	84.5	84.3	81.38	107.53
TRINITY_DN38308_c0_g1_i1	7.95	9.04	9.06	10.97
TRINITY_DN38314_c0_g1_i1	24.64	23.6	25.74	25.55
TRINITY_DN38328_c0_g2_i1	0	0	2.07	1.52
TRINITY_DN38345_c0_g1_i1	0	0	0	0
TRINITY_DN38347_c1_g1_i1	13.89	17.99	18.24	20.32
TRINITY_DN38365_c0_g1_i1	0	0.21	0	0
TRINITY_DN38378_c0_g1_i1	0	0	0	0
TRINITY_DN38397_c0_g1_i1	0	0	0	0.15
TRINITY_DN38399_c0_g1_i1	0	0	0	0
TRINITY_DN38418_c0_g1_i1	0	0	0.1	0
TRINITY_DN38419_c0_g1_i2	0	0	0	0.1
TRINITY_DN38425_c0_g1_i1	0.4	0.63	0.56	0
TRINITY_DN38441_c0_g2_i1	0	0	0	0
TRINITY_DN38464_c0_g1_i1	0	0	0	0
TRINITY_DN38465_c0_g2_i1	0	0	0	0
TRINITY_DN38468_c0_g1_i1	0.1	0.05	0.12	0.09
TRINITY_DN38478_c0_g1_i1	95.49	17.31	349.73	39.89
TRINITY_DN3848_c0_g1_i1	0.91	0.15	0.2	0.15
TRINITY_DN38549_c0_g1_i2	1.15	0.87	2.65	2.42
TRINITY_DN38557_c0_g1_i1	15.23	15.89	17.95	19.76
TRINITY_DN38557_c0_g2_i1	1.78	0	0.53	0
TRINITY_DN38568_c0_g1_i2	3.2	0	0	5.86
TRINITY_DN38614_c0_g2_i1	7.05	6.41	6.1	4.86
TRINITY_DN3861_c0_g1_i1	20.79	28.26	31.17	26.58
TRINITY_DN38620_c1_g2_i1	1.97	4.12	2.27	1.57
TRINITY_DN38622_c0_g1_i1	0	0	0	0
TRINITY_DN38629_c0_g2_i1	3.82	4.51	6.76	6.34
TRINITY_DN38711_c0_g3_i1	0	0	0	0
TRINITY_DN3872_c0_g1_i1	153.66	200.77	142.27	170.24
TRINITY_DN38739_c0_g1_i1	0	0.42	0.99	0.3
TRINITY_DN38765_c0_g1_i1	13.58	15.03	14.31	17.86
TRINITY_DN38769_c0_g2_i1	17.35	18.11	17.65	27.24
TRINITY_DN38783_c0_g1_i1	0.08	0.23	0.2	0.08
TRINITY_DN38797_c0_g1_i1	5.89	6.68	7.66	7.44
TRINITY_DN38799_c0_g2_i2	7.56	7.81	10.41	11.93
TRINITY_DN38805_c0_g1_i1	4.34	3.78	3.98	4.12
TRINITY_DN3880_c0_g1_i1	27.85	33.2	35.37	27.45
TRINITY_DN38853_c0_g2_i1	5.21	9.68	16.56	12.75
TRINITY_DN38853_c2_g1_i1	25.43	22.65	21.6	23.43
TRINITY_DN38863_c0_g1_i2	0.5	0	0.33	0.55
TRINITY_DN38873_c0_g1_i1	53.77	50.75	52.98	52.84
TRINITY_DN38887_c0_g1_i1	1.64	1.34	2.4	2.24
TRINITY_DN38923_c0_g2_i1	10.53	4.5	8.55	5.62
TRINITY_DN38943_c0_g3_i1	0	0	0.24	0.19
TRINITY_DN38989_c0_g2_i1	14.26	17.04	18.85	21.8
TRINITY_DN39004_c0_g1_i1	3.25	3.42	3.02	3.21
TRINITY_DN39026_c0_g1_i1	4.68	5.4	5.16	5.48
TRINITY_DN39127_c0_g2_i1	0	0	0	0
TRINITY_DN39190_c0_g1_i1	0	0	0	0
TRINITY_DN39202_c0_g2_i1	8.35	9.88	10.9	10.93
TRINITY_DN39215_c0_g2_i1	0	0	0	0
TRINITY_DN39229_c0_g1_i1	102.99	108.69	104.28	127.9
TRINITY_DN39310_c0_g2_i1	12.96	16.23	17.67	17.06
TRINITY_DN39310_c1_g2_i1	20.47	17.22	21.46	19.91
TRINITY_DN39321_c0_g1_i1	2.68	1.86	3.15	2.24
TRINITY_DN39325_c0_g1_i1	0.14	0.38	1.63	0.67
TRINITY_DN39377_c0_g1_i2	3.55	2.45	2.17	2.72
TRINITY_DN39385_c0_g1_i1	2.95	4.11	4.03	7.35
TRINITY_DN39403_c0_g1_i1	0	0	0	0
TRINITY_DN39409_c0_g1_i1	5.21	3.85	8.96	8.22
TRINITY_DN39412_c0_g1_i1	0	0	0.25	0.19
TRINITY_DN39430_c0_g1_i1	0	2.07	0.76	1.94
TRINITY_DN39568_c0_g1_i1	0	0	0.4	0
TRINITY_DN39582_c0_g1_i1	0	0	0.08	0
TRINITY_DN39620_c0_g1_i1	0	0	0	0
TRINITY_DN39629_c0_g1_i2	1.3	0	0	0
TRINITY_DN39707_c0_g2_i1	0	0	0	0
TRINITY_DN39716_c2_g1_i1	53.16	44.84	72.03	68.68
TRINITY_DN39718_c0_g2_i1	2.94	1.69	3.44	2.11
TRINITY_DN39723_c0_g4_i1	5.52	7.3	6.8	6.62
TRINITY_DN39741_c0_g1_i1	0	0.05	0	0
TRINITY_DN39742_c0_g1_i1	0	0.04	0	0
TRINITY_DN39765_c0_g1_i1	3.84	4.55	7.27	5.1
TRINITY_DN39775_c0_g1_i1	8.09	12.99	10.37	11.58
TRINITY_DN39798_c0_g2_i1	2.35	2.51	3.01	3.19
TRINITY_DN39811_c0_g2_i1	0	0	0.61	0.05
TRINITY_DN3982_c0_g1_i1	0	0.13	0.17	0
TRINITY_DN3983_c0_g2_i1	10.23	10.44	11.37	11.28
TRINITY_DN39840_c0_g2_i1	4.51	2.53	5.82	3.13
TRINITY_DN39871_c0_g1_i1	80.38	12.23	325.06	15.04
TRINITY_DN39875_c0_g2_i1	0	0	0	0
TRINITY_DN39882_c0_g1_i1	1.72	0.41	8.37	2.09
TRINITY_DN398_c0_g1_i1	0	0.19	0	0
TRINITY_DN39906_c0_g2_i1	0	0	0	0.24
TRINITY_DN39928_c0_g2_i1	9.56	2	25.68	4.88
TRINITY_DN39942_c0_g2_i1	1.94	0.74	0	0.39
TRINITY_DN39947_c0_g1_i1	0	0	0.74	0.28
TRINITY_DN39950_c0_g2_i1	297.04	346.38	247.16	269.24
TRINITY_DN39956_c0_g2_i1	2.95	2.46	3.69	2.9
TRINITY_DN39959_c0_g3_i1	3.77	4.6	6.26	4.84
TRINITY_DN39978_c0_g1_i1	0.16	0	0.2	0
TRINITY_DN39981_c0_g1_i1	15.01	9.7	12.18	9.33
TRINITY_DN39982_c0_g1_i1	18.41	17.03	15.08	22.05
TRINITY_DN39985_c0_g1_i1	5.88	6.36	7.4	8.36
TRINITY_DN39987_c0_g1_i1	0.04	0	0.16	0
TRINITY_DN39995_c0_g1_i1	16.04	21.4	23.42	17.47
TRINITY_DN3999_c0_g1_i1	0	0	0	0
TRINITY_DN40003_c0_g2_i1	7.41	10.04	11.04	10
TRINITY_DN40013_c0_g2_i1	24.21	29.69	25.52	35.82
TRINITY_DN40040_c0_g1_i2	8	8.6	8.06	7.3
TRINITY_DN40058_c0_g1_i1	2.34	2.19	8.37	3.35
TRINITY_DN40074_c0_g1_i1	0	0	0	0
TRINITY_DN40075_c0_g1_i1	13.67	16.74	17.16	18.4
TRINITY_DN40077_c0_g1_i1	26.36	22.09	14.7	17.08
TRINITY_DN40086_c0_g2_i1	30.69	34	30.22	42.53
TRINITY_DN40088_c0_g1_i1	13.55	19.17	16.9	22.85
TRINITY_DN40089_c0_g1_i1	0	0	0	0
TRINITY_DN40092_c0_g1_i4	8.35	10.18	6.99	9.9
TRINITY_DN40099_c0_g1_i2	1.65	2.16	3.58	2.62
TRINITY_DN40106_c0_g1_i1	25.16	32.42	33.92	33.55
TRINITY_DN40107_c0_g1_i1	6.84	8.1	12.34	6.74
TRINITY_DN40133_c0_g1_i2	24.39	35.31	28.95	37.92
TRINITY_DN40141_c0_g1_i1	28.26	26.32	28.66	27.67
TRINITY_DN40144_c0_g1_i1	0	0	0.14	0.33
TRINITY_DN40155_c0_g1_i1	0.56	0.26	1.13	0.52
TRINITY_DN40156_c0_g1_i1	1.72	2.42	4.73	3.5
TRINITY_DN40161_c0_g1_i1	4.07	7.28	5.42	5.76
TRINITY_DN40162_c0_g1_i1	0	0	0.31	0
TRINITY_DN40165_c0_g1_i1	2.59	2.83	3.48	4.12
TRINITY_DN40176_c0_g2_i1	46.33	36.85	36.44	53.43
TRINITY_DN40177_c0_g1_i1	1.5	1	11.75	1.21
TRINITY_DN40188_c0_g2_i2	1.94	1.87	1.85	1.73
TRINITY_DN40193_c0_g1_i2	6.57	10.28	11.21	11.52
TRINITY_DN40198_c0_g1_i4	0.86	0.47	0.6	0
TRINITY_DN4019_c0_g1_i1	4.23	4.47	7.1	6.36
TRINITY_DN40204_c0_g1_i1	4.74	5.64	6.84	4.47
TRINITY_DN40236_c0_g1_i1	24.53	22.27	28.94	31.24
TRINITY_DN40274_c0_g1_i1	0	0	0	0
TRINITY_DN40282_c0_g2_i1	0	0	0	0.24
TRINITY_DN40292_c0_g1_i1	2.56	3.4	5.17	3.52
TRINITY_DN40321_c0_g3_i1	0	0.18	0	0
TRINITY_DN40324_c0_g1_i1	10.06	15.11	16.69	18.91
TRINITY_DN40325_c0_g2_i1	20.45	15.52	19.39	16.47
TRINITY_DN40325_c1_g1_i2	127.98	98.69	90.62	135.51
TRINITY_DN40338_c0_g1_i2	0	0	0	0.31
TRINITY_DN40348_c0_g1_i1	8.3	9.26	9.9	11.33
TRINITY_DN40366_c0_g1_i4	3.48	2.32	3.72	5.27
TRINITY_DN40375_c0_g1_i1	4.17	3.57	3.49	4.2
TRINITY_DN40391_c0_g1_i1	0	0	0	0
TRINITY_DN40408_c0_g1_i1	2.97	4.85	5.83	4.37
TRINITY_DN40409_c0_g2_i1	1.95	1.78	6.16	3.03
TRINITY_DN40418_c0_g3_i1	0	0	0	0
TRINITY_DN40420_c1_g2_i1	10.64	8.78	8.62	9.97
TRINITY_DN40435_c0_g1_i1	103.11	118.33	111.8	116.04
TRINITY_DN4043_c0_g1_i1	0	0	0	0
TRINITY_DN40442_c0_g1_i1	0	0.42	0.85	0.43
TRINITY_DN40459_c0_g1_i1	18.69	24.58	27.07	22.8
TRINITY_DN40460_c0_g1_i1	4.61	2.87	6.32	4.22
TRINITY_DN40461_c0_g1_i2	12.22	12.7	8.89	10.5
TRINITY_DN40469_c0_g1_i1	7.65	11.75	15.38	7.62
TRINITY_DN40481_c0_g1_i1	79.52	129.42	194.06	268.21
TRINITY_DN40502_c1_g1_i1	0	0	0	1.91
TRINITY_DN40517_c0_g3_i1	0	0	0	0
TRINITY_DN40536_c0_g1_i1	93.49	66.87	83.04	89.23
TRINITY_DN40542_c0_g1_i2	5.71	5.67	7.53	6.92
TRINITY_DN40545_c0_g2_i2	0.19	0.65	0.77	0.38
TRINITY_DN40548_c0_g1_i2	2.43	1.97	3	3
TRINITY_DN40554_c0_g1_i2	0	0	0.45	0
TRINITY_DN40554_c1_g1_i1	8.21	6.64	14.13	8.35
TRINITY_DN40560_c1_g2_i1	113.97	125.99	112.83	116.07
TRINITY_DN40571_c1_g1_i2	635.58	547.88	373.37	650.28
TRINITY_DN40573_c0_g1_i1	35.86	40.64	36.35	49.15
TRINITY_DN40574_c0_g1_i1	29.39	30.97	28.43	29.17
TRINITY_DN40591_c0_g2_i1	0	0	0.4	0
TRINITY_DN40594_c0_g3_i1	26.26	32.61	38.26	48.64
TRINITY_DN40596_c1_g1_i1	45.23	50.83	50.13	43.48
TRINITY_DN40600_c0_g1_i1	1.55	1.99	2.61	1.21
TRINITY_DN40602_c0_g1_i1	13.99	13.76	22.45	13.24
TRINITY_DN40606_c0_g1_i2	0	0	0	0.11
TRINITY_DN40608_c0_g1_i1	0	0	0	0
TRINITY_DN40640_c0_g1_i1	0	0	0	0
TRINITY_DN40646_c0_g1_i1	8.58	10.89	11.32	9.49
TRINITY_DN40679_c0_g2_i1	2.29	2.95	2.83	2.86
TRINITY_DN4067_c0_g1_i1	0	0	0	0
TRINITY_DN40680_c0_g1_i1	43.71	49.11	40.51	40.46
TRINITY_DN40680_c0_g1_i2	5.68	4.26	4.95	5.49
TRINITY_DN40680_c0_g2_i1	2.48	1.09	1.5	1.8
TRINITY_DN40699_c0_g2_i1	0.89	0.47	0.82	0.77
TRINITY_DN40706_c0_g9_i1	5.87	6.3	7.14	6.32
TRINITY_DN40712_c0_g3_i1	0	0	0	0
TRINITY_DN40713_c0_g1_i1	0.07	0.16	0	0.04
TRINITY_DN40717_c0_g1_i1	7135.41	5971.76	6979.18	9156.99
TRINITY_DN40727_c0_g1_i1	0	0	0	0
TRINITY_DN40728_c1_g1_i1	2.94	2.75	3.36	3.9
TRINITY_DN40737_c0_g2_i2	25.09	27.05	33.2	36.57
TRINITY_DN40739_c0_g3_i1	197.77	272.15	179.85	223.29
TRINITY_DN40739_c0_g4_i1	50.48	62.45	62.94	66
TRINITY_DN40782_c0_g1_i1	23.74	23.61	23.18	21.26
TRINITY_DN40786_c0_g2_i1	1.1	0.75	8.36	1.42
TRINITY_DN40799_c0_g2_i1	16.84	16.31	18.02	16.08
TRINITY_DN40801_c0_g1_i3	1.4	2.36	1.68	2.07
TRINITY_DN40813_c0_g1_i1	42.85	54.75	57.3	59.52
TRINITY_DN40828_c0_g3_i1	0	0	0	0
TRINITY_DN40832_c0_g1_i1	61	19.64	58.45	28.92
TRINITY_DN40840_c0_g2_i1	56.08	59.07	50.84	46.94
[truncated: 8,174 more rows]

## Sheet: heat brain
Supplementary File 2. RNA-seq FPKM data obtained in the current study. Under three conditions of balling, heat, and control, the gene expression levels of 3 tissues of brain, fat body, and flight muscle were measured by RNA-seq. The FPKM data for each condition and tissue are shown in separate worksheets.
Trinity_ID	heat_1	heat_2	heat_3	heat_4
TRINITY_DN100133_c0_g1_i1	0	0	0	0
TRINITY_DN100150_c0_g1_i1	0.57	0.64	0.51	0.25
TRINITY_DN100432_c0_g1_i1	0	0	0	0
TRINITY_DN100457_c0_g1_i1	0	0	0	0
TRINITY_DN100475_c0_g1_i1	0	0	0	0
TRINITY_DN100522_c0_g1_i1	0.23	0.5	0.65	0.53
TRINITY_DN100594_c0_g1_i1	0.32	0.18	0.45	0
TRINITY_DN100612_c0_g1_i1	0	0	0	0
TRINITY_DN10065_c0_g1_i1	0	0.16	0	0
TRINITY_DN100755_c0_g1_i1	0	0.14	0	0.15
TRINITY_DN100930_c0_g1_i1	0	0	0.6	0
TRINITY_DN1010_c1_g1_i1	1.88	2.38	2.85	1.02
TRINITY_DN10131_c0_g1_i1	0.82	0.68	0	0
TRINITY_DN101321_c0_g1_i1	0	0	0	0
TRINITY_DN10133_c0_g1_i1	6.12	5.95	5.65	4.49
TRINITY_DN101403_c0_g1_i1	0	0	0	0
TRINITY_DN10150_c0_g1_i1	2.45	0	2.21	1.05
TRINITY_DN1016_c0_g1_i1	16.91	10.62	16.58	11.28
TRINITY_DN10173_c0_g1_i2	0.15	0	0.43	0
TRINITY_DN101767_c0_g1_i1	0	0	0	0
TRINITY_DN101782_c0_g1_i1	0	0	0	0
TRINITY_DN10182_c0_g1_i1	24.58	20.66	21.61	22.93
TRINITY_DN101856_c0_g1_i1	0	0	0	0
TRINITY_DN101978_c0_g1_i1	0	0	0.23	0
TRINITY_DN10201_c0_g1_i1	0.16	0	0	0
TRINITY_DN102024_c0_g1_i1	0	0	0	0
TRINITY_DN10204_c0_g2_i1	22.77	17.24	23	18.9
TRINITY_DN102164_c0_g1_i1	0	0.43	0	0
TRINITY_DN10222_c0_g1_i1	39.14	38.77	40.24	37.31
TRINITY_DN102528_c0_g1_i1	0	1.27	0	0
TRINITY_DN102862_c0_g1_i1	0	0	0	0
TRINITY_DN10299_c0_g2_i1	0.26	0	0	0.15
TRINITY_DN10307_c0_g1_i1	14.02	10.03	11.63	11.12
TRINITY_DN103091_c0_g1_i1	0	0.36	0	0
TRINITY_DN1030_c0_g1_i1	33.44	26.58	29.63	26.64
TRINITY_DN103215_c0_g1_i1	0	0	0	0
TRINITY_DN103282_c0_g1_i1	0	0	0	0
TRINITY_DN1032_c0_g3_i1	1.26	0.48	1.48	0.31
TRINITY_DN1032_c0_g4_i1	21.73	20.15	18.08	22.77
TRINITY_DN104378_c0_g1_i1	0.48	1.84	1.37	0.28
TRINITY_DN10441_c0_g1_i1	0.42	0.29	1.37	0.66
TRINITY_DN10441_c0_g2_i1	42.47	39.55	41.58	45.91
TRINITY_DN1045_c0_g2_i1	65.31	85.32	78.94	86.33
TRINITY_DN104744_c0_g1_i1	0	0	0	0
TRINITY_DN1047_c0_g1_i1	51.23	48.73	49.4	54.49
TRINITY_DN10480_c0_g1_i1	13.27	10.75	14.45	14.26
TRINITY_DN10484_c0_g1_i1	0.25	0	0.35	0.29
TRINITY_DN104914_c0_g1_i1	0.45	0.17	0.64	0.17
TRINITY_DN105209_c0_g1_i1	0.95	0.21	0.54	0.22
TRINITY_DN105773_c0_g1_i1	0	0.63	0.41	0
TRINITY_DN10595_c0_g1_i4	0.04	0.03	36.91	62.59
TRINITY_DN106119_c2_g1_i1	81.55	75.63	81.16	77.94
TRINITY_DN106122_c1_g5_i1	183.84	221.59	169	208.75
TRINITY_DN106130_c0_g1_i1	254.74	270.92	253.25	254.06
TRINITY_DN106132_c0_g1_i1	30.64	28.14	27.92	33.39
TRINITY_DN106142_c0_g1_i1	86.8	71.18	79.79	113.19
TRINITY_DN106146_c0_g1_i1	26.4	21.46	23.51	25.34
TRINITY_DN106147_c0_g1_i1	41.51	34.84	36.73	38.5
TRINITY_DN106151_c1_g2_i1	303	268.78	259.45	277.26
TRINITY_DN106152_c0_g1_i1	342.64	314.69	317.42	345.18
TRINITY_DN106157_c0_g3_i1	98.35	96.86	102.82	96.04
TRINITY_DN106170_c0_g1_i1	28.11	26.13	24.92	26.63
TRINITY_DN106180_c0_g1_i1	133.72	104.5	121.82	120.37
TRINITY_DN106183_c0_g1_i1	27.21	26.05	27.62	27.67
TRINITY_DN106185_c0_g2_i1	115.86	122.27	115.48	132.03
TRINITY_DN106186_c0_g1_i1	181.03	187.67	191.21	198.79
TRINITY_DN106192_c0_g1_i1	4.57	6.28	6.64	6.45
TRINITY_DN106193_c0_g1_i1	149.57	144.78	143.07	150.61
TRINITY_DN106198_c0_g1_i1	77	48.73	72.94	52.71
TRINITY_DN106204_c0_g1_i1	372.91	290.73	308.06	327.23
TRINITY_DN106206_c0_g1_i1	19.76	14.71	16.13	15.85
TRINITY_DN106207_c0_g1_i1	70.71	55.39	58.1	63.92
TRINITY_DN106219_c0_g1_i1	49.25	42.31	51.24	54.99
TRINITY_DN10621_c0_g1_i1	2.58	0.36	0.31	0.19
TRINITY_DN106224_c0_g1_i1	354.04	388.65	361.99	391.67
TRINITY_DN106229_c0_g1_i1	53.21	54.35	57.79	53.51
TRINITY_DN106237_c0_g1_i1	90.27	79.77	88.27	86.37
TRINITY_DN106243_c0_g1_i1	199.03	179.43	182.42	197.45
TRINITY_DN106257_c0_g1_i1	82.77	79.39	81.56	84.55
TRINITY_DN106258_c0_g1_i1	21.3	13.55	22.95	52.45
TRINITY_DN106258_c0_g2_i1	17.37	19.52	16.3	18.3
TRINITY_DN106259_c0_g1_i1	23.4	23.6	24.14	21.95
TRINITY_DN10625_c0_g2_i1	0.45	0.88	1.21	0.17
TRINITY_DN106262_c0_g1_i1	467.63	381.18	399.67	486.38
TRINITY_DN106275_c0_g1_i1	422.04	344.29	386.81	361.16
TRINITY_DN106318_c0_g1_i1	29.9	29.05	32.72	27.82
TRINITY_DN106319_c0_g1_i1	21.71	16.48	19.63	19.14
TRINITY_DN106324_c0_g1_i1	24.18	24.34	21.74	22.27
TRINITY_DN106334_c0_g1_i1	60.54	45.76	47.53	44.53
TRINITY_DN106342_c0_g1_i1	59.18	55.79	60.41	71.81
TRINITY_DN106353_c0_g1_i1	7.86	10.96	10.18	10.82
TRINITY_DN106354_c0_g1_i1	278.72	195.12	232.69	223.34
TRINITY_DN106358_c0_g1_i1	0.85	1.37	0.4	2.89
TRINITY_DN106359_c0_g1_i1	23.11	22.99	22.47	24.05
TRINITY_DN106360_c0_g1_i1	53.54	42.06	50.41	45.48
TRINITY_DN106365_c0_g1_i1	0.17	0	0.48	0
TRINITY_DN106369_c0_g1_i1	0	0	0	0.23
TRINITY_DN106377_c0_g22_i1	0	0	11.48	0
TRINITY_DN106379_c0_g1_i1	59.41	57.31	49.67	61.65
TRINITY_DN106400_c0_g1_i1	3.51	3.16	1.8	4.22
TRINITY_DN106403_c0_g1_i1	20.78	21.45	22.71	19.46
TRINITY_DN106410_c0_g1_i1	21.16	23.59	23.2	23.72
TRINITY_DN106413_c0_g1_i1	0	0	0	0
TRINITY_DN106426_c0_g1_i1	93.32	81.32	88.99	89.02
TRINITY_DN106430_c0_g1_i1	5.08	3.83	5.13	3.45
TRINITY_DN106432_c0_g1_i1	25.96	23.09	25.15	25.81
TRINITY_DN106434_c1_g1_i1	35.88	31.35	33.13	36.27
TRINITY_DN10643_c0_g1_i1	101.87	92.74	95.9	96.69
TRINITY_DN106440_c0_g1_i1	19.87	20.13	15.97	21.94
TRINITY_DN106445_c0_g1_i1	73.05	66.23	67.37	69.9
TRINITY_DN106448_c0_g1_i1	18.83	20.64	17.79	17.19
TRINITY_DN106458_c0_g1_i1	38	35.96	34.64	42.91
TRINITY_DN106479_c0_g1_i1	29.09	24.27	25.76	28.36
TRINITY_DN106491_c0_g1_i1	19.78	15.97	16.9	16
TRINITY_DN106520_c0_g1_i1	78.65	71.62	73.09	80.01
TRINITY_DN106582_c0_g1_i1	39.42	35.75	38.55	40.51
TRINITY_DN106628_c0_g1_i1	11.35	8.53	12.17	9.9
TRINITY_DN106636_c0_g1_i1	31.53	25.02	28.51	29.68
TRINITY_DN106651_c0_g1_i1	9.46	9.4	8.73	9.92
TRINITY_DN106667_c0_g1_i1	34.51	30.72	34.91	32.87
TRINITY_DN106679_c0_g1_i1	16.71	16.45	18.16	18.24
TRINITY_DN106682_c0_g1_i1	44.25	39.26	46.18	38.04
TRINITY_DN1066_c0_g2_i1	13.92	16.52	15.14	17.73
TRINITY_DN106741_c0_g1_i1	28.33	20.41	25.46	21.31
TRINITY_DN106744_c0_g1_i1	27.64	21.61	23.76	25.13
TRINITY_DN106760_c0_g1_i1	28.05	21.89	26.52	20.66
TRINITY_DN106785_c0_g1_i1	20.02	19.44	18.09	18.27
TRINITY_DN106791_c0_g1_i1	7.05	10.69	10.53	11.08
TRINITY_DN106793_c0_g1_i1	26.92	16.94	23.35	18.57
TRINITY_DN106796_c0_g1_i1	0	0.58	0	0
TRINITY_DN10679_c0_g2_i1	0	0.08	0	0
TRINITY_DN106800_c1_g1_i1	55.46	48.45	49.37	52.32
TRINITY_DN106806_c1_g1_i1	26.52	20.42	27.2	19.43
TRINITY_DN106809_c0_g2_i1	4.46	5.88	5.38	5.61
TRINITY_DN10682_c0_g2_i1	0	0	0	0
TRINITY_DN106845_c0_g1_i1	50.64	42.48	45.38	45.78
TRINITY_DN106847_c0_g1_i1	77.47	72.49	71.78	72.88
TRINITY_DN106872_c0_g1_i1	79.18	64.65	72.6	77.77
TRINITY_DN106879_c1_g1_i1	4.6	4.88	3.93	3.76
TRINITY_DN106936_c0_g1_i1	9.23	8.17	7.34	6.78
TRINITY_DN106951_c0_g1_i1	30.58	24.89	22	30.33
TRINITY_DN106966_c0_g1_i1	20.29	20.31	19.64	22.16
TRINITY_DN106973_c1_g1_i1	16.06	13.69	14.5	15.51
TRINITY_DN106988_c0_g1_i1	33.24	33.48	36.87	36.17
TRINITY_DN107034_c0_g1_i1	20.84	16.1	20.45	20.76
TRINITY_DN107046_c0_g1_i1	30.77	24.88	25.76	24.56
TRINITY_DN107055_c1_g1_i1	10.19	1.74	9.67	0
TRINITY_DN107062_c0_g1_i1	10.25	11.25	10.69	11.76
TRINITY_DN10706_c0_g1_i1	0	0	0	0
TRINITY_DN10718_c0_g1_i1	407.63	359.31	377.32	381.91
TRINITY_DN107203_c0_g1_i1	0.55	0.6	0.52	0
TRINITY_DN107217_c0_g1_i1	15.83	10.76	9.41	12.3
TRINITY_DN107233_c0_g1_i1	52.1	48.51	46.56	52.02
TRINITY_DN107284_c0_g1_i1	0	0	0.66	0
TRINITY_DN107314_c0_g1_i1	27.39	27.46	29.19	29.7
TRINITY_DN107325_c0_g1_i1	0	0	0	0
TRINITY_DN107354_c0_g1_i1	0	0.49	0	0
TRINITY_DN107420_c0_g1_i1	14.8	16.2	14.27	16.09
TRINITY_DN107421_c0_g2_i1	9.02	12.53	6.94	12.85
TRINITY_DN107459_c0_g1_i1	45.91	51.87	49.64	54.6
TRINITY_DN107493_c0_g1_i1	4.3	3.86	4.24	3.87
TRINITY_DN107498_c1_g14_i1	0	0	0	0
TRINITY_DN107508_c0_g1_i1	55.55	48.81	48.97	49.24
TRINITY_DN10751_c0_g1_i1	40.21	37.03	33.97	41.17
TRINITY_DN107552_c0_g1_i1	52.17	35.5	46.93	37.97
TRINITY_DN107560_c0_g1_i1	24.99	23.41	21.65	23.89
TRINITY_DN107572_c1_g1_i1	26.87	18.78	26.45	19.65
TRINITY_DN107573_c0_g1_i1	9.79	10.3	8.46	9.88
TRINITY_DN107576_c0_g1_i1	13.25	7.52	8.21	8.05
TRINITY_DN107584_c0_g1_i1	0	0	0	0
TRINITY_DN107587_c0_g1_i1	26.89	29.61	27.07	27.05
TRINITY_DN1075_c0_g1_i1	22.51	19.41	24.05	22.72
TRINITY_DN10764_c0_g1_i1	14.47	14.63	12.95	13.34
TRINITY_DN107787_c0_g1_i1	0.14	0.16	0.21	0.34
TRINITY_DN107837_c0_g1_i1	0	0.21	0	0
TRINITY_DN107856_c0_g1_i1	12.01	10.43	11.09	10.28
TRINITY_DN107864_c0_g1_i1	0	0.31	0.4	0
TRINITY_DN107916_c0_g1_i1	3.29	1.3	2.97	2.79
TRINITY_DN107948_c0_g1_i1	0	0	0	0.16
TRINITY_DN10794_c2_g1_i1	45.44	40.03	39.9	45.48
TRINITY_DN107954_c0_g5_i1	1.58	0	1.83	1.37
TRINITY_DN108006_c0_g1_i1	0.08	0.26	0.22	0.19
TRINITY_DN108008_c0_g1_i1	12.15	10.26	10.27	8.49
TRINITY_DN10804_c0_g1_i1	37.03	33.54	36.95	32.15
TRINITY_DN108051_c0_g1_i2	0	0	0	0
TRINITY_DN108068_c0_g1_i1	0	0	0.2	0.17
TRINITY_DN10806_c0_g2_i1	24.76	20.57	20.02	21.35
TRINITY_DN108123_c0_g1_i1	4.2	2.4	4.17	1.96
TRINITY_DN108224_c0_g1_i1	9.17	9.12	9.37	8.21
TRINITY_DN108229_c0_g1_i1	6.38	3.68	6.34	3.15
TRINITY_DN108242_c1_g1_i1	4.79	3.59	3.89	2.13
TRINITY_DN108308_c0_g1_i1	0	0	0	0
TRINITY_DN108349_c0_g1_i1	27.96	28.48	25.42	30.33
TRINITY_DN108373_c0_g1_i1	0.21	0.23	0	0
TRINITY_DN108416_c0_g1_i1	6.37	4.73	5.56	5.02
TRINITY_DN10843_c0_g1_i2	25.56	25.98	23.83	31.45
TRINITY_DN108499_c1_g1_i1	19.75	18.12	20.94	15.18
TRINITY_DN108516_c0_g1_i1	19.22	17.23	17.32	17.22
TRINITY_DN10852_c1_g1_i1	24.72	20.01	25.73	20.32
TRINITY_DN108553_c0_g1_i1	35.71	10.76	19.11	15.36
TRINITY_DN108600_c0_g1_i1	23.79	18.87	19.64	20.01
TRINITY_DN108634_c0_g1_i1	0	0	0.3	0.25
TRINITY_DN108785_c0_g3_i1	20.37	24.23	23.58	24.25
TRINITY_DN108823_c0_g8_i1	0	0	0	0
TRINITY_DN108841_c0_g1_i1	0.23	0.05	0.07	0.11
TRINITY_DN108843_c0_g1_i1	14.81	16.47	16.16	15.9
TRINITY_DN108990_c0_g1_i1	15.12	10.21	12.88	11.12
TRINITY_DN109073_c1_g1_i1	9.46	1.56	8.68	1.65
TRINITY_DN109195_c0_g2_i1	24.18	11.51	17.57	17.15
TRINITY_DN109221_c0_g1_i1	0	0.48	0.31	0
TRINITY_DN10925_c0_g1_i1	0	0	0	0
TRINITY_DN109261_c0_g1_i1	0	0	0	0.38
TRINITY_DN109319_c0_g1_i1	0	0	0	0
TRINITY_DN109325_c0_g1_i1	0.15	0	0	0
TRINITY_DN10939_c0_g2_i1	24.11	21.34	22.57	22.93
TRINITY_DN109460_c0_g1_i1	12.24	8.37	11.7	9.04
TRINITY_DN109465_c0_g1_i1	14.29	6.92	16.49	7.87
TRINITY_DN10961_c0_g1_i1	0	0	0	0
TRINITY_DN109905_c0_g1_i1	15.05	14.16	14.15	16.1
TRINITY_DN10994_c0_g1_i1	25.83	26.59	24.98	24.41
TRINITY_DN11009_c0_g1_i1	7.92	10.07	9.68	5.62
TRINITY_DN110168_c0_g1_i1	12.81	3.88	12.27	7.4
TRINITY_DN110193_c0_g1_i1	3.59	2.19	1.79	2.42
TRINITY_DN110213_c0_g1_i1	0	0	0	0
TRINITY_DN110299_c0_g1_i1	6.44	5.68	6.27	4.68
TRINITY_DN11036_c0_g2_i1	3.44	5.76	3.99	3.63
TRINITY_DN110512_c0_g1_i1	0	0.21	0	0
TRINITY_DN110650_c0_g1_i1	0	0.27	0	0
TRINITY_DN110751_c0_g1_i1	0	0	1.16	0
TRINITY_DN11079_c0_g1_i1	1.35	0.93	1.93	1.97
TRINITY_DN11103_c0_g1_i1	0.28	0.4	0.4	0.08
TRINITY_DN111188_c0_g1_i1	0	0	0	0
TRINITY_DN111320_c0_g1_i1	0	0	0	0
TRINITY_DN111322_c0_g1_i1	0.24	0	0	0
TRINITY_DN111368_c0_g1_i1	7.04	7.83	8	7.25
TRINITY_DN11138_c0_g1_i1	0	0	0	0
TRINITY_DN111428_c0_g1_i1	6.71	4.96	6.36	4.69
TRINITY_DN111478_c0_g1_i1	1.76	1.07	1.43	1.17
TRINITY_DN111522_c0_g1_i1	0	0	0	0
TRINITY_DN111568_c0_g1_i1	6.86	3.85	6.25	3.67
TRINITY_DN11166_c0_g1_i1	0	0.2	0.26	0.11
TRINITY_DN1116_c0_g2_i1	8.65	7.97	8.09	7.32
TRINITY_DN111715_c0_g1_i1	0	0	0	0
TRINITY_DN111718_c0_g1_i1	12.12	8.09	10.05	7.67
TRINITY_DN11177_c0_g2_i1	1.83	1.91	2	1.42
TRINITY_DN11184_c0_g2_i1	35.92	30.23	35.9	33.47
TRINITY_DN11197_c0_g1_i1	9.49	6.39	7.96	6.88
TRINITY_DN112013_c0_g1_i1	0.14	0.15	0.2	0.49
TRINITY_DN112024_c0_g1_i1	0.53	0	0	0
TRINITY_DN112220_c0_g1_i1	0	0	0	0.21
TRINITY_DN11225_c0_g1_i1	5.2	4.16	5.46	3.2
TRINITY_DN11227_c0_g1_i1	5.77	7.67	7.97	5.46
TRINITY_DN112420_c0_g1_i1	0.72	2.98	0	0
TRINITY_DN112894_c0_g1_i1	20.89	14.45	13.07	14.62
TRINITY_DN113119_c0_g1_i1	0.29	0	0.2	0
TRINITY_DN113192_c0_g1_i1	0	0	0	0
TRINITY_DN113428_c0_g1_i1	0	0	0	0
TRINITY_DN113517_c0_g1_i1	0.57	0	0	0
TRINITY_DN113612_c0_g1_i1	0	0	0	0.38
TRINITY_DN113652_c0_g1_i1	0	0	0	0.75
TRINITY_DN113710_c0_g1_i1	0	1.24	0	0
TRINITY_DN113737_c0_g1_i1	0	0.53	0	0
TRINITY_DN113871_c0_g1_i1	0	0	0	1.09
TRINITY_DN114053_c0_g1_i1	0	0.5	0	0.18
TRINITY_DN114279_c0_g1_i1	0	0	0	1.81
TRINITY_DN114320_c0_g1_i1	0	0	0	0.82
TRINITY_DN11443_c0_g1_i1	0.26	0	0	0
TRINITY_DN114556_c0_g1_i1	5.85	2.04	6.66	2.17
TRINITY_DN114581_c0_g1_i1	0	0.2	0	0.21
TRINITY_DN11469_c0_g1_i1	16.38	11.83	16.63	12.94
TRINITY_DN114742_c0_g1_i1	5.29	8.95	5.89	8.96
TRINITY_DN114772_c0_g1_i1	0	0	0	0
TRINITY_DN114831_c0_g1_i1	0	0.46	0	0
TRINITY_DN11503_c0_g1_i1	18.62	14.06	17.76	16.77
TRINITY_DN115180_c0_g2_i1	0	0	0	0
TRINITY_DN11524_c0_g2_i1	13.99	10.45	11.52	11.85
TRINITY_DN115371_c0_g1_i1	0	0	0	0
TRINITY_DN115483_c0_g1_i1	0	0	0	0
TRINITY_DN115605_c0_g1_i1	0	0	0	0
TRINITY_DN115617_c0_g1_i1	0	0	0	0
TRINITY_DN115626_c0_g1_i1	0	1.82	0	0
TRINITY_DN115667_c0_g2_i1	0.39	0	0	0
TRINITY_DN115669_c0_g1_i1	0.19	0.21	0.27	0.22
TRINITY_DN11586_c0_g2_i1	5.16	5.93	5.92	7.46
TRINITY_DN11589_c0_g2_i1	0.19	0.45	0.84	0
TRINITY_DN115999_c0_g1_i1	0	0	0	0
TRINITY_DN116508_c0_g1_i1	0	0	0	0
TRINITY_DN116570_c0_g1_i1	0.32	0	0	0
TRINITY_DN116619_c0_g1_i1	0	0.48	0	0
TRINITY_DN116642_c0_g1_i1	0	0	0	1
TRINITY_DN116653_c0_g1_i1	0.69	0.51	1.32	0
TRINITY_DN116832_c0_g1_i1	0	0	0	0
TRINITY_DN116868_c0_g1_i1	0	0	0	0
TRINITY_DN117145_c0_g1_i1	0	0.8	0	0
TRINITY_DN117443_c0_g1_i1	0	0	1.79	0.69
TRINITY_DN117942_c0_g1_i1	0.12	0	0	0
TRINITY_DN117962_c0_g1_i1	0.46	0	0.66	0
TRINITY_DN11801_c0_g1_i1	1.06	0.13	0.51	0.42
TRINITY_DN118028_c0_g1_i1	0	0	0	0
TRINITY_DN11822_c0_g1_i1	15.63	16	14.19	15.19
TRINITY_DN118280_c0_g1_i1	0.32	0	0	0
TRINITY_DN11829_c0_g2_i1	9.36	9.34	7.86	7.3
TRINITY_DN1182_c0_g1_i1	0.08	0.09	0	0
TRINITY_DN118555_c0_g1_i1	0.87	0	0	0
TRINITY_DN118851_c0_g1_i1	0	0.65	0	0
TRINITY_DN118873_c0_g1_i1	0	0	0.52	0
TRINITY_DN119196_c0_g1_i1	0	0	0	0
TRINITY_DN119679_c2_g1_i1	1248.09	1339.67	1260.65	1410.34
TRINITY_DN119680_c0_g1_i1	2.63	3.98	2.95	5.94
TRINITY_DN119685_c0_g1_i1	56.23	68.09	73.57	72.81
TRINITY_DN119690_c0_g1_i1	28.1	27.53	30.51	28.28
TRINITY_DN119694_c0_g1_i1	352.77	401.33	370.74	380.38
TRINITY_DN119696_c0_g2_i1	39.41	46.44	42.46	45.48
TRINITY_DN119700_c0_g35_i1	0	0	0	0
TRINITY_DN119702_c0_g1_i1	225.27	185.06	211.17	209.67
TRINITY_DN119703_c0_g1_i1	1.49	0.73	0.41	0.21
TRINITY_DN119714_c0_g1_i1	0.2	0.58	0.6	0.72
TRINITY_DN119721_c0_g1_i1	0	0	0	0
TRINITY_DN119727_c0_g2_i1	20.02	15.63	14.41	13.58
TRINITY_DN119731_c0_g1_i1	0	0.24	0.31	0.38
TRINITY_DN119746_c0_g1_i1	256.79	306.56	262.12	311.92
TRINITY_DN119754_c0_g1_i1	75.57	71.39	74.87	60.8
TRINITY_DN119762_c1_g1_i1	22.99	14.1	15.78	24.07
TRINITY_DN119779_c0_g1_i1	63.86	51.83	58.99	62.47
TRINITY_DN119781_c0_g1_i1	126.18	94.5	106.93	104.58
TRINITY_DN119782_c0_g1_i1	158.83	138.87	161	144.86
TRINITY_DN119789_c0_g2_i1	218.05	167.01	209.13	182.88
TRINITY_DN119802_c0_g6_i1	0.02	1.6	0.37	0.03
TRINITY_DN119813_c0_g1_i1	47.38	41.11	43.65	43.56
TRINITY_DN119838_c0_g1_i1	103.25	91.05	92.39	90.95
TRINITY_DN119839_c0_g1_i1	73.87	63.29	65.46	74
TRINITY_DN119840_c0_g1_i1	36.39	28.17	27.43	32.91
TRINITY_DN119841_c0_g1_i1	115.78	123.61	110.9	122.54
TRINITY_DN119845_c0_g1_i1	30.14	23.84	30.54	27.95
TRINITY_DN119853_c0_g1_i1	21.44	15.25	21.63	19.16
TRINITY_DN119857_c0_g1_i1	20.14	18.8	17.74	19.07
TRINITY_DN119866_c0_g1_i1	89.81	90.06	90.02	98.47
TRINITY_DN119881_c0_g1_i1	168.24	141.72	144.76	158.7
TRINITY_DN119886_c0_g1_i1	937.75	1060.45	986.05	1093.12
TRINITY_DN119904_c1_g1_i1	74.33	60.68	64.79	71.79
TRINITY_DN119915_c0_g8_i1	45.28	42.39	43.66	44.31
TRINITY_DN119916_c0_g1_i1	49.37	47.62	45.35	46.87
TRINITY_DN119924_c0_g1_i1	27.67	21.98	24.13	25.43
TRINITY_DN119930_c0_g1_i1	37.32	34.9	34.27	37.56
TRINITY_DN119934_c0_g1_i1	38.95	42.12	38.21	37.72
TRINITY_DN119935_c0_g1_i1	34.61	39.73	34.24	37.92
TRINITY_DN119986_c0_g1_i1	50.3	55.75	51.01	53.99
TRINITY_DN120011_c0_g1_i1	39.04	34.69	38.92	35.41
TRINITY_DN120016_c0_g1_i1	32.43	27.21	31.78	29.7
TRINITY_DN120018_c0_g1_i1	573.53	672.56	567.03	676.78
TRINITY_DN120037_c0_g1_i1	49.73	36.16	44.95	40.62
TRINITY_DN120038_c0_g1_i1	181.86	188.71	182.82	165.06
TRINITY_DN120112_c0_g1_i1	28.03	23.34	26.02	25.23
TRINITY_DN120148_c0_g1_i1	16.95	17.37	19.2	20.36
TRINITY_DN120154_c0_g2_i1	2.86	3.55	3.42	5.01
TRINITY_DN120155_c0_g1_i1	19.22	17.28	17.34	20.24
TRINITY_DN120172_c0_g1_i1	26.23	25.68	30.64	28.25
TRINITY_DN120198_c0_g1_i1	0.45	0	0	0
TRINITY_DN120201_c0_g1_i1	0	0	0	0
TRINITY_DN120206_c0_g1_i1	32.95	33.89	35.29	37.05
TRINITY_DN120220_c0_g1_i1	34.96	32.26	31.84	36.55
TRINITY_DN120221_c0_g1_i1	104.7	89.59	82.89	74.05
TRINITY_DN120235_c0_g1_i1	11.35	11.23	10.25	9.45
TRINITY_DN120239_c0_g1_i1	19.33	17	16.14	17.02
TRINITY_DN120258_c0_g1_i1	19.03	16.87	19.88	16.46
TRINITY_DN120259_c0_g1_i1	0	0.08	0	0.08
TRINITY_DN120267_c0_g1_i1	22.07	18.58	20.31	22.62
TRINITY_DN120290_c1_g1_i1	4.15	3.06	3.93	2.76
TRINITY_DN120295_c0_g1_i1	32.86	22.87	31.57	23.86
TRINITY_DN120311_c0_g1_i1	82.69	75.46	76.01	75.34
TRINITY_DN120346_c0_g1_i1	80.12	64.98	65.26	69.81
TRINITY_DN120355_c1_g1_i1	11.34	12.98	13.02	11.23
TRINITY_DN120387_c0_g1_i1	31.1	34.12	33.44	35.88
TRINITY_DN120400_c0_g1_i1	49.88	48.25	50.63	51.29
TRINITY_DN120424_c0_g1_i2	24.8	22.09	22.32	21.58
TRINITY_DN120452_c1_g1_i1	22.71	20.25	22.76	21.61
TRINITY_DN120460_c0_g1_i1	61.34	42.86	58.92	48.52
TRINITY_DN120472_c0_g1_i1	21.89	19.38	20.39	21.47
TRINITY_DN12047_c0_g2_i1	8.54	6.91	7.26	9.3
TRINITY_DN120530_c0_g1_i1	3.46	1.77	2.89	2.89
TRINITY_DN120530_c1_g1_i1	122.01	139.61	127.48	142.86
TRINITY_DN120572_c0_g1_i1	3.28	9.01	5.97	10.92
TRINITY_DN120602_c0_g1_i1	16.49	15.32	15.01	13.85
TRINITY_DN120630_c0_g1_i1	0.27	0.75	0.19	0.16
TRINITY_DN120663_c0_g1_i1	10.57	11.24	11.01	10.04
TRINITY_DN120704_c0_g1_i1	0.25	0	0	0
TRINITY_DN120728_c0_g1_i1	15.75	13.3	15.67	15.03
TRINITY_DN12075_c0_g1_i1	67.93	65.02	62.88	66.26
TRINITY_DN120788_c0_g1_i1	15.53	16.42	16.46	15.01
TRINITY_DN120856_c0_g1_i1	70.28	62.82	62.94	65.16
TRINITY_DN120887_c0_g1_i1	85.53	73.28	82.36	80.43
TRINITY_DN120889_c0_g1_i1	0	0.16	0	0
TRINITY_DN120966_c0_g1_i1	53.28	43.61	46.11	51.09
TRINITY_DN121046_c0_g1_i1	0	0.65	0	0.23
TRINITY_DN121093_c0_g1_i1	19.34	16.89	18.78	20.43
TRINITY_DN121146_c0_g1_i1	13.31	12.52	11.71	11.12
TRINITY_DN12115_c0_g1_i1	124.89	72.63	118.02	79.65
TRINITY_DN121171_c0_g1_i1	88.21	58.42	75.54	66.91
TRINITY_DN121177_c0_g1_i1	42.3	38.93	40.18	43.22
TRINITY_DN121211_c0_g1_i1	29.45	23.78	29.23	25.98
TRINITY_DN121230_c1_g1_i1	25.64	34.59	25.6	21.83
TRINITY_DN121232_c0_g1_i1	13.55	10.5	12.22	9.24
TRINITY_DN121247_c0_g1_i1	0	0	1.1	0
TRINITY_DN121251_c0_g1_i1	21.47	15.81	17.05	20.23
TRINITY_DN121346_c0_g1_i1	0.27	0	0	0
TRINITY_DN121351_c0_g1_i1	0.36	0.17	1.03	0.25
TRINITY_DN121367_c0_g1_i1	38.66	20.43	34.08	17.6
TRINITY_DN121410_c0_g1_i1	0	0	0	0
TRINITY_DN121413_c0_g1_i1	18.56	10.53	15.68	12.57
TRINITY_DN121431_c0_g1_i1	8.69	7.79	11.37	11.44
TRINITY_DN121542_c0_g1_i1	0	0.05	0	0
TRINITY_DN121617_c0_g2_i1	0	1.58	0	1.25
TRINITY_DN121646_c0_g1_i1	65.97	57.38	53.78	62.73
TRINITY_DN121672_c0_g1_i1	0.89	0	0	0
TRINITY_DN121690_c0_g1_i1	61.94	52.89	60.05	55.49
TRINITY_DN121694_c0_g1_i1	35.43	27.25	31.33	33.26
TRINITY_DN121718_c0_g1_i1	3.96	1.35	4.3	1.26
TRINITY_DN121791_c0_g1_i1	10.67	10.72	10.38	12.37
TRINITY_DN1217_c0_g1_i1	3.37	37.71	6.17	44.9
TRINITY_DN121828_c0_g1_i1	44.53	42.22	38.71	50.37
TRINITY_DN1218_c0_g1_i1	8.43	5.15	6.98	3.91
TRINITY_DN121931_c0_g1_i1	10.75	13.43	10.01	10.8
TRINITY_DN121976_c0_g1_i1	5.3	5.87	5.99	6.45
TRINITY_DN122008_c0_g1_i1	11.28	13.01	11.84	12.65
TRINITY_DN122030_c0_g1_i1	0	0	0	0
TRINITY_DN122199_c0_g2_i1	11.01	12.35	12.45	10.33
TRINITY_DN122217_c0_g1_i1	57.48	43.59	42.42	52.36
TRINITY_DN122248_c0_g1_i1	0	0.57	0.78	0
TRINITY_DN122265_c0_g2_i1	6.11	2.97	4.97	3.58
TRINITY_DN122281_c0_g1_i1	7.5	7.53	7.62	9.4
TRINITY_DN122297_c0_g1_i1	21.31	16.35	17.6	15.64
TRINITY_DN122306_c0_g1_i1	0	0	0	0
TRINITY_DN122317_c0_g1_i1	8.91	8.93	9.01	7.65
TRINITY_DN122365_c0_g1_i1	0	0	0	0
TRINITY_DN122631_c0_g1_i1	14.72	10.78	13.27	10.61
TRINITY_DN122696_c0_g1_i1	0.34	0.1	0.24	0.25
TRINITY_DN122731_c0_g1_i1	0.71	0.78	0.25	0
TRINITY_DN122824_c0_g1_i1	0	0	0.11	0
TRINITY_DN122851_c0_g1_i1	9.61	7.37	7.61	6.27
TRINITY_DN122902_c0_g1_i1	0.23	0	0	0
TRINITY_DN122909_c0_g1_i1	0.18	0	0	0
TRINITY_DN122942_c0_g1_i1	0	0	0	0
TRINITY_DN122987_c0_g1_i1	4.1	4.3	3.97	3.39
TRINITY_DN123003_c0_g1_i1	0	0	0	0
TRINITY_DN123010_c1_g1_i1	61.14	36.18	47.77	38.08
TRINITY_DN123023_c0_g1_i1	0	0.25	0	0
TRINITY_DN123082_c0_g1_i1	0	0.3	0	0
TRINITY_DN12312_c0_g5_i1	8.39	10.58	7.87	8.34
TRINITY_DN123194_c0_g1_i1	0.23	0.52	0	0
TRINITY_DN123247_c0_g1_i1	2.77	3.05	2.49	2.54
TRINITY_DN12328_c0_g1_i1	12.15	11.13	11.4	12.28
TRINITY_DN123344_c0_g1_i1	23.58	17.31	20.2	14.51
TRINITY_DN123474_c0_g1_i1	11.72	12.67	11.33	9.54
TRINITY_DN123517_c0_g1_i1	0	0.37	0	0
TRINITY_DN12354_c0_g1_i1	0	0	0	0.46
TRINITY_DN123600_c0_g1_i1	0.1	0	0	0
TRINITY_DN123699_c0_g1_i1	0	0	0	0
TRINITY_DN12373_c0_g1_i1	0.43	0.39	0	0.33
TRINITY_DN12373_c0_g2_i1	1.66	1.98	3.36	4.75
TRINITY_DN123828_c0_g1_i1	0	0.49	0	0
TRINITY_DN123887_c0_g1_i1	0.35	0.69	0.13	0.52
TRINITY_DN124455_c0_g1_i1	0.07	0	0.1	0.08
TRINITY_DN12450_c0_g1_i1	0.07	0.25	0.11	0
TRINITY_DN124648_c0_g1_i1	0	0	0	0
TRINITY_DN124751_c0_g1_i1	0	0	0	0
TRINITY_DN12491_c0_g1_i2	10.97	9.95	11.12	7.54
TRINITY_DN124930_c0_g1_i1	8.18	10.19	9.64	6.42
TRINITY_DN125123_c0_g1_i1	0.92	0	0	0
TRINITY_DN125229_c0_g1_i1	0	0.05	0.14	0
TRINITY_DN125269_c0_g1_i1	0.38	0.41	0	0.43
TRINITY_DN125307_c0_g1_i1	0.06	0	0.18	0.15
TRINITY_DN125396_c0_g1_i1	0	0.26	0.2	0.06
TRINITY_DN12571_c0_g2_i1	163.44	95.87	135.75	109.97
TRINITY_DN125804_c0_g1_i1	0.19	0.22	0.23	0.08
TRINITY_DN125864_c0_g1_i1	0	0.23	0	0
TRINITY_DN125984_c0_g1_i1	0.23	0.35	0.27	0.09
TRINITY_DN126043_c0_g1_i1	11.74	5.4	10.74	5.53
TRINITY_DN126130_c0_g1_i1	0	0	0	0
TRINITY_DN126263_c0_g1_i1	0	0.16	0	0
TRINITY_DN12628_c0_g1_i1	8.16	5.5	5.67	7.25
TRINITY_DN126483_c0_g2_i1	0	0	1.26	0
TRINITY_DN126529_c0_g1_i1	0	0	0	0
TRINITY_DN126551_c0_g1_i1	1.48	1.65	1.7	1.4
TRINITY_DN126747_c0_g1_i1	0	0	0	0
TRINITY_DN126791_c0_g1_i1	0.2	0	0.58	0
TRINITY_DN126886_c0_g1_i1	0	0	0	0.53
TRINITY_DN127206_c0_g1_i1	0	0	0	0
TRINITY_DN12724_c0_g1_i1	0.21	0.94	0.61	0
TRINITY_DN127256_c0_g1_i1	0	0	0.21	0.17
TRINITY_DN127445_c0_g1_i1	0	0	0	0
TRINITY_DN127663_c0_g1_i1	0	0	0	0
TRINITY_DN12770_c0_g1_i1	10.91	4.26	6.71	3.8
TRINITY_DN128014_c0_g1_i1	0	0	0	0
TRINITY_DN128143_c0_g1_i1	2.56	3.43	3.36	1.46
TRINITY_DN12822_c0_g2_i1	0	0	0	0
TRINITY_DN12825_c0_g1_i1	20.54	20.47	19.83	18.69
TRINITY_DN12829_c0_g1_i1	0	0	0	0
TRINITY_DN128383_c0_g1_i1	0	0	0	0.61
TRINITY_DN128546_c0_g1_i1	20.9	17.42	23.05	14.94
TRINITY_DN12864_c0_g2_i1	0	0.04	0.05	0.04
TRINITY_DN128650_c0_g1_i1	0.49	0	0.7	0
TRINITY_DN128662_c0_g1_i1	0	0	0	0
TRINITY_DN128724_c0_g1_i1	0	0	0	0.56
TRINITY_DN12878_c0_g2_i1	1.16	0.41	1.72	0.35
TRINITY_DN128800_c0_g1_i1	0	0	0.49	0.4
TRINITY_DN128824_c0_g1_i1	0	0	0	0
TRINITY_DN128825_c0_g1_i1	0	0	0	0
TRINITY_DN12895_c0_g2_i1	11.94	9.01	12.11	8.16
TRINITY_DN129317_c0_g1_i1	0	0	0	0
TRINITY_DN12945_c0_g2_i1	22.4	22.34	21.14	23.52
TRINITY_DN12953_c0_g1_i1	48.51	41.16	41.5	42.04
TRINITY_DN129646_c0_g1_i1	5.33	4.12	3	3.41
TRINITY_DN12966_c0_g1_i1	0	0	0	0
TRINITY_DN130103_c0_g1_i1	0	0	0	0
TRINITY_DN13053_c0_g1_i1	0	0.13	0	0
TRINITY_DN130726_c0_g1_i1	0	0	0	0
TRINITY_DN13133_c0_g1_i1	31.01	27.8	27.01	28.78
TRINITY_DN131383_c0_g1_i1	0	0	0	0
TRINITY_DN13164_c0_g1_i1	42.24	34.73	37.64	34.13
TRINITY_DN13174_c0_g1_i1	0.45	0.17	0.21	0
TRINITY_DN132064_c0_g1_i1	0.33	0.36	0	0
TRINITY_DN132170_c0_g1_i1	0	0.95	0	0
TRINITY_DN132352_c2_g1_i1	2426.89	2246.59	2222.95	2512.19
TRINITY_DN132357_c0_g1_i1	43.64	30.35	41.05	37.11
TRINITY_DN132362_c0_g1_i1	93.13	77.57	87.75	81.91
TRINITY_DN132365_c0_g4_i1	279.87	272.1	274	291.71
TRINITY_DN132379_c0_g1_i1	167.17	165.28	174.15	172.24
TRINITY_DN132380_c0_g2_i1	1013.11	1489.75	1465.78	1434.6
TRINITY_DN132381_c0_g1_i1	39.08	49.68	45.79	46.48
TRINITY_DN132383_c0_g1_i1	12.71	10.48	10.85	11.06
TRINITY_DN132386_c0_g1_i1	43.02	36.87	38.6	41.55
TRINITY_DN132404_c0_g1_i1	430.86	334.57	328.08	404.7
TRINITY_DN132411_c0_g2_i1	59.74	47.17	56.77	48.77
TRINITY_DN132431_c0_g1_i1	27.52	25.75	28.26	22.72
TRINITY_DN132454_c0_g2_i1	290.8	334.87	290.73	352.24
TRINITY_DN132455_c0_g1_i1	72.36	51.48	65.79	57.72
TRINITY_DN132459_c0_g1_i1	97.58	83.21	87.41	85.65
TRINITY_DN132460_c0_g1_i1	72.68	59.73	61.98	67.73
TRINITY_DN132464_c0_g1_i1	13.05	13.71	13.28	12.33
TRINITY_DN132467_c0_g1_i1	50.6	59.56	55.03	69.76
TRINITY_DN132470_c0_g1_i1	2.38	1.49	1.97	5.35
TRINITY_DN132475_c0_g1_i1	47.71	47.7	47.27	49.04
TRINITY_DN132489_c0_g1_i1	31.78	29.06	31.88	32.72
TRINITY_DN132490_c0_g1_i1	17.45	18.16	16.39	16.73
TRINITY_DN132501_c0_g1_i1	37.53	36.93	34.38	41.18
TRINITY_DN132506_c0_g1_i1	123.18	128.44	127.62	129.78
TRINITY_DN132509_c1_g6_i1	11.35	2.43	1.4	2.99
TRINITY_DN132513_c0_g1_i1	57.51	54.93	47.78	49.48
TRINITY_DN132513_c1_g1_i1	21.73	14.87	16.49	10.57
TRINITY_DN132544_c0_g1_i1	14.48	12.99	13.78	14.34
TRINITY_DN132545_c0_g1_i1	30.94	27.36	29.21	35.03
TRINITY_DN132546_c0_g1_i1	24.52	30.68	13.14	28.8
TRINITY_DN132550_c0_g1_i1	28.34	22.28	29.4	20.6
TRINITY_DN132552_c0_g1_i1	49.6	50.19	51.52	49.77
TRINITY_DN132554_c0_g1_i1	43.66	34.91	35.56	42.77
TRINITY_DN132559_c0_g1_i1	21.34	10.41	18.65	14.22
TRINITY_DN132568_c0_g1_i1	25.41	17.81	21.35	19.71
TRINITY_DN132569_c0_g1_i1	71.88	70.65	69.75	74.86
TRINITY_DN132577_c0_g1_i1	64.04	53.31	55.03	60.64
TRINITY_DN132584_c0_g1_i1	51.39	50.7	52.42	51.25
TRINITY_DN132595_c0_g1_i1	0.09	0.06	0	0.06
TRINITY_DN132597_c0_g1_i1	12.8	10.91	13.81	10.67
TRINITY_DN132599_c0_g2_i1	46.28	55.36	53.92	53
TRINITY_DN132603_c0_g1_i1	27.74	25.82	28.42	25.56
TRINITY_DN132607_c0_g1_i1	0	0	0.08	0.07
TRINITY_DN132622_c0_g1_i1	60.17	53.63	52.04	57.62
TRINITY_DN132628_c0_g1_i1	30	27.86	26.52	28.02
TRINITY_DN132630_c0_g1_i1	0.91	2.66	1	3.92
TRINITY_DN132637_c0_g1_i1	1.86	2.29	2	4.06
TRINITY_DN132646_c1_g1_i1	10.54	10.26	9.66	9
TRINITY_DN132654_c0_g1_i1	11.09	8.53	9.77	9.39
TRINITY_DN132657_c0_g1_i1	102.71	99.96	91.97	108.37
TRINITY_DN132659_c0_g1_i1	0	0.78	0	0.41
TRINITY_DN132661_c0_g1_i1	17.81	18.32	18.46	21.71
TRINITY_DN13266_c0_g1_i1	6.17	6.64	6.18	4.96
TRINITY_DN132684_c0_g1_i1	35.35	41.85	40.53	44.31
TRINITY_DN132741_c0_g1_i1	15.38	13.18	14.38	16.8
TRINITY_DN132760_c0_g1_i1	17.2	16.26	17.76	18.45
TRINITY_DN132777_c0_g1_i1	3.37	3.26	3.71	3.52
TRINITY_DN132789_c0_g1_i1	21.9	21.36	16.84	18.97
TRINITY_DN132795_c0_g2_i1	0	0	0	0
TRINITY_DN132815_c0_g1_i1	88.3	91.36	84.8	103.68
TRINITY_DN132848_c0_g2_i1	12.67	10.53	11.96	10.92
TRINITY_DN132851_c0_g9_i1	0.03	0	0	0
TRINITY_DN13285_c0_g2_i1	16.61	17.18	16.88	18.71
TRINITY_DN132895_c0_g1_i1	7.58	6.48	8.83	5.99
TRINITY_DN132937_c0_g1_i1	56.13	62.28	76.74	71.03
TRINITY_DN132966_c0_g1_i1	20.41	21.33	19.51	21.81
TRINITY_DN132967_c0_g1_i1	98.72	103.2	103.97	98.58
TRINITY_DN132968_c0_g1_i1	30.48	34.52	30.53	32.14
TRINITY_DN132975_c0_g1_i1	0	0	0	0
TRINITY_DN132979_c0_g1_i1	55.97	59.44	57.05	55.69
TRINITY_DN133030_c0_g1_i1	0	0	0	0
TRINITY_DN133077_c0_g1_i1	37.61	28.75	32.84	35.33
TRINITY_DN133092_c0_g1_i1	1.83	1.66	1.91	1.71
TRINITY_DN133097_c0_g3_i1	0	0	0.72	0
TRINITY_DN133108_c0_g2_i1	28.63	26.71	29.08	36.18
TRINITY_DN133114_c0_g1_i1	9.73	10.92	10.85	10.38
TRINITY_DN133133_c0_g1_i1	10.5	11.04	11.48	11.31
TRINITY_DN133175_c0_g1_i2	0.61	9.19	0	11.68
TRINITY_DN133235_c0_g1_i1	146.98	114.29	125.09	123.37
TRINITY_DN133281_c0_g1_i1	0.13	0.08	0.19	0.48
TRINITY_DN133298_c1_g1_i1	37.33	40.92	35.45	38.85
TRINITY_DN133311_c0_g1_i1	13.96	16.11	13.36	13.05
TRINITY_DN133312_c0_g1_i1	26	24.04	24.74	27.1
TRINITY_DN133324_c0_g1_i1	28.08	30.71	30.08	29.51
TRINITY_DN13334_c0_g1_i1	0	0	0	0
TRINITY_DN133379_c0_g1_i1	76.34	64.35	73.71	71.8
TRINITY_DN133385_c0_g2_i1	0	4.84	4.95	4.24
TRINITY_DN133391_c0_g1_i1	24	21.31	23.31	25.27
TRINITY_DN133404_c0_g1_i1	15.41	13.12	14.52	14.32
TRINITY_DN133442_c0_g1_i1	39.23	35.17	35.38	36.44
TRINITY_DN133494_c0_g1_i1	12.63	9.51	11.9	9.24
TRINITY_DN133537_c0_g1_i1	19.38	13.82	14.32	13.22
TRINITY_DN133543_c0_g1_i1	41.55	37.81	41.17	38.02
TRINITY_DN133555_c0_g1_i1	11.91	11.41	11.55	10.49
TRINITY_DN133563_c0_g1_i1	16.69	16.85	18.3	18.15
TRINITY_DN133564_c0_g1_i1	42.84	39.48	40.41	42.26
TRINITY_DN133595_c0_g1_i1	61.49	41.79	53.71	58.6
TRINITY_DN133623_c0_g1_i2	3.61	6.1	5.46	5.37
TRINITY_DN133706_c0_g1_i1	7.16	3.33	7.91	3.29
TRINITY_DN133720_c0_g1_i1	0.06	0	0.24	0
TRINITY_DN133727_c0_g1_i1	6.29	7.92	5.68	5.79
TRINITY_DN133755_c1_g1_i1	38.71	28.11	29.59	29.93
TRINITY_DN133767_c0_g1_i1	18.51	13.7	15.36	15.1
TRINITY_DN133787_c0_g1_i1	0	0	0	0
TRINITY_DN133788_c0_g1_i1	0.22	0	0	0
TRINITY_DN133820_c0_g1_i1	0	0	0	0
TRINITY_DN133883_c0_g1_i1	1.74	1.95	1.52	1.55
TRINITY_DN133978_c0_g1_i1	7.36	6.75	5.3	5.37
TRINITY_DN133986_c0_g1_i1	19.74	16.9	20.43	16.61
TRINITY_DN134076_c0_g1_i1	13.59	9.43	12.15	8.47
TRINITY_DN134091_c0_g1_i1	0	0	0	0
TRINITY_DN134129_c0_g1_i1	0.31	0.15	0.32	0.11
TRINITY_DN134144_c0_g1_i1	110.06	116.28	107.56	115.37
TRINITY_DN134158_c0_g1_i1	0	0	0	0
TRINITY_DN13415_c0_g1_i1	0.59	1.18	0.84	0.51
TRINITY_DN134164_c0_g2_i1	18.36	8.24	7.81	8.83
TRINITY_DN134201_c0_g1_i1	0.19	0.58	0.6	1.07
TRINITY_DN134285_c0_g1_i1	4.44	2.62	3.55	3.59
TRINITY_DN134293_c0_g1_i1	28.5	15.91	29.11	13.36
TRINITY_DN134306_c0_g1_i1	0	0	0	0
TRINITY_DN13441_c0_g1_i1	26.96	23.61	24.63	30.47
TRINITY_DN134437_c0_g1_i1	10.66	7.94	12.22	9.29
TRINITY_DN134481_c0_g1_i1	8.34	5.83	11.74	6.77
TRINITY_DN134515_c0_g1_i1	76.48	73.69	74.22	73.28
TRINITY_DN134524_c0_g1_i1	2	3.85	2.61	2.68
TRINITY_DN134584_c0_g1_i1	28.84	28.75	30.3	28
TRINITY_DN134594_c0_g1_i1	183.09	144.63	144.8	144.87
TRINITY_DN134610_c0_g1_i1	12.57	10.61	12.42	12.18
TRINITY_DN134642_c0_g1_i1	10.69	10.07	11.43	12.36
TRINITY_DN134703_c0_g1_i1	0.06	0.14	0.09	0.15
TRINITY_DN134737_c0_g9_i1	0	0	0	0
TRINITY_DN135037_c0_g1_i1	14.64	10.87	16.97	8.62
TRINITY_DN135067_c0_g1_i1	1.38	1.03	0	1.36
TRINITY_DN13509_c0_g1_i1	1.64	0.69	1.8	0.79
TRINITY_DN135152_c0_g1_i1	0	0	0	0
TRINITY_DN135251_c0_g1_i1	0.21	0.36	0.24	0.28
TRINITY_DN135325_c0_g1_i1	0	0	0	0
TRINITY_DN135432_c0_g1_i1	0	0	0.77	0.6
TRINITY_DN135509_c0_g1_i1	0	0.2	0	0.42
TRINITY_DN135560_c0_g1_i1	0	0	0	0
TRINITY_DN135564_c0_g2_i1	44.46	36.95	38.39	42.89
TRINITY_DN135585_c0_g1_i1	7.01	7.14	6.99	6.21
TRINITY_DN135634_c0_g1_i1	0	0.15	0.39	0.16
TRINITY_DN135681_c0_g1_i1	0	0	0	0
TRINITY_DN135761_c0_g1_i1	22.15	18.24	19.7	18.72
TRINITY_DN135801_c0_g1_i1	0	0	0	0
TRINITY_DN135832_c0_g1_i1	0	0	0	0
TRINITY_DN135839_c0_g1_i1	10.2	10.61	9.1	9.5
TRINITY_DN13584_c0_g1_i1	9.29	7.22	7.96	9
TRINITY_DN135850_c0_g1_i1	14.05	11.82	14.71	12.46
TRINITY_DN135877_c1_g1_i1	8.02	6.25	7.1	5.88
TRINITY_DN135898_c0_g1_i1	6.8	5.39	6.51	6.31
TRINITY_DN135913_c0_g1_i1	11.91	10.21	12.1	12.03
TRINITY_DN135916_c0_g1_i1	0.57	0.62	0.53	0.97
TRINITY_DN135952_c0_g1_i1	0	0.26	0.33	0.09
TRINITY_DN135958_c0_g1_i1	0	0	0	0.43
TRINITY_DN135976_c0_g1_i1	8.69	5.58	8.13	4.82
TRINITY_DN136063_c0_g1_i1	16.45	7.7	10.52	12.07
TRINITY_DN136167_c2_g1_i1	76.25	49.08	69.35	51.66
TRINITY_DN136189_c0_g1_i1	11.93	11.97	12.64	10.39
TRINITY_DN136401_c0_g1_i1	0	0.52	0.34	0
TRINITY_DN136501_c0_g1_i1	8.6	5.33	7.95	5.59
TRINITY_DN136719_c0_g1_i1	0.51	0.28	0.37	0
TRINITY_DN136782_c0_g1_i1	0	0	0	0
TRINITY_DN137034_c0_g1_i1	0	0.26	0	0.84
TRINITY_DN137111_c0_g1_i1	0	0	0.3	0
TRINITY_DN137114_c0_g1_i1	0	0	0	0
TRINITY_DN137133_c0_g1_i1	12.75	9.11	14.5	9.19
TRINITY_DN137214_c0_g1_i1	0	0	0	0
TRINITY_DN137380_c0_g1_i1	0	0.79	0	0
TRINITY_DN137440_c0_g1_i1	0	0.76	0	0
TRINITY_DN13764_c0_g3_i1	0.16	0	0	0.11
TRINITY_DN137777_c0_g1_i1	0	0	0	0
TRINITY_DN13779_c0_g1_i1	0	0	0	0
TRINITY_DN137840_c0_g1_i1	0.5	0.28	0	0.58
TRINITY_DN137865_c0_g1_i1	0	0	0	0.41
TRINITY_DN137959_c0_g1_i1	0	0	0	0
TRINITY_DN137964_c0_g1_i1	0	0.45	0	0.24
TRINITY_DN138050_c0_g1_i1	0.49	0.73	0	0
TRINITY_DN138097_c0_g1_i1	0	0	0	0
TRINITY_DN13811_c0_g2_i1	29.8	27.56	23.28	31.54
TRINITY_DN138409_c0_g1_i1	0	0	0	0
TRINITY_DN13852_c0_g1_i1	41.57	35.72	38.08	33.03
TRINITY_DN138589_c0_g1_i1	0	0	0	0
TRINITY_DN138680_c0_g1_i1	0	0	0.36	0
TRINITY_DN138698_c0_g1_i1	0.48	0	0	0
TRINITY_DN13888_c0_g2_i1	19.65	14.15	13.32	14.32
TRINITY_DN139089_c0_g1_i1	0	0	1.45	0
TRINITY_DN139133_c0_g1_i1	0	0	0	0
TRINITY_DN139270_c0_g1_i1	0	0	0	0.4
TRINITY_DN139283_c0_g1_i1	17.34	16.28	18.56	11.96
TRINITY_DN13934_c0_g1_i1	0.19	0.11	0.13	0
TRINITY_DN139381_c0_g1_i1	0.84	0.63	0.93	1
TRINITY_DN139416_c0_g1_i1	0	0.24	0	0.26
TRINITY_DN139553_c0_g1_i1	0	0	0	0
TRINITY_DN139680_c0_g1_i1	0.37	0.4	0	0
TRINITY_DN14010_c0_g1_i1	24.62	21.4	24.85	23.52
TRINITY_DN140130_c0_g1_i1	0	0	0.62	0.97
TRINITY_DN14017_c0_g1_i1	57.09	54.51	53.94	55.11
TRINITY_DN140183_c0_g1_i1	0.39	0	0	0
TRINITY_DN140550_c0_g1_i1	0	0	0	0.42
TRINITY_DN140654_c0_g1_i1	0	0	0	0
TRINITY_DN14071_c0_g1_i1	10.32	12.48	12.93	13.04
TRINITY_DN140905_c0_g1_i1	0.11	0	0	0
TRINITY_DN140964_c0_g1_i1	0	0	0	0
TRINITY_DN14099_c0_g2_i1	0	0.11	0.07	0.06
TRINITY_DN141010_c0_g1_i1	0	3.79	0	0
TRINITY_DN141096_c0_g1_i1	0.27	0.58	0.38	0
TRINITY_DN141206_c0_g1_i1	0.21	0.24	0	0.13
TRINITY_DN141230_c0_g1_i1	0	0	0	0
TRINITY_DN141374_c0_g1_i1	0.57	0	0	0
TRINITY_DN14145_c0_g1_i1	0.1	0	0	0
TRINITY_DN141526_c0_g1_i1	0	0	0.19	0.32
TRINITY_DN14183_c0_g6_i1	0	0	0	0.17
TRINITY_DN141875_c0_g1_i1	0	0	0	0
TRINITY_DN141931_c0_g1_i1	0.25	0	0.18	0
TRINITY_DN141937_c0_g1_i1	0	0	0	0
TRINITY_DN142095_c0_g1_i1	0	0.48	0	0
TRINITY_DN14223_c0_g1_i1	0.4	0	0	0.16
TRINITY_DN142255_c0_g1_i1	0.34	0	0	0.38
TRINITY_DN142408_c0_g1_i1	0	0	0	0
TRINITY_DN142450_c0_g1_i1	0.96	0	0	0.54
TRINITY_DN142632_c0_g1_i1	0.44	0.97	0	0
TRINITY_DN142817_c0_g1_i1	0	0	0	0
TRINITY_DN142994_c0_g2_i1	0.24	0.27	0	0
TRINITY_DN143206_c0_g1_i1	0	0	0	0
TRINITY_DN14356_c0_g1_i1	0	0	0.37	0.59
TRINITY_DN14362_c0_g1_i1	0	0	0	0
TRINITY_DN14387_c0_g1_i1	26.79	24.88	25.83	27.05
TRINITY_DN143968_c0_g1_i1	0	0	0	0
TRINITY_DN144142_c0_g1_i1	0	2.04	1.45	0
TRINITY_DN14421_c0_g2_i1	14.2	10.99	15.54	10.69
TRINITY_DN144370_c0_g1_i1	0.33	0	0	0
TRINITY_DN14457_c0_g1_i1	14.24	19.04	17.24	19.14
TRINITY_DN1450_c0_g2_i1	16.34	21.68	18.01	18.55
TRINITY_DN14523_c0_g1_i1	0.47	0	0.51	0.42
TRINITY_DN14696_c0_g1_i1	1.59	1.08	1.59	1.52
TRINITY_DN1471_c0_g1_i1	27.77	24.2	26.47	22.44
TRINITY_DN14723_c0_g2_i1	60.31	54.54	54.98	54.99
TRINITY_DN14735_c0_g1_i1	20.95	25.81	17.11	22.15
TRINITY_DN1474_c1_g1_i1	1.05	30.8	4.05	23.65
TRINITY_DN14753_c0_g1_i1	0.71	0	0.5	0.83
TRINITY_DN14768_c0_g2_i1	1.15	1.51	1.61	4.9
TRINITY_DN14778_c0_g1_i1	0	0	0	0
TRINITY_DN14788_c0_g1_i1	40.16	36.81	33.35	38.47
TRINITY_DN14794_c0_g1_i1	39.26	32.04	36.73	37.59
TRINITY_DN14855_c0_g1_i1	45.9	50.53	48.63	47.88
TRINITY_DN14957_c0_g1_i1	7.13	2.4	5.66	0.69
TRINITY_DN14983_c0_g1_i1	0	1.31	0	0
TRINITY_DN1502_c0_g1_i1	4.2	3.41	4.34	3.72
TRINITY_DN15076_c0_g1_i1	162.25	149.24	136.07	148.18
TRINITY_DN15106_c0_g1_i1	18.58	15.8	15.5	14.94
TRINITY_DN1512_c0_g2_i1	4.78	5.21	4.75	4.71
TRINITY_DN15173_c0_g2_i1	13.03	11.8	12.63	12.16
TRINITY_DN15174_c0_g1_i1	8.79	9.87	8.64	9.26
TRINITY_DN15342_c0_g1_i1	419.55	592.11	482.06	480.69
TRINITY_DN1535_c0_g1_i1	0	0	0	0
TRINITY_DN15369_c0_g1_i1	0.09	0	0	0.2
TRINITY_DN15371_c0_g1_i1	0	0.61	0	0.41
TRINITY_DN1541_c0_g1_i1	95.09	91.13	91.97	98.46
TRINITY_DN15450_c1_g1_i1	5.87	0.54	4.9	2.55
TRINITY_DN15523_c0_g2_i1	11.37	18.94	14.87	11.99
TRINITY_DN15527_c0_g1_i1	0.3	0	0	0
TRINITY_DN15533_c0_g2_i1	0	0.26	0	0
TRINITY_DN15572_c0_g2_i1	0.22	9.42	10.95	10.81
TRINITY_DN15573_c0_g1_i1	11.48	12.8	13.2	13.01
TRINITY_DN15574_c0_g2_i1	18.69	15.7	20.35	12.97
TRINITY_DN15589_c0_g2_i1	0	0	0	0
TRINITY_DN15592_c0_g2_i1	3.85	2.01	4.62	6.45
TRINITY_DN15602_c0_g2_i1	15.28	12.42	13.22	14.67
TRINITY_DN15621_c0_g1_i1	2.79	2.76	2.37	2.86
TRINITY_DN15644_c0_g1_i1	0	0	0.37	0
TRINITY_DN15683_c0_g2_i1	24.72	23.97	23.55	27.73
TRINITY_DN15716_c0_g2_i1	8.7	7.3	11.14	6.51
TRINITY_DN1582_c0_g1_i1	0.56	0	0	0
TRINITY_DN15848_c0_g1_i1	0	1.26	0	1.32
TRINITY_DN15909_c0_g1_i1	0.18	0.2	0.26	0.43
TRINITY_DN15954_c0_g2_i1	25	26.79	24.39	24.6
TRINITY_DN15970_c0_g2_i1	2.46	1.04	1.29	0.64
TRINITY_DN1600_c0_g1_i1	0	0	0	0
TRINITY_DN16018_c0_g1_i1	14.46	15.88	15.21	15.17
TRINITY_DN16287_c0_g1_i1	20.77	22.03	19.06	21.65
TRINITY_DN1628_c0_g1_i1	14.9	13.51	14.98	13.33
TRINITY_DN16337_c0_g2_i1	34.47	26.84	28	29.9
TRINITY_DN16348_c0_g1_i1	6.48	7.38	7.28	7.41
TRINITY_DN16363_c0_g2_i1	11.49	9.18	6.88	11.83
TRINITY_DN16394_c0_g1_i1	0.05	0	0.12	0.63
TRINITY_DN1640_c0_g1_i1	7.6	6.55	8.39	6.19
TRINITY_DN16468_c0_g1_i1	11.88	12.09	12.64	13.87
TRINITY_DN16493_c0_g1_i1	0	3.02	1.75	4.7
TRINITY_DN16495_c0_g1_i1	5.94	8.38	8.17	7.63
TRINITY_DN16702_c0_g1_i1	27.32	17.21	25.13	17.22
TRINITY_DN16767_c0_g1_i1	0	0.56	0	0
TRINITY_DN16811_c0_g1_i1	68.69	54.24	60.25	64.53
TRINITY_DN1681_c0_g1_i1	9.24	7.73	6.69	8.41
TRINITY_DN1681_c0_g2_i1	11.99	11.83	10.51	12.67
TRINITY_DN16850_c0_g2_i1	0	0	0.08	0
TRINITY_DN16893_c0_g1_i2	16.46	17.14	15.15	15.52
TRINITY_DN16945_c0_g1_i1	0	0	0	0
TRINITY_DN16954_c0_g2_i1	13.32	10.67	10.55	7.18
TRINITY_DN17018_c0_g1_i1	0.5	0.16	0.1	0.34
TRINITY_DN17024_c0_g1_i1	5.16	5.12	4.81	5.41
TRINITY_DN17061_c0_g1_i1	0.18	0.2	0.13	0.21
TRINITY_DN17085_c0_g1_i1	1.81	2.18	4.1	3.2
TRINITY_DN17094_c0_g2_i1	70.29	64.42	65.99	58.35
TRINITY_DN1709_c0_g2_i1	0	0	0	0.17
TRINITY_DN17103_c0_g1_i1	0.42	0.31	0	0
TRINITY_DN17151_c0_g1_i1	6.08	5.28	5.32	5.03
TRINITY_DN17170_c0_g1_i1	4.69	3.5	3.28	9.91
TRINITY_DN17174_c0_g2_i1	20.76	11.81	14.07	17.98
TRINITY_DN17188_c0_g1_i1	43.19	38.01	43.7	43.79
TRINITY_DN17195_c0_g1_i1	0	0	0	0
TRINITY_DN17202_c0_g1_i1	0.09	0	0	0.05
TRINITY_DN17210_c0_g1_i1	26.11	28.75	27.04	26.78
TRINITY_DN17222_c0_g1_i1	12.73	11.44	10.77	12.18
TRINITY_DN17234_c0_g1_i1	5.55	3.74	6.84	4.84
TRINITY_DN17242_c0_g1_i1	0.2	0	0.07	0.18
TRINITY_DN17284_c0_g2_i1	20.33	18.8	18.52	21.14
TRINITY_DN17293_c0_g1_i1	53.99	35.46	55.9	41.65
TRINITY_DN17302_c0_g1_i1	8.67	7.48	8.14	5.65
TRINITY_DN17307_c0_g1_i1	7.54	7.88	7.08	5.94
TRINITY_DN17314_c0_g2_i1	0.42	4.74	2.01	3.94
TRINITY_DN17356_c0_g1_i1	21.6	11.74	21.9	13.68
TRINITY_DN17386_c0_g2_i1	13.66	10.81	13.21	12.32
TRINITY_DN17399_c0_g1_i1	15.86	13.09	14.15	12.61
TRINITY_DN17412_c0_g1_i1	8.35	6.02	7.51	6.52
TRINITY_DN17413_c0_g1_i1	25.41	20.96	24.45	27.1
TRINITY_DN17460_c0_g1_i1	0	0	0.86	0
TRINITY_DN17465_c0_g1_i1	9.1	9.26	8.64	7.72
TRINITY_DN17485_c0_g1_i1	0	0	0	0
TRINITY_DN17487_c0_g1_i1	0	0	0.41	0.33
TRINITY_DN17523_c0_g1_i1	3.5	2.59	4.94	2.68
TRINITY_DN17583_c0_g1_i1	143.79	127.15	132.16	120.7
TRINITY_DN17618_c0_g1_i1	48.48	34.66	44.5	38.61
TRINITY_DN17648_c0_g1_i1	18.55	13.15	13.71	18.88
TRINITY_DN17677_c0_g1_i1	14.95	10.53	17.13	10.99
TRINITY_DN17719_c0_g1_i1	72.11	62.69	65.87	70.9
TRINITY_DN17727_c0_g1_i1	13.47	13.41	15.79	12.91
TRINITY_DN17746_c0_g1_i1	13.29	12.64	12.65	14.55
TRINITY_DN17756_c0_g1_i1	13.41	11.81	12.85	12.82
TRINITY_DN17762_c0_g1_i1	0	0.09	0.05	0.14
TRINITY_DN17781_c0_g2_i1	17.49	15.31	15.78	15.58
TRINITY_DN17782_c0_g1_i1	9.44	7.88	10.25	10.67
TRINITY_DN17793_c0_g1_i1	39.13	31.32	34.52	37.04
TRINITY_DN17822_c0_g1_i1	9.92	14.22	27.62	24.35
TRINITY_DN17841_c0_g1_i1	49.12	49.88	47.72	50.47
TRINITY_DN17848_c0_g1_i1	21.23	19.89	20.83	21.72
TRINITY_DN17849_c0_g1_i1	10.89	10.78	11.01	10.14
TRINITY_DN17850_c0_g2_i1	247.84	205.05	221.41	209.16
TRINITY_DN17861_c0_g1_i1	14.07	11.21	11.4	11.83
TRINITY_DN17862_c0_g1_i1	17.16	15.63	15.29	14.89
TRINITY_DN17864_c0_g1_i1	12.61	11.9	12.37	12.11
TRINITY_DN17868_c0_g2_i1	3.76	3.86	3.74	2.33
TRINITY_DN17869_c0_g2_i1	11.48	6.94	8.74	6.82
TRINITY_DN17870_c0_g2_i1	9.86	4.62	7.99	21.19
TRINITY_DN17873_c0_g1_i1	0.32	0.66	0.74	0.27
TRINITY_DN17900_c0_g2_i1	0.64	0.33	0.65	0
TRINITY_DN17903_c0_g1_i1	29.73	25.16	26.77	24.3
TRINITY_DN17910_c0_g1_i1	15.9	11.37	17.23	17.07
TRINITY_DN17915_c0_g1_i1	6.48	5.13	5.76	5.76
TRINITY_DN17917_c0_g2_i1	10.76	6.02	8.25	5.47
TRINITY_DN17935_c0_g1_i1	27.62	25.81	25.62	27.22
TRINITY_DN17951_c0_g1_i4	17.28	13.12	14.1	16.11
TRINITY_DN17957_c0_g1_i1	314.48	227.36	264.64	252.77
TRINITY_DN17991_c0_g1_i1	23.97	25.57	14.93	31.71
TRINITY_DN17996_c0_g2_i1	1.66	0	0	0
TRINITY_DN17997_c1_g1_i1	30.85	43.86	36.1	40.1
TRINITY_DN18003_c0_g1_i1	35.68	30.4	34.18	27.71
TRINITY_DN18011_c0_g1_i1	40.12	38.04	38.21	45.01
TRINITY_DN18018_c0_g1_i1	16.83	14.94	18.87	15.54
TRINITY_DN18019_c0_g1_i1	0.19	0.21	0.27	0.17
TRINITY_DN18020_c0_g1_i1	42.91	42.21	39.83	41.48
TRINITY_DN18023_c0_g1_i1	24.77	22.38	20.9	21.1
TRINITY_DN18024_c0_g1_i1	33.65	26.49	30.22	32.88
TRINITY_DN18029_c0_g1_i1	31.4	28.66	34.34	32.52
TRINITY_DN18033_c0_g1_i1	54.78	57.7	59.44	57.84
TRINITY_DN18034_c0_g1_i1	7.8	7.92	6.13	7.04
TRINITY_DN18035_c0_g1_i1	9.36	9.39	9.12	9.92
TRINITY_DN18039_c0_g1_i1	202.95	213.23	181.88	222.71
TRINITY_DN18049_c0_g2_i1	15.51	17.23	18.78	18.11
TRINITY_DN18054_c0_g11_i1	18.43	26.44	20.21	37.08
TRINITY_DN18055_c0_g1_i1	95.72	85.82	89.06	93.06
TRINITY_DN18064_c0_g2_i1	21	20.96	20.09	21.89
TRINITY_DN18068_c0_g2_i1	31.9	23.55	27.69	24.89
TRINITY_DN18068_c1_g1_i1	41.57	32.85	32.41	34.1
TRINITY_DN18071_c0_g2_i1	2174.61	1709.34	1834.71	1835.15
TRINITY_DN18074_c0_g1_i1	175.12	139.23	163.63	158.97
TRINITY_DN1807_c0_g1_i1	21.03	21.22	22.24	20.67
TRINITY_DN18080_c0_g1_i1	98.64	91.65	95.26	91.42
TRINITY_DN18083_c4_g1_i1	4325.55	2470.46	4070.25	2526.5
TRINITY_DN18094_c0_g1_i1	192.69	284.54	182.78	297.3
TRINITY_DN18095_c0_g2_i1	350.86	378.82	355.52	397.55
TRINITY_DN18106_c0_g1_i1	49.45	35.29	46.47	33.75
TRINITY_DN18111_c0_g1_i1	47.55	28.96	34.78	31.12
TRINITY_DN18120_c2_g1_i1	29.14	28.76	26.19	27.69
TRINITY_DN18143_c0_g1_i1	23.56	21.12	23.57	21.91
TRINITY_DN18159_c0_g1_i1	60.8	60.08	59.63	64.57
TRINITY_DN18164_c0_g1_i1	21.59	16.14	19	14.91
TRINITY_DN18170_c0_g1_i1	16.1	16.26	16.75	14.67
TRINITY_DN18178_c0_g1_i1	14.07	11.61	12.95	13.07
TRINITY_DN18179_c0_g1_i1	10.44	13.31	9.87	9.46
TRINITY_DN18193_c0_g2_i1	2.35	1.87	1.48	1.37
TRINITY_DN18197_c0_g1_i1	8.51	10.44	8.48	8.74
TRINITY_DN18198_c0_g2_i1	22.29	20.42	24.75	18.91
TRINITY_DN18202_c0_g1_i1	121.69	70.98	116.96	89.16
TRINITY_DN18209_c0_g1_i1	5.66	5.81	5.19	8.55
TRINITY_DN18210_c0_g1_i1	18.6	17.32	18.88	19.82
TRINITY_DN18223_c0_g1_i1	36.15	33.69	39.65	38.11
TRINITY_DN18233_c0_g2_i1	12.49	11.16	12.17	10.51
TRINITY_DN18236_c0_g1_i1	18.09	14.31	14.6	14.56
TRINITY_DN18238_c0_g2_i1	23.99	17.82	20.15	22.55
TRINITY_DN18245_c0_g2_i1	63.76	55.05	58.18	56.02
TRINITY_DN18263_c0_g1_i1	30.15	26.3	27.66	28.83
TRINITY_DN18264_c0_g1_i1	24.16	22.52	24.24	29.98
TRINITY_DN18265_c0_g1_i1	152.26	120.58	133.76	135
TRINITY_DN18267_c0_g1_i1	1.8	1.87	1.54	2.58
TRINITY_DN18283_c0_g1_i4	5.68	4.61	0.94	4.26
TRINITY_DN18323_c0_g1_i1	8.83	6.63	7.56	7.25
TRINITY_DN18327_c0_g1_i1	33.42	34.62	34.59	33.85
TRINITY_DN18341_c0_g1_i1	7	7.31	8.51	7.93
TRINITY_DN1834_c0_g1_i1	13.24	14.16	17.22	17.69
TRINITY_DN18357_c0_g2_i1	2.16	0.97	2.53	0.56
TRINITY_DN18389_c0_g1_i1	2.28	2.28	1.45	1.13
TRINITY_DN18413_c0_g1_i1	3.92	2.19	3.83	3.79
TRINITY_DN18424_c0_g2_i1	44.82	36.93	42.64	32.94
TRINITY_DN18446_c0_g2_i1	51.53	50.98	46.77	56.7
TRINITY_DN18458_c0_g1_i1	30.51	23.24	30.19	22.13
TRINITY_DN18474_c0_g1_i1	24.3	17.17	20.67	19.4
TRINITY_DN18478_c0_g1_i1	27.3	2.89	10.16	11.85
TRINITY_DN18483_c0_g1_i1	0	0	0	0
TRINITY_DN18490_c0_g1_i1	5.08	4.58	6.85	3.69
TRINITY_DN18506_c0_g1_i1	133.15	114.84	119.19	123.88
TRINITY_DN18512_c0_g1_i1	11.61	7.24	9.1	7.93
TRINITY_DN18514_c0_g1_i1	8.39	8.06	7.69	6.89
TRINITY_DN18524_c1_g1_i1	50.71	31.28	49.81	37.77
TRINITY_DN18527_c0_g1_i1	11.6	13.86	15.7	14.42
TRINITY_DN18540_c0_g2_i1	12.98	8.46	12.46	10.28
TRINITY_DN18548_c0_g1_i1	41.1	33.3	36.91	37.05
TRINITY_DN18561_c0_g1_i1	2.28	3.17	2.2	2.08
TRINITY_DN18572_c0_g1_i1	19.93	16.03	18.6	16.03
TRINITY_DN1858_c0_g1_i1	12.39	12.73	13.94	12.2
TRINITY_DN18608_c0_g1_i1	8.79	8.74	7.92	8.63
TRINITY_DN18609_c0_g1_i1	156.75	128.85	143.89	142.45
TRINITY_DN18650_c0_g1_i1	46.41	47.33	44.05	49.46
TRINITY_DN18927_c0_g1_i1	0	0	0	0
TRINITY_DN18978_c0_g1_i2	3.32	4.35	1.69	4.84
TRINITY_DN19002_c0_g2_i1	495.7	574.89	511.02	585.75
TRINITY_DN19053_c0_g27_i1	117.81	93.71	99.26	108.22
TRINITY_DN1905_c0_g1_i1	32.06	28.05	29.36	32.59
TRINITY_DN19116_c0_g1_i1	23.24	25.93	24.58	25.09
TRINITY_DN19154_c0_g1_i1	22.81	18.4	18.65	20.35
TRINITY_DN19218_c1_g1_i1	0	0.65	0	0
TRINITY_DN19337_c0_g1_i1	22.51	13.34	20.11	14.93
TRINITY_DN19499_c0_g1_i1	0	0	0	0
TRINITY_DN19535_c0_g1_i1	0	0	0	0
TRINITY_DN19561_c0_g1_i1	0.15	0	0.21	0.17
TRINITY_DN19593_c0_g1_i1	0	0	0	0
TRINITY_DN19630_c0_g1_i1	86.84	75.11	77.39	83
TRINITY_DN19764_c0_g1_i1	0.14	0.16	0.3	0.33
TRINITY_DN19786_c0_g1_i1	10.95	10.66	9.91	11.44
TRINITY_DN19842_c0_g2_i1	4.74	4.68	4.2	1.82
TRINITY_DN19912_c0_g1_i1	1.13	1.85	0.71	1.65
TRINITY_DN1991_c0_g1_i1	0	0	0	0
TRINITY_DN19946_c1_g1_i1	49.89	49.25	49.46	56.25
TRINITY_DN19970_c0_g2_i1	4.48	0.62	1.27	2.33
TRINITY_DN19975_c0_g1_i1	0	0.12	0	0
TRINITY_DN19993_c0_g1_i1	9.42	7.77	9.76	9.1
TRINITY_DN20026_c0_g1_i1	51.37	45.59	49.82	55.65
TRINITY_DN20030_c0_g2_i1	0	0	0.26	0
TRINITY_DN20056_c1_g1_i1	9.71	6.42	8.24	7.14
TRINITY_DN20067_c0_g1_i1	27.36	25.92	27.14	26.6
TRINITY_DN20141_c0_g2_i1	29.68	29.96	27.28	29.85
TRINITY_DN20148_c0_g1_i1	0	0	0	0
TRINITY_DN2014_c0_g1_i1	112.12	117.74	113.84	118.44
TRINITY_DN20166_c0_g1_i1	39.63	33.91	39.15	37.28
TRINITY_DN20173_c0_g2_i1	5.81	5.62	2.92	7.46
TRINITY_DN20187_c0_g1_i1	45.18	40.63	44.55	46.11
TRINITY_DN20305_c0_g2_i1	4.36	7.44	7.39	6.91
TRINITY_DN20318_c0_g1_i1	21.09	18.87	20.69	24.38
TRINITY_DN20329_c0_g1_i1	20.25	17.18	19.71	17.25
TRINITY_DN2035_c0_g1_i1	0	0.22	0.49	2.72
TRINITY_DN20419_c0_g1_i1	11.67	10.2	9.95	10.89
TRINITY_DN2042_c0_g1_i1	0.12	0	0	0
TRINITY_DN20433_c2_g1_i1	14.48	10.26	13.89	10.86
TRINITY_DN20486_c0_g3_i1	3.01	1.8	2.36	1.23
TRINITY_DN2056_c0_g4_i1	11.88	11.25	12.76	11.16
TRINITY_DN20581_c0_g1_i1	0	0	0	0
TRINITY_DN20589_c0_g2_i1	1.66	1.19	1.12	0.51
TRINITY_DN20648_c0_g1_i1	3.8	2.06	2.47	2.59
TRINITY_DN20660_c0_g1_i1	25.82	27.41	30.25	27.22
TRINITY_DN20710_c0_g1_i1	0.55	0.81	0.26	0
TRINITY_DN20787_c0_g2_i1	1.63	4.5	0.8	3.62
TRINITY_DN20799_c0_g1_i1	12.18	10.48	11.67	9.8
TRINITY_DN20940_c0_g1_i1	6.08	7.92	6.07	5.38
TRINITY_DN21011_c0_g1_i1	0	0	0	0
TRINITY_DN21054_c0_g1_i1	9.14	6.16	8.86	5.29
TRINITY_DN21072_c0_g1_i1	5.93	5.75	6.62	5.04
TRINITY_DN21094_c0_g2_i1	0	0	0	0
TRINITY_DN21138_c0_g1_i1	19.65	17.61	20.43	18.18
TRINITY_DN21181_c0_g1_i1	2.78	1.08	2.14	1.53
TRINITY_DN21241_c0_g1_i1	2.18	0.47	2.5	0.49
TRINITY_DN21249_c0_g1_i1	5.87	5.12	6.13	4.1
TRINITY_DN21271_c0_g19_i1	11.34	8.59	10.97	0.34
TRINITY_DN21315_c0_g1_i2	0.11	0.13	0.08	0
TRINITY_DN21346_c0_g2_i1	0	0	0	0
TRINITY_DN21355_c0_g2_i1	0.65	0.49	1.41	0.78
TRINITY_DN2137_c0_g1_i1	3.38	3.44	4.01	2.49
TRINITY_DN2157_c0_g2_i1	0.12	0.27	0.17	0.14
TRINITY_DN21589_c0_g2_i1	10.15	10.52	10.82	9.91
TRINITY_DN21634_c0_g1_i2	6.72	6.19	6.68	4.6
TRINITY_DN21659_c0_g1_i1	18.29	13.55	17.38	16.46
TRINITY_DN21664_c0_g1_i1	37.81	33.81	39.17	35.27
TRINITY_DN21703_c0_g1_i1	90.97	100.78	94.97	99.17
TRINITY_DN21733_c0_g1_i1	2.26	3.16	2.09	4.43
TRINITY_DN2192_c0_g1_i1	0	0.68	0.89	0
TRINITY_DN21931_c0_g1_i1	0.69	0.64	0.12	0.63
TRINITY_DN21951_c0_g2_i1	25.89	16.83	24.56	16.41
TRINITY_DN22128_c0_g1_i1	5.19	4.78	5.87	4.17
TRINITY_DN22206_c0_g1_i1	0	0.2	0	0
TRINITY_DN22222_c0_g2_i1	3.38	3.26	3.45	3.8
TRINITY_DN22228_c0_g2_i1	0.24	1.58	0.51	0.28
TRINITY_DN22230_c0_g1_i1	12.95	14.42	15.04	14.8
TRINITY_DN22230_c1_g1_i1	5.32	4.26	5.7	6.01
TRINITY_DN22272_c0_g2_i1	0	8.39	2.1	10.17
TRINITY_DN22313_c0_g2_i1	0.43	0	1.24	0
TRINITY_DN22325_c0_g1_i1	0.4	0.4	0.5	0.72
TRINITY_DN22348_c0_g1_i1	0	0	0	0
TRINITY_DN2235_c0_g1_i1	18.99	19.98	17.42	19.64
TRINITY_DN22392_c0_g1_i1	4.31	5.25	7.4	6.9
TRINITY_DN22392_c1_g1_i1	28.61	20.91	24.41	20.84
TRINITY_DN22444_c0_g1_i1	0	0.14	0	0
TRINITY_DN22487_c0_g1_i1	10.8	14.37	10.71	14.83
TRINITY_DN22562_c0_g1_i1	0.23	0.63	0	0
TRINITY_DN2258_c0_g1_i1	13.43	11.11	13.28	11.62
TRINITY_DN22750_c0_g1_i1	46.3	37.33	43.3	38.31
TRINITY_DN22777_c0_g2_i1	122.1	100.86	110.69	120.44
TRINITY_DN22777_c0_g3_i1	17.94	15.06	16.25	15.79
TRINITY_DN22849_c0_g1_i1	11.08	10.17	8.8	9.84
TRINITY_DN22913_c0_g2_i1	0.18	0	0	0
TRINITY_DN22966_c0_g2_i1	0	0.45	0	0
TRINITY_DN2297_c0_g1_i1	40.95	35.92	41.43	35.59
TRINITY_DN22985_c0_g1_i1	23.04	20.29	21.81	20.92
TRINITY_DN22996_c0_g1_i1	28.14	29.21	26.33	26.02
TRINITY_DN23016_c0_g1_i1	19.16	10.83	18.63	7.71
TRINITY_DN23020_c0_g2_i1	31.09	27.47	27.09	31.2
TRINITY_DN23041_c0_g1_i1	0.7	0	0.33	0
TRINITY_DN23094_c0_g2_i1	1.14	1.06	0.93	22.25
TRINITY_DN23122_c0_g1_i1	129.19	115.12	116.71	119.56
TRINITY_DN23122_c1_g1_i1	24.86	14.83	21.26	19.23
TRINITY_DN23125_c0_g2_i1	13.21	9.55	11.07	14.6
TRINITY_DN23128_c0_g1_i1	245.18	198.11	218.76	216.87
TRINITY_DN23151_c0_g1_i1	22.58	21.23	22.11	24.43
TRINITY_DN23160_c0_g1_i1	0	0	0	0
TRINITY_DN23170_c1_g1_i1	28.68	23.98	24.12	24.68
TRINITY_DN23193_c0_g1_i1	8.83	7.63	8.61	6.19
TRINITY_DN23203_c0_g2_i1	16.45	17.43	18.04	17.14
TRINITY_DN23214_c0_g1_i1	50.31	44.04	49.09	47.07
TRINITY_DN23219_c0_g1_i1	70.53	87.39	75.28	85.52
TRINITY_DN23235_c0_g2_i1	77.94	73.22	77.72	71.75
TRINITY_DN23272_c0_g1_i1	0	0	0.1	0.17
TRINITY_DN23285_c0_g2_i1	49.94	32.52	39.73	37.26
TRINITY_DN23298_c0_g1_i1	0	0	0	0
TRINITY_DN23299_c0_g1_i1	15.88	20.64	22.36	16.04
TRINITY_DN23310_c0_g1_i1	0.14	0.64	0	0
TRINITY_DN23353_c0_g2_i1	10.95	10.07	10.97	8.46
TRINITY_DN23440_c0_g1_i1	9.02	9.41	8.53	7.13
TRINITY_DN23464_c0_g2_i1	9.39	13.07	11.98	12.86
TRINITY_DN23465_c0_g1_i1	5.25	4.71	5.78	4.61
TRINITY_DN23477_c0_g1_i1	11.94	9.35	8.13	7.2
TRINITY_DN23501_c0_g2_i1	10.13	12.04	10.74	12.68
TRINITY_DN23507_c0_g1_i1	0.78	2.51	0.4	1.59
TRINITY_DN23523_c0_g1_i1	2.41	5.22	2.35	1.96
TRINITY_DN23537_c0_g2_i1	0	1.28	0.08	0.07
TRINITY_DN23548_c0_g2_i1	21.64	17.87	22.36	18.77
TRINITY_DN23558_c0_g1_i2	7.12	5.21	6.01	4.87
TRINITY_DN23568_c0_g1_i1	3.97	1.56	3.52	0.89
TRINITY_DN2360_c0_g1_i1	24.31	24.77	24.48	23.26
TRINITY_DN23617_c0_g1_i1	11.97	11.79	11.79	12.05
TRINITY_DN2362_c0_g2_i1	0.28	0	0	0
TRINITY_DN23645_c0_g1_i1	21.4	19.45	22.66	20.83
TRINITY_DN2366_c0_g3_i1	0.31	0	0	0
TRINITY_DN23703_c1_g1_i1	42.36	36.33	39.59	40.46
TRINITY_DN23709_c0_g1_i1	63.44	67.21	62.16	57.48
TRINITY_DN23724_c0_g1_i1	23.06	18.95	23.12	24.23
TRINITY_DN23747_c0_g1_i1	14.78	14.97	13.66	14.42
TRINITY_DN23751_c0_g2_i1	31.77	28.25	29.91	30.38
TRINITY_DN23757_c0_g1_i2	18.3	17.5	16.63	16.41
TRINITY_DN23773_c0_g1_i1	13.24	13.97	12.01	11.27
TRINITY_DN23790_c0_g1_i1	7.78	7.18	7.74	6.8
TRINITY_DN23807_c0_g1_i1	0.18	0.2	0.26	0
TRINITY_DN23810_c0_g1_i1	182.56	119.61	166.3	130.37
TRINITY_DN23820_c0_g1_i1	67.26	58.15	59.08	65.21
TRINITY_DN23826_c0_g2_i1	16.85	16.18	21.23	17.99
TRINITY_DN23829_c0_g1_i1	91.51	87.59	90.85	99.32
TRINITY_DN23837_c0_g1_i1	557.26	613.33	592.39	598.81
TRINITY_DN23844_c0_g1_i1	166.62	183.94	189.91	177.8
TRINITY_DN23847_c0_g2_i1	38.51	37.36	36.96	40.86
TRINITY_DN23866_c0_g2_i1	3.83	4.74	4.33	4.26
TRINITY_DN23875_c0_g1_i1	53.31	52.74	53.5	52.67
TRINITY_DN23885_c0_g2_i1	12.11	12.22	10.91	11.95
TRINITY_DN23893_c0_g1_i1	0.5	0.27	0	0
TRINITY_DN23898_c0_g1_i1	14.18	9.41	11.76	11.3
TRINITY_DN23910_c0_g1_i1	0	0	0.2	0
TRINITY_DN23923_c0_g1_i1	5.14	1.96	2.15	2.08
TRINITY_DN23929_c0_g1_i1	9.01	5.36	7.52	5.4
TRINITY_DN23936_c0_g1_i1	25.92	19.53	23.91	17.35
TRINITY_DN23950_c0_g2_i1	117.85	92.96	99.78	111.52
TRINITY_DN23960_c0_g1_i1	9.64	12.92	15.62	10.78
TRINITY_DN23973_c0_g1_i1	0	6.87	6.44	0
TRINITY_DN23974_c0_g1_i1	0	0	0	0
TRINITY_DN23984_c0_g1_i1	0.69	0.25	0	0.81
TRINITY_DN2398_c0_g1_i1	16.08	14.62	12.2	14.36
TRINITY_DN23992_c0_g1_i1	6.9	8.35	4.14	10.75
TRINITY_DN23993_c0_g1_i1	19.5	17.59	19.31	17.91
TRINITY_DN24029_c0_g2_i1	2.74	5.01	6.11	3.69
TRINITY_DN24030_c0_g2_i1	3.6	4.44	5.09	3.3
TRINITY_DN24047_c0_g1_i1	12.86	9.07	11.63	9.29
TRINITY_DN24071_c0_g1_i1	22.4	21.42	20.14	22.61
TRINITY_DN24074_c0_g1_i1	16.18	13.96	13.61	15.28
TRINITY_DN24083_c0_g1_i2	8.95	10.5	9.52	8.36
TRINITY_DN24097_c0_g1_i1	302.02	254.94	237.48	309.2
TRINITY_DN24181_c0_g1_i1	9.63	7	8.08	8.13
TRINITY_DN24217_c0_g1_i1	0.17	0.5	0.39	0.3
TRINITY_DN24254_c0_g1_i1	8.61	8.12	8.46	8.14
TRINITY_DN24267_c0_g1_i1	0.22	0	0	0.13
TRINITY_DN24269_c0_g1_i1	1.92	1.69	1.81	0.76
TRINITY_DN24289_c0_g1_i1	246.93	235.15	247.42	243.41
TRINITY_DN24326_c0_g1_i1	20.68	17.87	18.72	20.01
TRINITY_DN24358_c0_g2_i1	297.72	245.75	248.71	274.48
TRINITY_DN24358_c0_g3_i1	254.95	290.02	269.64	294.41
TRINITY_DN24371_c0_g2_i1	37.51	21.42	39.51	18.99
TRINITY_DN24376_c0_g1_i1	11.48	11.34	10.47	10.75
TRINITY_DN24377_c0_g1_i1	6.37	7.31	5.73	6.54
TRINITY_DN24383_c0_g1_i1	0	0	0	0
TRINITY_DN24477_c0_g1_i1	0.45	1.02	0.56	0.54
TRINITY_DN24490_c0_g1_i1	0	0	0	0
TRINITY_DN24512_c0_g2_i1	0	0	0	0
TRINITY_DN24545_c0_g1_i1	0	0	0	0
TRINITY_DN24592_c0_g1_i1	1.49	1.14	1.4	1.41
TRINITY_DN24632_c0_g1_i1	5.79	6.43	5.29	6.45
TRINITY_DN24634_c0_g1_i1	16.9	12.67	15.04	11.59
TRINITY_DN24655_c0_g1_i1	2.23	1.94	3.25	2.64
TRINITY_DN24672_c0_g1_i1	0.41	0.39	0.2	0
TRINITY_DN24690_c0_g1_i1	13.34	13.62	13.66	10.89
TRINITY_DN24700_c0_g2_i1	26.1	22.85	20.95	21.66
TRINITY_DN24700_c1_g1_i1	30.37	25.44	28.77	26.75
TRINITY_DN24702_c0_g1_i1	0.21	0.3	0.3	0.47
TRINITY_DN24704_c0_g1_i1	11.87	11	12.32	9.86
TRINITY_DN24708_c2_g1_i1	26.84	26.03	26.62	21.66
TRINITY_DN24724_c0_g1_i1	69.15	56.68	62.29	64.82
TRINITY_DN24741_c0_g1_i1	8.28	7.12	5.14	6.46
TRINITY_DN24758_c1_g1_i1	28.13	27.76	26.37	26.85
TRINITY_DN2477_c0_g1_i1	0.33	0.37	0	0.2
TRINITY_DN24827_c1_g1_i1	27.34	29.98	28.38	26.77
TRINITY_DN24845_c0_g1_i1	70.1	62.89	63.34	65.27
TRINITY_DN24846_c0_g1_i1	6.96	5.55	7.4	7.35
TRINITY_DN24854_c0_g1_i1	28.36	24.03	27.02	23.79
TRINITY_DN24867_c0_g2_i1	16.92	12.26	15.39	14.57
TRINITY_DN24872_c0_g1_i1	23.5	15.81	19.59	20.47
TRINITY_DN24893_c0_g1_i1	1.69	2.78	2.21	1.68
TRINITY_DN24911_c0_g2_i1	2.66	1.49	2.64	2.41
TRINITY_DN24928_c0_g2_i1	3.89	0.46	1.76	0
TRINITY_DN24946_c0_g1_i1	17.22	16.75	15.33	16.51
TRINITY_DN24980_c0_g2_i1	0	0	0	0
TRINITY_DN25019_c0_g1_i1	0	0	0	0
TRINITY_DN25029_c0_g1_i1	35.2	26.6	29.56	31.01
TRINITY_DN25038_c0_g2_i1	0	0	0	0
TRINITY_DN25098_c0_g1_i1	3.71	6.74	6.4	5.12
TRINITY_DN25108_c0_g1_i1	20.97	15.11	18.37	15.75
TRINITY_DN25112_c0_g2_i1	2.4	0.64	0.82	1.16
TRINITY_DN25113_c0_g1_i1	0.12	0.13	0	0
TRINITY_DN25131_c0_g1_i1	27.63	24.65	23.7	31.04
TRINITY_DN25135_c0_g1_i1	0.24	0	0	0
TRINITY_DN25155_c0_g2_i1	14.37	9.63	9.38	13.22
TRINITY_DN25188_c0_g1_i1	15.24	13.68	14.42	15.23
TRINITY_DN25211_c0_g1_i1	6.94	2.68	2.03	3.31
TRINITY_DN25224_c0_g1_i1	0	0.13	0	0
TRINITY_DN25234_c0_g1_i1	0.15	0.17	0	0
TRINITY_DN25252_c0_g1_i1	0	0	0	0
TRINITY_DN25253_c0_g1_i1	28.36	19.53	23.26	22.42
TRINITY_DN25268_c0_g1_i1	27.64	21.91	23.22	23.53
TRINITY_DN25268_c1_g1_i1	56.69	51.96	53.74	55.33
TRINITY_DN25324_c0_g1_i1	0	0	0	0
TRINITY_DN25382_c0_g1_i2	10.6	8.47	13.43	12.3
TRINITY_DN25471_c0_g2_i1	0	0	0	0
TRINITY_DN25518_c0_g1_i1	0.36	0.11	0.22	0.67
TRINITY_DN25524_c0_g1_i1	0.79	0.69	0.13	0.21
TRINITY_DN25663_c0_g1_i1	49.48	38.92	40.39	46.05
TRINITY_DN25670_c0_g1_i1	0.33	0.35	0	0
TRINITY_DN25699_c0_g1_i1	10.29	11.82	10.92	10.64
TRINITY_DN25705_c0_g1_i1	27.57	25.27	26.56	24.1
TRINITY_DN25708_c0_g1_i1	12.4	8.11	12.77	8.45
TRINITY_DN25709_c0_g2_i2	0	0	0	0
TRINITY_DN25719_c0_g1_i1	16.16	14.94	13.6	14.4
TRINITY_DN25724_c0_g1_i4	21.88	17.06	16.05	18.44
TRINITY_DN25740_c0_g2_i1	26.06	21.99	26.71	26.66
TRINITY_DN25753_c0_g2_i1	7.78	5.11	5.78	4.14
TRINITY_DN25753_c1_g1_i1	11.93	12.64	12.6	14.69
TRINITY_DN25762_c0_g1_i1	27.92	24.2	25.65	25.03
TRINITY_DN25765_c0_g1_i1	1002.06	957.44	997.19	1050
TRINITY_DN25769_c0_g2_i1	2.94	1.57	2.85	2.39
TRINITY_DN25782_c0_g2_i1	11.8	11.9	11.38	10.67
TRINITY_DN25792_c0_g1_i1	12.94	10.7	10.57	11.28
TRINITY_DN25792_c0_g2_i1	194.97	122.4	170.7	145.73
TRINITY_DN25807_c0_g1_i1	20.28	20.04	19.64	18.82
TRINITY_DN25808_c0_g1_i1	35.54	28.82	34.05	32.07
TRINITY_DN25812_c0_g1_i1	0	0.13	0	0
TRINITY_DN25843_c0_g2_i1	45.72	46.67	43.08	52.73
TRINITY_DN25843_c0_g3_i1	695.14	763.55	745.61	720.43
TRINITY_DN25843_c1_g1_i1	43.89	55.31	49.57	53.53
TRINITY_DN25867_c1_g1_i1	451.64	440.9	417.26	462.94
TRINITY_DN25867_c1_g2_i1	30.17	30.11	30.66	31.57
TRINITY_DN25872_c0_g1_i1	431.58	377.43	434.6	419.83
TRINITY_DN25888_c0_g1_i1	20.89	19.88	20.19	24.81
TRINITY_DN25896_c0_g2_i1	75.17	52.59	59.08	48.16
TRINITY_DN25897_c0_g2_i1	24.85	22.54	25.23	25.09
TRINITY_DN25898_c1_g2_i1	64.29	59.69	55.42	66.83
TRINITY_DN25914_c0_g1_i2	5.65	5.51	4.52	4.04
TRINITY_DN25920_c0_g1_i1	117.66	147.82	105.76	132.01
TRINITY_DN25921_c0_g1_i1	5.52	5.66	5.29	5.21
TRINITY_DN25930_c0_g1_i1	27.77	23	22.02	27.4
TRINITY_DN25942_c0_g1_i1	18.6	13.5	19.34	16.05
TRINITY_DN25953_c0_g1_i2	21.72	18.16	21.4	22.31
TRINITY_DN25963_c0_g1_i1	155.32	168.72	150.93	174.29
TRINITY_DN25966_c0_g1_i1	200.38	178.53	177.72	206.28
TRINITY_DN25966_c2_g1_i1	8.28	7.85	7.96	7.92
TRINITY_DN25973_c0_g1_i1	13.07	12.97	14.06	12.97
TRINITY_DN25982_c0_g2_i1	40.76	32.82	39.34	32.75
TRINITY_DN26005_c0_g1_i1	23.09	18.65	20.31	18.87
TRINITY_DN26008_c0_g1_i1	129.24	107	119.69	119.45
TRINITY_DN26023_c0_g1_i1	235.48	207.41	198.38	240.98
TRINITY_DN26027_c0_g2_i1	0.15	0.35	0.69	0.55
TRINITY_DN26028_c0_g1_i1	54.29	53.69	48.14	64.95
TRINITY_DN26056_c0_g1_i1	53.44	58.69	49.79	69.66
TRINITY_DN26061_c1_g1_i1	18.89	15.85	15.24	20.82
TRINITY_DN26090_c0_g1_i2	23.83	29.27	25.73	26.62
TRINITY_DN26090_c0_g2_i1	25.1	21.92	23.47	24.92
TRINITY_DN26094_c0_g2_i2	21.95	18.65	23.54	20.24
TRINITY_DN2609_c0_g1_i1	54.83	63.13	53.62	56.71
TRINITY_DN26115_c0_g2_i1	0.41	0.46	0.15	0
TRINITY_DN26117_c0_g1_i1	39.69	34.95	39.34	38.14
TRINITY_DN26123_c0_g1_i1	65.88	61.38	67.38	68.28
TRINITY_DN26128_c0_g2_i1	0	0.62	0.56	0.09
TRINITY_DN26139_c0_g1_i1	107.2	108.21	100.23	122.27
TRINITY_DN26166_c0_g1_i1	1011.55	994.26	920.33	1047.19
TRINITY_DN26315_c0_g1_i1	15.88	16.81	15.58	14.72
TRINITY_DN26378_c0_g1_i1	40.45	25.99	34.89	27.7
TRINITY_DN26387_c0_g2_i1	16.12	11.02	14.53	12.5
TRINITY_DN26391_c0_g1_i1	4.82	4.99	4.72	12.43
TRINITY_DN26391_c1_g1_i1	6.06	3.81	4.87	4.42
TRINITY_DN26396_c2_g1_i1	67.86	79.16	64.59	76.01
TRINITY_DN26409_c0_g1_i1	1.99	2.08	2.41	2.04
TRINITY_DN26427_c0_g1_i1	1.11	3	2.02	3.19
TRINITY_DN26435_c0_g2_i1	40.71	23.4	33.57	83.65
TRINITY_DN26549_c0_g1_i1	0	0	0	0
TRINITY_DN26681_c0_g1_i1	0	0	0.61	0
TRINITY_DN26709_c0_g1_i1	17.07	14.45	14.37	13.44
TRINITY_DN26722_c0_g1_i1	3.24	4.29	4.2	3.36
TRINITY_DN2685_c0_g2_i1	4.88	4.3	5.11	4.49
TRINITY_DN26868_c0_g1_i1	19.49	19.24	20.25	20
TRINITY_DN26888_c0_g2_i1	0	0.43	0.28	0
TRINITY_DN26921_c0_g1_i1	14.14	13.84	12.74	16.88
TRINITY_DN26942_c0_g1_i1	0	0.67	0	0
TRINITY_DN26963_c0_g1_i1	13.67	9.75	8.76	8.38
TRINITY_DN26995_c0_g1_i1	0	0.96	0	0
TRINITY_DN27029_c0_g1_i1	0	0	0	0.33
TRINITY_DN27067_c0_g1_i1	0	0	0	0
TRINITY_DN27098_c0_g1_i1	29.44	23.86	27.48	28.83
TRINITY_DN27119_c0_g1_i1	12.1	8.48	15.23	5.67
TRINITY_DN27152_c0_g1_i1	8.97	8.52	7.2	7.09
TRINITY_DN27180_c0_g1_i1	22.7	21.51	21.7	17.23
TRINITY_DN27206_c0_g1_i1	10.63	11.45	11.07	11.68
TRINITY_DN27243_c0_g1_i1	0	0.07	0	0
TRINITY_DN27245_c0_g1_i1	55.08	42.36	42.69	50.13
TRINITY_DN27256_c0_g2_i1	0	2.11	0	0
TRINITY_DN27280_c0_g1_i1	0	0.22	0.28	0
TRINITY_DN27327_c0_g1_i1	24.42	22.85	22.25	25.57
TRINITY_DN27338_c0_g1_i1	0.49	0.54	1.05	0.28
TRINITY_DN27341_c0_g1_i1	26.63	15.3	25.14	19.32
TRINITY_DN27383_c0_g1_i1	13.49	6.55	13.74	5.21
TRINITY_DN27460_c0_g2_i1	10.37	7.59	10.04	7.72
TRINITY_DN27502_c1_g1_i1	0	0	0	0
TRINITY_DN27531_c0_g1_i1	0	0	0	0
TRINITY_DN27582_c0_g1_i1	16.24	15.02	16.07	14.82
TRINITY_DN2758_c0_g1_i1	40	37.46	37.09	37.69
TRINITY_DN27593_c0_g1_i1	0.87	0.67	0.84	0.22
TRINITY_DN27695_c0_g1_i1	19.8	15.46	19.49	17.85
TRINITY_DN27741_c0_g2_i1	0	0	0	0.3
TRINITY_DN27795_c1_g1_i1	0.27	0.76	0.98	0.16
TRINITY_DN27827_c0_g1_i1	19.88	16.18	18.64	16.91
TRINITY_DN2784_c0_g1_i1	21.12	21.55	22.22	22.16
TRINITY_DN27864_c0_g1_i1	2.97	2.79	4.18	5.18
TRINITY_DN27979_c0_g1_i1	0	0	0	0
TRINITY_DN27992_c0_g3_i1	0	0	0	0.09
TRINITY_DN28015_c0_g1_i1	41.18	30.68	34.21	34.54
TRINITY_DN28060_c0_g1_i1	0.73	0	0	0
TRINITY_DN28194_c0_g1_i2	25.48	22.32	21.22	23.85
TRINITY_DN28217_c0_g1_i1	3.03	4.8	3.86	4.59
TRINITY_DN28221_c0_g2_i1	3.07	3.03	3.08	3.47
TRINITY_DN28221_c0_g3_i1	0.84	0.66	4.18	1.87
TRINITY_DN28293_c1_g1_i1	9.37	86.78	26.7	167.38
TRINITY_DN28389_c0_g1_i1	11.21	11.6	11.57	9.73
TRINITY_DN28447_c0_g1_i1	0.88	1.2	0.31	0.51
TRINITY_DN28459_c0_g1_i1	0.33	0	0.47	0
TRINITY_DN28562_c0_g1_i1	4.28	1.37	1.68	2.06
TRINITY_DN28571_c1_g1_i1	0	0	0	0
TRINITY_DN28584_c0_g1_i1	8.35	12.36	9.59	8.68
TRINITY_DN28605_c0_g1_i2	35.3	26.18	34.19	23.63
TRINITY_DN28622_c0_g1_i1	0	0	0	0
TRINITY_DN28647_c0_g1_i1	23.53	19.91	22.19	20.07
TRINITY_DN28650_c0_g2_i1	6.37	5.55	5.85	6.17
TRINITY_DN2866_c0_g2_i1	27.3	21.94	23.06	24.78
TRINITY_DN28699_c0_g1_i1	29.56	27.74	33.58	34.16
TRINITY_DN28740_c0_g1_i1	1.26	2.55	0.68	2.5
TRINITY_DN28743_c0_g1_i1	0.25	0	0	1.44
TRINITY_DN28757_c0_g1_i1	20.5	21.91	20.51	20.9
TRINITY_DN28769_c0_g1_i1	1451.57	1289.26	1224.91	1364.43
TRINITY_DN28806_c0_g2_i1	29.88	31.35	27.41	32.81
TRINITY_DN28936_c0_g2_i1	18.38	20.61	21.2	21.64
TRINITY_DN29006_c0_g1_i2	42.76	33.7	37.25	38.23
TRINITY_DN29042_c0_g1_i1	29.27	25.33	25.03	26.29
TRINITY_DN29095_c0_g1_i1	18.47	17.05	16.23	17.18
TRINITY_DN29106_c0_g1_i1	0.09	0.1	0.26	0
TRINITY_DN29159_c0_g1_i1	4.98	7.81	4.42	10.53
TRINITY_DN29192_c0_g1_i1	20.01	18.28	19.28	19.48
TRINITY_DN29270_c0_g1_i1	0	0.16	0.61	0.17
TRINITY_DN29351_c0_g2_i1	9.1	7.2	9.61	10.62
TRINITY_DN29384_c0_g2_i1	9.34	5.85	7.8	7.47
TRINITY_DN29423_c0_g1_i1	15.76	12.39	11.9	11.56
TRINITY_DN2946_c0_g1_i1	0	0	0	0.28
TRINITY_DN29518_c0_g1_i1	0.15	0.51	0	0.54
TRINITY_DN29527_c0_g1_i1	586.82	676.4	660.05	737.48
TRINITY_DN29536_c0_g1_i2	20.17	18.36	17.76	15.99
TRINITY_DN2953_c0_g1_i1	15.94	16.12	16.84	16.98
TRINITY_DN29554_c0_g1_i1	42.07	40.4	42.58	37.06
TRINITY_DN29568_c0_g2_i1	0.1	0.15	0.18	0.16
TRINITY_DN2958_c0_g1_i2	4.04	3.93	3.07	3.6
TRINITY_DN29607_c0_g1_i1	39.54	30.1	38.74	33.77
TRINITY_DN29633_c2_g1_i1	102.21	122.47	107.35	105.36
TRINITY_DN29634_c0_g1_i1	0	0.38	0	0
TRINITY_DN29680_c0_g2_i1	30.5	22.53	28.09	27.85
TRINITY_DN29701_c0_g1_i1	0.1	0	0	0
TRINITY_DN29726_c0_g2_i1	0	0.05	0	0.05
TRINITY_DN29868_c0_g1_i1	0	0	0	0
TRINITY_DN30065_c0_g2_i1	12.41	10.83	10.11	12.49
TRINITY_DN30096_c0_g1_i1	0	0	0	0
TRINITY_DN30189_c0_g1_i1	0.28	0.63	0.2	0.17
TRINITY_DN30199_c0_g1_i1	0	0.57	0.54	0.15
TRINITY_DN30201_c0_g1_i1	8.21	7.52	9.44	5.82
TRINITY_DN30235_c0_g1_i1	0.51	0.28	0	0
TRINITY_DN30342_c0_g1_i1	0	0	0	0
TRINITY_DN30353_c0_g1_i2	15.59	14.34	19.03	17.32
TRINITY_DN3049_c0_g1_i1	0	0	0	0
TRINITY_DN30510_c0_g1_i1	0	0	0.21	0.17
TRINITY_DN30588_c0_g1_i1	0.13	0	0	0
TRINITY_DN30608_c0_g1_i1	1.3	0.76	0.59	0.61
TRINITY_DN30762_c0_g4_i1	8.71	9.26	10.57	9.33
TRINITY_DN307_c0_g1_i1	0	0.48	0	0
TRINITY_DN30811_c0_g1_i1	42.5	35.57	41.04	36.7
TRINITY_DN3083_c0_g1_i1	36.36	26.94	39.07	22.84
TRINITY_DN30882_c0_g1_i1	18.3	18.76	17.04	15.44
TRINITY_DN30896_c0_g1_i1	0.38	0	0	0
TRINITY_DN30904_c0_g1_i1	0	0.29	0	0
TRINITY_DN3095_c0_g1_i1	17.69	17.05	17.27	15.36
TRINITY_DN31055_c0_g1_i1	8.31	8.23	8.06	7.56
TRINITY_DN31122_c0_g1_i1	0	0	0	0
TRINITY_DN31135_c0_g1_i1	66.81	63.58	60.43	68.15
TRINITY_DN31307_c0_g1_i1	0	0	0	0
TRINITY_DN31431_c0_g1_i1	4.79	3.55	5.7	4.67
TRINITY_DN31501_c0_g1_i1	9.62	8.37	9.64	9.13
TRINITY_DN31545_c0_g1_i1	11.66	7.93	10.82	10.93
TRINITY_DN31645_c0_g1_i1	38.75	29.28	32.44	33.52
TRINITY_DN31647_c0_g1_i1	0	0	0.46	0.19
TRINITY_DN31721_c0_g2_i1	6.43	5.3	5.67	4.7
TRINITY_DN31745_c0_g1_i1	8.77	7.79	7.65	7.33
TRINITY_DN31809_c0_g2_i1	28.47	27.37	31.86	26.89
TRINITY_DN31811_c0_g1_i1	12.13	9.44	10.34	12.3
TRINITY_DN31844_c0_g3_i1	18.37	13.71	15.71	16.49
TRINITY_DN31875_c0_g2_i1	13.35	8.82	14.93	11.09
TRINITY_DN31943_c0_g1_i1	7.25	7.55	6.87	6.65
TRINITY_DN3199_c0_g1_i1	0.21	0	0	0
TRINITY_DN32166_c0_g1_i1	7	5.31	7.62	5.52
TRINITY_DN32193_c0_g1_i1	0.95	0.76	0	0
TRINITY_DN32488_c0_g1_i1	14.12	11.21	13.48	12.53
TRINITY_DN32615_c0_g1_i1	2.52	2.45	1.93	0.74
TRINITY_DN32690_c0_g3_i1	65.41	59.53	57.62	54.92
TRINITY_DN32690_c1_g2_i1	25.09	22.04	24.01	22.35
TRINITY_DN32717_c0_g2_i1	32.32	22.04	26.97	27.08
TRINITY_DN32734_c0_g1_i1	16.21	14.33	14.95	15.46
TRINITY_DN32776_c0_g1_i1	0.42	0.15	0.2	0.49
TRINITY_DN32809_c0_g2_i1	8.35	8.38	5.52	8.52
TRINITY_DN32966_c0_g1_i1	11.25	7.29	9.76	8.55
TRINITY_DN32997_c0_g2_i1	0.24	0.74	0.85	1.24
TRINITY_DN33025_c0_g1_i1	2.45	0.89	1.71	2.27
TRINITY_DN33052_c0_g2_i1	2.46	1.48	2.59	3.61
TRINITY_DN33095_c0_g1_i1	0	0	0	0
TRINITY_DN33119_c0_g1_i1	1.24	2.01	1.5	1.93
TRINITY_DN33135_c0_g1_i1	8.26	7.26	8.43	8.86
TRINITY_DN33170_c0_g1_i1	1.58	0.8	2.05	1.69
TRINITY_DN33191_c0_g1_i1	60.55	53.57	51.25	58.4
TRINITY_DN33384_c0_g1_i1	4.14	4.84	5.18	5.19
TRINITY_DN33385_c0_g1_i1	264.38	252.92	256.7	263.26
TRINITY_DN33424_c0_g1_i1	0.79	0	0	1.98
TRINITY_DN33451_c0_g1_i1	7.87	6.97	8.21	6.09
TRINITY_DN33529_c0_g1_i1	14.54	10.24	13.3	10.74
TRINITY_DN33589_c0_g1_i1	0	1.77	0	0
TRINITY_DN33598_c0_g1_i1	10.12	6.31	9.55	8.08
TRINITY_DN33628_c0_g1_i1	8.75	8.05	9.32	8.32
TRINITY_DN33667_c0_g2_i1	0	0	0	0
TRINITY_DN33726_c0_g1_i1	18.69	18.74	19.03	21.06
TRINITY_DN33758_c0_g2_i1	0	0.86	0.94	0.56
TRINITY_DN33765_c0_g1_i1	2.89	2.65	1.32	2.58
TRINITY_DN33808_c0_g2_i1	0.18	0.27	0.34	0.43
TRINITY_DN34067_c0_g7_i1	12.5	8.19	11.09	7.93
TRINITY_DN34223_c0_g1_i1	12.13	6.5	10.72	6.9
TRINITY_DN34225_c0_g1_i1	9.5	5.53	9.66	5.35
TRINITY_DN34243_c0_g2_i1	0	0	0	0
TRINITY_DN34248_c0_g1_i1	0	0.11	0	0.11
TRINITY_DN34365_c0_g1_i1	36.77	36.67	35.97	41.51
TRINITY_DN34370_c0_g1_i2	14.51	11.15	14.68	12.41
TRINITY_DN34406_c0_g1_i1	19.21	17.49	18.84	17.39
TRINITY_DN34426_c0_g2_i1	9.56	9.27	9.6	9.58
TRINITY_DN34445_c0_g1_i1	20.91	28.24	23.43	22.72
TRINITY_DN34447_c0_g2_i2	5.71	5.19	4.29	4.96
TRINITY_DN34462_c0_g1_i2	1.24	0.64	0	0
TRINITY_DN34463_c0_g1_i1	8.64	7.41	9.06	7.28
TRINITY_DN34470_c0_g3_i1	23.96	21.67	22.83	26.96
TRINITY_DN34474_c0_g3_i1	0.21	0	0	0
TRINITY_DN34482_c0_g2_i1	0.09	0	0	0.11
TRINITY_DN34497_c0_g2_i1	13.29	13.34	8.23	10.95
TRINITY_DN34520_c0_g1_i1	41.1	36.98	43.97	38.52
TRINITY_DN34537_c0_g1_i1	25.32	29.83	26.22	24.08
TRINITY_DN34552_c0_g2_i1	0	28.71	30.12	30.41
TRINITY_DN34552_c1_g2_i1	78.55	84.74	81.25	85
TRINITY_DN34561_c0_g1_i1	1.76	1.26	2.46	1.55
TRINITY_DN34565_c0_g1_i1	65.27	58.24	58.05	63.36
TRINITY_DN34574_c0_g1_i1	24.65	24.17	26.87	26.15
TRINITY_DN34600_c0_g2_i1	295.08	323.61	328.63	326.95
TRINITY_DN34601_c0_g1_i2	9.31	8.16	9.76	8.95
TRINITY_DN34623_c0_g2_i1	3	6.18	0	8.07
TRINITY_DN34635_c0_g1_i1	104.63	83.55	100.11	97.53
TRINITY_DN34643_c0_g1_i1	6.64	8.42	6.87	7.72
TRINITY_DN34650_c0_g2_i1	9.17	7.31	8.67	8.68
TRINITY_DN34658_c0_g2_i1	33.69	24.43	10.9	22.42
TRINITY_DN34684_c0_g2_i1	3.33	1.91	1.39	2.48
TRINITY_DN34697_c0_g2_i2	7.82	8.87	8.22	8.66
TRINITY_DN34710_c0_g2_i1	2.26	2.62	1.96	1.99
TRINITY_DN34712_c0_g1_i2	21.86	18.11	18.53	19.1
TRINITY_DN34714_c0_g1_i1	0	0	0	0
TRINITY_DN34716_c0_g1_i1	21	15.73	18.15	16.03
TRINITY_DN34717_c0_g3_i1	7.89	7.87	5.56	7.85
TRINITY_DN34726_c0_g1_i1	10.94	9.91	11.1	11.01
TRINITY_DN34727_c0_g1_i1	0	1.83	0.18	0.4
TRINITY_DN34735_c0_g1_i1	0.89	0.42	0	1.1
TRINITY_DN34742_c1_g1_i1	65.41	57.54	58.11	57.92
TRINITY_DN34743_c0_g1_i2	14.86	21.46	18.8	21.01
TRINITY_DN34744_c0_g1_i2	20.68	16.37	22.04	17.56
TRINITY_DN34745_c0_g2_i1	75.82	48.85	63.27	53.33
TRINITY_DN34745_c1_g1_i1	8.95	5.31	7.67	4.95
TRINITY_DN34746_c0_g1_i1	18.54	18.61	18.23	16.91
TRINITY_DN34751_c0_g1_i1	0.16	0	0	0.46
TRINITY_DN34765_c0_g1_i1	4.17	3.35	3.14	3.17
TRINITY_DN34771_c1_g3_i2	0.52	0.88	1.25	1.16
TRINITY_DN34778_c0_g3_i1	6.94	58.74	20.88	11.57
TRINITY_DN34794_c0_g1_i1	0.44	1.21	0.23	0.56
TRINITY_DN34803_c0_g1_i1	18.28	26.34	22.03	19.43
TRINITY_DN34823_c0_g2_i1	2.45	0.88	1.17	0
TRINITY_DN34840_c0_g1_i1	0.7	0.19	0.25	0
TRINITY_DN34854_c0_g1_i1	7.66	4	7.53	5.23
TRINITY_DN34860_c0_g1_i1	17.1	11.93	14.48	11.26
TRINITY_DN34863_c0_g2_i1	15.7	15.33	16.73	13.86
TRINITY_DN34869_c0_g1_i1	0.3	0.11	0	0
TRINITY_DN3486_c0_g1_i1	6.73	8.42	9.47	10.03
TRINITY_DN34891_c1_g2_i1	133.39	112.83	119.2	127.28
TRINITY_DN34901_c0_g2_i1	212.44	136.82	193.26	285.69
TRINITY_DN34903_c0_g10_i1	1.93	4.52	4.43	5.97
TRINITY_DN34915_c0_g3_i1	12.09	8.76	11.48	6.75
TRINITY_DN34917_c0_g1_i1	78.05	83.68	91.65	97.77
TRINITY_DN34940_c0_g1_i1	43.53	51.19	52.95	56.2
TRINITY_DN34956_c0_g1_i1	37.2	32.17	33.8	37.56
TRINITY_DN34957_c0_g1_i1	5	5.24	5.06	5.06
TRINITY_DN34973_c0_g1_i1	21.32	22.21	22.79	25.21
TRINITY_DN34974_c0_g1_i2	32.35	29.53	33.52	35.02
TRINITY_DN34975_c0_g1_i1	10.49	8.67	10.9	7.34
TRINITY_DN34978_c0_g1_i1	0.42	0.69	0.4	0.75
TRINITY_DN34980_c0_g1_i1	1.04	1.14	0.95	1.73
TRINITY_DN34986_c0_g1_i1	156.57	146.35	159.17	146.84
TRINITY_DN35004_c1_g1_i1	49.56	42.41	38.77	67.87
TRINITY_DN35008_c0_g2_i1	4.25	3.4	2.22	2.98
TRINITY_DN35013_c0_g1_i1	7.41	5.65	7.44	5.17
TRINITY_DN35016_c0_g1_i1	47.73	43.49	48.17	46.33
TRINITY_DN35027_c0_g1_i1	0.25	0	0	0
TRINITY_DN35035_c0_g1_i1	0.28	0.15	0.39	0.16
TRINITY_DN35040_c0_g1_i1	82.27	96.51	69.1	94.26
TRINITY_DN35047_c1_g1_i1	10.54	12.35	11.94	12.99
TRINITY_DN35049_c0_g1_i1	0	0.44	0	0
TRINITY_DN35064_c1_g1_i1	53.39	49.4	49.99	49.57
TRINITY_DN35066_c0_g1_i1	15.34	15.87	13.83	15.06
TRINITY_DN35069_c0_g1_i1	8.71	7.67	8.23	7.48
TRINITY_DN35071_c0_g6_i1	86.78	87.17	92.22	97.28
TRINITY_DN35076_c0_g1_i1	13.3	15.01	12.86	15.25
TRINITY_DN35094_c0_g1_i1	0.27	0.18	0.23	0.13
TRINITY_DN35106_c0_g1_i3	3.61	1.23	0.73	1.66
TRINITY_DN35110_c0_g1_i1	11.17	9.81	7.61	10.01
TRINITY_DN35112_c0_g1_i1	36.26	33.07	34.6	36.71
TRINITY_DN35113_c0_g2_i1	18.68	15.68	17.57	14.83
TRINITY_DN35122_c0_g2_i1	13.45	13.5	14.46	17.29
TRINITY_DN35135_c0_g2_i1	24.07	18.6	20.72	19.02
TRINITY_DN35157_c0_g1_i2	15.8	17.61	14.54	15.64
TRINITY_DN35168_c0_g1_i1	21.9	21.3	21.65	23.68
TRINITY_DN35170_c0_g9_i1	14.36	25.22	17.1	20.08
TRINITY_DN35176_c0_g1_i1	5.28	5.16	5.08	5.17
TRINITY_DN35180_c0_g1_i1	17.81	17.52	16.68	16.96
TRINITY_DN35181_c0_g1_i1	2.2	2.4	0	2.12
TRINITY_DN35198_c0_g1_i1	71.88	80.56	81.43	76.68
TRINITY_DN35209_c0_g1_i1	15.95	12.41	13.37	11.56
TRINITY_DN35217_c0_g1_i3	0	0	0	0
TRINITY_DN35247_c0_g1_i1	135.17	140.5	129.89	139.42
TRINITY_DN35263_c0_g2_i1	0.85	0.75	1.02	1.66
TRINITY_DN35268_c0_g1_i1	0.88	0	0	0
TRINITY_DN35277_c0_g1_i1	1.46	3.42	0.95	1.74
TRINITY_DN35307_c0_g1_i1	0.24	0.94	0.4	0.05
TRINITY_DN35309_c0_g1_i1	8.79	8.47	8.65	8.97
TRINITY_DN35324_c0_g5_i1	12.51	9.68	13.8	9.79
TRINITY_DN35332_c0_g3_i1	11.34	9.16	10.33	9.13
TRINITY_DN35339_c0_g1_i2	0	0.16	0	0
TRINITY_DN35348_c0_g1_i1	5.83	4.3	6.03	3.97
TRINITY_DN35351_c0_g1_i2	8.11	15.62	8.11	9.98
TRINITY_DN35367_c0_g1_i1	18.37	6.46	12.62	5.57
TRINITY_DN35371_c0_g3_i1	2.9	3.27	2.49	2.2
TRINITY_DN35381_c0_g1_i1	4.8	5.96	4.16	7.11
TRINITY_DN35381_c0_g2_i1	8.32	8.16	6.7	7.02
TRINITY_DN35405_c0_g1_i1	7.7	11.53	9.62	13.1
TRINITY_DN35412_c0_g1_i1	92.16	71.76	74.37	93.82
TRINITY_DN35413_c0_g1_i1	7.93	7.3	9.69	6.85
TRINITY_DN35422_c0_g1_i1	83.12	70.16	74.86	69.15
TRINITY_DN35440_c0_g1_i1	19.52	12.46	14.35	12.86
TRINITY_DN35447_c0_g1_i1	0.48	0.39	0.4	0.41
TRINITY_DN35452_c0_g2_i1	0	0	0	0
TRINITY_DN35455_c0_g5_i1	1.28	1.07	1.59	1.38
TRINITY_DN35455_c0_g6_i1	4.04	3.95	5	3.56
TRINITY_DN35457_c0_g1_i1	29.89	23.02	25.55	24.21
TRINITY_DN35469_c0_g1_i1	17.65	13.9	15.96	16.13
TRINITY_DN35483_c0_g1_i1	59.59	56.08	54.23	58.01
TRINITY_DN3549_c0_g1_i1	10.74	10.23	10.13	8.88
TRINITY_DN35514_c0_g1_i1	9.47	8.93	11.07	10.86
TRINITY_DN35526_c0_g1_i1	37.71	40.78	47.57	45.23
TRINITY_DN35540_c0_g1_i1	31.05	27.88	29.42	28.56
TRINITY_DN35541_c0_g1_i1	0	0	0	0
TRINITY_DN35552_c0_g2_i1	0	0	0	0
TRINITY_DN35554_c0_g1_i1	12.3	12.14	12.58	11.15
TRINITY_DN35558_c0_g1_i1	43.57	50.55	44.14	42.13
TRINITY_DN35572_c0_g1_i1	3.12	3.87	2.41	3.34
TRINITY_DN35575_c1_g1_i1	21.52	19.05	21.9	22.07
TRINITY_DN35597_c0_g1_i2	7.56	3.23	7.12	7.66
TRINITY_DN35602_c0_g1_i1	8.46	8.53	8.87	9.23
TRINITY_DN35606_c0_g1_i1	15.43	15.25	13.84	14.31
TRINITY_DN35610_c0_g1_i3	9.27	6.23	8.32	7.83
TRINITY_DN35614_c0_g1_i3	10.3	12.2	9.64	8.84
TRINITY_DN35618_c0_g1_i1	34.93	31.66	30.51	35.01
TRINITY_DN35622_c0_g1_i1	0	0	0	0
TRINITY_DN35627_c0_g2_i1	22.74	15.12	18.05	17.77
TRINITY_DN35628_c0_g1_i1	59.72	46.17	55.46	49.91
TRINITY_DN35631_c0_g1_i1	19.12	19.36	17.42	18.53
TRINITY_DN35660_c0_g1_i2	34.47	32.92	31.03	33.41
TRINITY_DN35668_c0_g1_i2	0.97	0.81	1.73	0.99
TRINITY_DN35698_c0_g1_i1	37.19	34	35.2	35.27
TRINITY_DN35704_c0_g2_i1	0.25	0.28	0	0
TRINITY_DN35710_c0_g3_i1	10.74	24.36	20.36	19.93
TRINITY_DN35724_c0_g1_i1	0	0.32	0	0.11
TRINITY_DN35738_c0_g1_i2	7.64	7.57	6.98	8.1
TRINITY_DN35739_c0_g2_i1	40.89	38.45	39.93	38.34
TRINITY_DN35743_c0_g4_i1	13.9	12.4	14.5	12.06
TRINITY_DN35747_c0_g1_i1	0.07	0	0	0.24
TRINITY_DN35757_c0_g3_i1	11.02	10.2	7.48	10.08
TRINITY_DN35760_c0_g1_i2	8.79	6.52	7.82	6.55
TRINITY_DN35766_c0_g1_i1	16.46	12.54	14.58	16.04
TRINITY_DN35783_c0_g1_i1	36.69	37.11	39.28	40.01
TRINITY_DN35795_c0_g1_i2	17.46	13.14	15.84	14.52
TRINITY_DN35796_c0_g1_i1	11.7	7.91	10.48	9.25
TRINITY_DN357_c0_g2_i1	17.53	14.61	16.71	15.6
TRINITY_DN35800_c0_g2_i2	6.7	7.22	6.57	5.5
TRINITY_DN35807_c0_g1_i1	0	0	0.31	0
TRINITY_DN35816_c0_g1_i1	13.01	13.23	12.95	13.82
TRINITY_DN35834_c0_g1_i1	0.38	0.39	0.65	0.63
TRINITY_DN35839_c0_g1_i1	24.84	15.83	20.02	14.47
TRINITY_DN35844_c0_g1_i2	0.61	0.69	0	0
TRINITY_DN35845_c0_g2_i1	6.32	6.72	4.43	7.86
TRINITY_DN35846_c0_g1_i2	2.92	0.64	1.01	1.67
TRINITY_DN35852_c0_g2_i1	0	0.07	0	0
TRINITY_DN35855_c0_g2_i1	35.16	31.71	36.55	32.13
TRINITY_DN35871_c0_g2_i1	27.07	24.75	26.33	27.49
TRINITY_DN35884_c1_g2_i1	0.12	0	0.52	0
TRINITY_DN35889_c0_g1_i4	6.39	9.88	8.57	8.91
TRINITY_DN35902_c1_g1_i1	24.28	26.24	22.52	22.8
TRINITY_DN35939_c0_g1_i1	29.95	30.99	28.7	33.06
TRINITY_DN35946_c0_g1_i1	11.22	11.6	12.42	10.39
TRINITY_DN35950_c0_g1_i1	30.37	21.46	25.45	23.36
TRINITY_DN3595_c0_g2_i1	12.95	12.67	11.15	11.36
TRINITY_DN35971_c0_g1_i1	0.44	0.1	0.06	0.11
TRINITY_DN35982_c0_g2_i1	19.18	14.12	15.66	17.36
TRINITY_DN35997_c0_g1_i1	0	0	0	0
TRINITY_DN36012_c0_g2_i1	0.05	0.1	0.06	0.05
TRINITY_DN36017_c0_g1_i1	106.79	82.09	95.15	87.38
TRINITY_DN36018_c1_g1_i1	21.21	11.21	18.64	10.96
TRINITY_DN36023_c0_g1_i1	25.21	26.69	24.4	26.51
TRINITY_DN36038_c0_g1_i1	11.07	13.85	11.87	16.95
TRINITY_DN36064_c0_g2_i1	38.29	27.59	37.02	30.07
TRINITY_DN36065_c0_g2_i1	19.93	14.83	20.55	21.77
TRINITY_DN36075_c0_g1_i1	1.75	3.9	2.06	3.83
TRINITY_DN36076_c0_g1_i1	23.46	19.35	20.25	18.47
TRINITY_DN36104_c0_g3_i1	7.74	9.36	9.71	4.11
TRINITY_DN36126_c0_g1_i1	9.47	9.28	6.99	8.3
TRINITY_DN36142_c0_g2_i1	0.14	0.14	0.4	0.08
TRINITY_DN36150_c0_g1_i1	24.57	19.17	27.21	20.46
TRINITY_DN36154_c0_g1_i1	0.07	0.38	0.27	0.06
TRINITY_DN36160_c0_g1_i1	11.11	9.47	10.18	9.85
TRINITY_DN36160_c0_g3_i1	0.29	1.24	0.79	0.8
TRINITY_DN36162_c0_g1_i2	43.12	40.13	42.39	44.39
TRINITY_DN36169_c0_g1_i2	0	0	0	0
TRINITY_DN36212_c0_g1_i1	6.44	8.35	5.73	6.83
TRINITY_DN36213_c0_g2_i1	21.11	18.64	19.11	20.46
TRINITY_DN36217_c0_g1_i3	13.27	7.83	11.25	9.44
TRINITY_DN36229_c0_g1_i1	4.59	10.25	11.69	5.68
TRINITY_DN36259_c0_g1_i3	5.44	2.15	10.17	2.4
TRINITY_DN36262_c0_g1_i1	32.53	25.62	30.84	26.07
TRINITY_DN36283_c0_g1_i1	19.59	18.79	19.98	18.17
TRINITY_DN36284_c0_g1_i1	33.8	32.68	32.53	33.01
TRINITY_DN36289_c0_g2_i1	5.23	5.83	5.39	4.5
TRINITY_DN36290_c0_g1_i1	4.96	2.64	3	2.33
TRINITY_DN36317_c0_g1_i1	5	10.13	21.82	17.88
TRINITY_DN36318_c1_g1_i2	0.19	0.49	0.39	0.14
TRINITY_DN36325_c0_g1_i1	12.56	11.28	11.73	11.29
TRINITY_DN36332_c0_g1_i1	32.45	29.25	30.94	33.85
TRINITY_DN36339_c0_g2_i1	15.07	13.53	16.28	15.49
TRINITY_DN36341_c0_g2_i1	16.6	15.42	15.45	13.86
TRINITY_DN36348_c1_g1_i2	0.23	0.82	0.92	0.76
TRINITY_DN36352_c0_g2_i1	1.98	1.6	2.99	7.72
TRINITY_DN36360_c0_g2_i1	28.38	24.78	24.42	26.05
TRINITY_DN36362_c0_g1_i1	29.44	28.41	28.6	29.38
TRINITY_DN36363_c1_g1_i1	93.5	90.75	92.73	91.95
TRINITY_DN36372_c0_g1_i1	25.96	21.8	23.88	23.12
TRINITY_DN36374_c0_g1_i1	59.75	63.18	56.31	65.41
TRINITY_DN36379_c0_g2_i1	14.22	15.92	17.12	15.55
TRINITY_DN36387_c0_g3_i1	11.37	11.74	10.65	13.25
TRINITY_DN36410_c0_g1_i1	23.63	27.66	25.96	26.71
TRINITY_DN36411_c0_g1_i1	6.86	4.14	5.03	4.04
TRINITY_DN36419_c0_g1_i1	13.9	12.31	13.95	10.86
TRINITY_DN36424_c0_g1_i1	22.29	19.2	19.52	18.74
TRINITY_DN36444_c0_g1_i1	12.26	12.14	12.55	12.28
TRINITY_DN36449_c0_g1_i1	2953.29	4857.07	3815.82	4693.68
TRINITY_DN36449_c1_g1_i1	2.64	3.63	4.43	2.2
TRINITY_DN36449_c2_g1_i2	20.38	22.02	22.16	20.89
TRINITY_DN36450_c0_g2_i1	2.24	3.1	1.93	2.25
TRINITY_DN36452_c0_g1_i1	47.12	44.41	44.99	44.04
TRINITY_DN3650_c0_g1_i1	19.92	14.89	19.17	15.32
TRINITY_DN36527_c0_g1_i2	9.54	11.26	11.21	11.67
TRINITY_DN36543_c0_g1_i1	74.45	53.76	63.05	68.53
TRINITY_DN36573_c1_g1_i1	13.78	16.1	15.37	15.63
TRINITY_DN36580_c0_g1_i1	67.65	51.77	57.28	60.56
TRINITY_DN36591_c0_g1_i1	1.59	1.06	1.37	0
TRINITY_DN36604_c0_g2_i1	0.79	0.44	0.38	0.16
TRINITY_DN36606_c1_g1_i1	196.99	88.4	162.61	105.89
TRINITY_DN36618_c0_g1_i1	0.13	1.12	1.08	2.38
TRINITY_DN36636_c0_g1_i1	2.37	1.44	1.3	1.09
TRINITY_DN36671_c0_g1_i1	11.68	36.35	14.25	17.1
TRINITY_DN36672_c0_g1_i1	5.84	5.48	4.86	4.92
TRINITY_DN36679_c0_g1_i2	18.98	16.91	19.85	16.45
TRINITY_DN36679_c0_g2_i1	1.12	1.33	1.8	1.08
TRINITY_DN36692_c0_g1_i3	0	0	0	0
TRINITY_DN36695_c0_g3_i1	0.14	0.25	0.21	0
TRINITY_DN36704_c0_g3_i1	20.33	13.88	20.37	16.4
TRINITY_DN36711_c0_g1_i1	9.29	6.21	6.87	6.08
TRINITY_DN36716_c0_g1_i2	3.2	3.57	4.22	3.96
TRINITY_DN36732_c0_g1_i2	25.91	22.77	21.95	30.18
TRINITY_DN36745_c0_g1_i3	11.93	12.59	10.84	12.2
TRINITY_DN36756_c0_g2_i1	25.76	28.32	21.2	25.08
TRINITY_DN36764_c0_g2_i1	3.4	3.27	5.1	2.28
TRINITY_DN36770_c0_g1_i1	0.28	0.1	0	0
TRINITY_DN36795_c1_g1_i1	6.86	8.5	8.14	6.66
TRINITY_DN36797_c0_g1_i1	105.23	94.04	105.79	99.94
TRINITY_DN36812_c0_g3_i1	0.34	0	0	0
TRINITY_DN36816_c0_g1_i1	7.76	6.44	8.02	4.57
TRINITY_DN36821_c0_g2_i1	0	0	0	0
TRINITY_DN36832_c0_g1_i1	5.4	4.46	5.68	3.95
TRINITY_DN36844_c0_g1_i1	8.8	10.89	10.54	9.31
TRINITY_DN36846_c0_g1_i1	38.67	25.9	35.69	29.01
TRINITY_DN36862_c0_g2_i1	0.32	0	0	0
TRINITY_DN36871_c0_g1_i1	0.15	0	0	0
TRINITY_DN36879_c0_g2_i1	35.26	29.49	34.47	30.81
TRINITY_DN36897_c0_g1_i1	0	0.04	0	0
TRINITY_DN36929_c1_g1_i1	21.71	17.89	18.4	16.79
TRINITY_DN36938_c0_g1_i1	0	0	0	0
TRINITY_DN36943_c0_g1_i1	6.62	9.41	8.48	7.9
TRINITY_DN36945_c0_g1_i1	11.22	10.03	9.57	9.81
TRINITY_DN36957_c0_g1_i1	31.44	25.88	31.9	25.29
TRINITY_DN36965_c0_g3_i1	9.11	5.96	8.48	6.83
TRINITY_DN36992_c0_g1_i1	7.66	6.85	7.05	8.01
TRINITY_DN36998_c0_g1_i1	21.57	22.26	21.94	20.48
TRINITY_DN37037_c0_g1_i1	0	0	0	0
TRINITY_DN37057_c0_g1_i1	0.12	0.26	0.17	0.14
TRINITY_DN37057_c0_g2_i1	0.17	0.1	0.12	0
TRINITY_DN37097_c0_g1_i1	4.12	6.21	5.46	3.9
TRINITY_DN370_c0_g2_i1	0.28	0	0	0
TRINITY_DN37121_c0_g1_i1	0.62	0	0	0
TRINITY_DN3713_c0_g1_i1	23.55	31.43	30.69	28.33
TRINITY_DN37160_c0_g1_i2	0.38	0.69	0	0.34
TRINITY_DN37229_c0_g2_i1	29.19	26.79	30.62	31.7
TRINITY_DN37229_c0_g2_i2	1.95	2.94	1.63	2.34
TRINITY_DN3724_c0_g1_i1	32.01	30.06	30.26	30.87
TRINITY_DN37259_c0_g1_i1	6.87	4.02	6.84	3.51
TRINITY_DN37284_c0_g1_i1	89.18	71.84	78.37	94.51
TRINITY_DN37296_c0_g1_i1	95.38	96.58	90.24	101.65
TRINITY_DN37297_c0_g1_i1	2.05	1.95	2.29	2.45
TRINITY_DN37298_c0_g3_i1	0	0	0	0
TRINITY_DN37300_c0_g1_i1	5.12	3.55	5.84	3.66
TRINITY_DN37334_c0_g1_i1	40.44	44.4	37.04	50.32
TRINITY_DN37335_c0_g1_i1	61.72	68.72	59.73	56.22
TRINITY_DN3733_c0_g1_i1	28.66	24.68	30.44	23.54
TRINITY_DN37351_c0_g1_i1	28.29	22.1	26.49	25.87
TRINITY_DN37354_c0_g1_i1	0.12	0.56	0.25	0.25
TRINITY_DN37358_c1_g1_i1	0.53	1.6	1.16	3.5
TRINITY_DN37371_c0_g1_i1	1.02	1.16	1.12	0.46
TRINITY_DN37391_c0_g2_i1	28.6	26.25	27.04	27.72
TRINITY_DN37393_c0_g1_i1	15.53	11.13	15.53	12.34
TRINITY_DN37395_c0_g1_i3	5.29	11.64	0	6.19
TRINITY_DN37397_c0_g1_i1	1.02	1.01	0.78	0
TRINITY_DN37398_c0_g2_i1	12.71	14.8	12.68	12.57
TRINITY_DN37406_c0_g2_i1	9.18	7.64	5.97	10.08
TRINITY_DN37409_c1_g1_i1	87.81	80.28	89.16	81.35
TRINITY_DN37420_c0_g2_i1	0	0.05	0	0.05
TRINITY_DN37426_c0_g1_i1	2.75	1.54	2.7	1.14
TRINITY_DN37427_c0_g2_i1	127.15	108.8	110.46	116.28
TRINITY_DN37427_c0_g3_i1	5.73	2.94	2.92	2.41
TRINITY_DN37441_c0_g1_i1	63.65	59.17	67.7	70.35
TRINITY_DN37444_c0_g1_i1	9.36	13.33	11.55	13.01
TRINITY_DN37507_c0_g1_i1	0	0	0	0
TRINITY_DN37530_c1_g2_i1	6.62	5.27	5.76	4.04
TRINITY_DN37546_c1_g12_i1	1118.81	892.38	1108.34	922.9
TRINITY_DN37552_c1_g1_i1	0.43	0.45	0.28	1.03
TRINITY_DN37558_c0_g1_i1	3.26	1.71	1.48	0.73
TRINITY_DN37565_c0_g1_i1	9.37	11.41	11.53	11.94
TRINITY_DN37569_c0_g1_i2	1.65	2.83	3.04	4.29
TRINITY_DN37596_c0_g1_i2	8.04	7.58	7.78	7.54
TRINITY_DN37622_c0_g1_i2	0	1.25	0	0
TRINITY_DN37628_c0_g1_i1	2.37	0.6	2.07	5.47
TRINITY_DN37642_c0_g1_i3	6.87	5.71	4.6	6.66
TRINITY_DN37645_c0_g2_i1	20.47	20.94	20.67	19.85
TRINITY_DN37687_c0_g1_i1	7.27	3.12	7.6	2.56
TRINITY_DN37702_c0_g1_i2	3.93	3.97	4.15	2.49
TRINITY_DN37703_c0_g1_i1	9.28	10.3	6.96	7.59
TRINITY_DN37726_c0_g1_i1	0.95	0.47	0.51	0.57
TRINITY_DN37752_c0_g2_i1	12.67	11.26	10.68	10.15
TRINITY_DN37757_c0_g1_i1	0.17	0	0.23	0
TRINITY_DN37771_c1_g3_i1	0.65	1.11	1.41	0.77
TRINITY_DN37805_c0_g1_i2	0.7	0.36	0.97	0.82
TRINITY_DN37817_c0_g1_i1	16.13	12.84	18.02	15.43
TRINITY_DN37876_c0_g1_i2	1.88	1.33	1.15	1.7
TRINITY_DN37922_c0_g1_i1	0	1.71	0	1.29
TRINITY_DN37952_c0_g2_i1	5.37	4.29	4.03	3.2
TRINITY_DN37989_c0_g1_i1	16.64	16.99	17.71	16.48
TRINITY_DN38006_c0_g1_i1	0.09	0.1	0	0
TRINITY_DN38009_c0_g1_i1	3.23	2.58	2.85	1.22
TRINITY_DN38022_c0_g1_i1	14.87	11.31	16.98	11.27
TRINITY_DN38023_c0_g1_i3	19.6	13.08	17.6	18.11
TRINITY_DN38062_c1_g1_i1	0.21	0	0	0
TRINITY_DN38117_c0_g2_i1	0.4	0	0.14	0.14
TRINITY_DN38140_c0_g1_i1	9.58	4.47	7.55	6.05
TRINITY_DN38171_c0_g1_i1	0.14	0.12	0.1	0.34
TRINITY_DN38172_c1_g1_i1	8.78	7.2	8.22	8.13
TRINITY_DN38177_c0_g1_i1	0	0	0	0.3
TRINITY_DN38179_c0_g2_i1	27.15	17.01	24.63	17.52
TRINITY_DN38179_c1_g1_i2	14.19	9.24	4.66	6.76
TRINITY_DN38182_c0_g1_i1	7.66	6.84	6.02	7.72
TRINITY_DN38185_c0_g1_i1	10.35	2.97	2.05	26.62
TRINITY_DN38216_c0_g1_i1	26.98	27.26	22.15	28.54
TRINITY_DN38218_c1_g1_i2	53.82	40.8	50.75	42.33
TRINITY_DN38241_c1_g1_i1	43.76	44.49	47.85	48.61
TRINITY_DN38251_c0_g1_i1	58.72	39.14	50.85	43.53
TRINITY_DN38255_c0_g1_i1	11.73	12.89	12.73	10.77
TRINITY_DN38285_c0_g1_i1	46.32	37.1	46.3	37.47
TRINITY_DN38308_c0_g1_i1	8.96	6.68	9.1	6.81
TRINITY_DN38314_c0_g1_i1	32.14	26.31	31.22	26.8
TRINITY_DN38328_c0_g2_i1	0	3.4	0	1.73
TRINITY_DN38345_c0_g1_i1	0.3	0.31	0	0.16
TRINITY_DN38347_c1_g1_i1	11.95	11.8	9.81	11.41
TRINITY_DN38365_c0_g1_i1	1.27	0	0	0.24
TRINITY_DN38378_c0_g1_i1	0.06	0	0.08	0.07
TRINITY_DN38397_c0_g1_i1	0.59	0.17	0.42	1.05
TRINITY_DN38399_c0_g1_i1	0.29	0.66	0.28	0.35
TRINITY_DN38418_c0_g1_i1	0.07	0.25	0	0
TRINITY_DN38419_c0_g1_i2	1.72	2.03	0.27	0.79
TRINITY_DN38425_c0_g1_i1	0	0	1.2	0
TRINITY_DN38441_c0_g2_i1	1.23	0.12	0	0
TRINITY_DN38464_c0_g1_i1	0.08	0.21	0	0
TRINITY_DN38465_c0_g2_i1	0	0	0	0
TRINITY_DN38468_c0_g1_i1	0.14	0.1	0.13	0.16
TRINITY_DN38478_c0_g1_i1	2.28	18.37	2.26	31.75
TRINITY_DN3848_c0_g1_i1	8.92	7.51	8.79	9.04
TRINITY_DN38549_c0_g1_i2	6.78	4.52	7.61	4.37
TRINITY_DN38557_c0_g1_i1	13.26	11.11	12.76	11.3
TRINITY_DN38557_c0_g2_i1	6.89	2.68	5.65	4.57
TRINITY_DN38568_c0_g1_i2	5.43	3.25	7.35	0
TRINITY_DN38614_c0_g2_i1	7.54	7.02	6.34	7.53
TRINITY_DN3861_c0_g1_i1	15.38	13.28	17.22	12.92
TRINITY_DN38620_c1_g2_i1	0.48	0.4	0.37	0.7
TRINITY_DN38622_c0_g1_i1	0	0	0	0
TRINITY_DN38629_c0_g2_i1	7.95	8.35	8.08	11.34
TRINITY_DN38711_c0_g3_i1	0	0.58	0	0
TRINITY_DN3872_c0_g1_i1	26.43	36.55	41.33	36.42
TRINITY_DN38739_c0_g1_i1	0	0.05	0	0
TRINITY_DN38765_c0_g1_i1	12.67	9.08	11.62	11.32
TRINITY_DN38769_c0_g2_i1	20.38	13.93	18.39	15.49
TRINITY_DN38783_c0_g1_i1	0	0	0	0
TRINITY_DN38797_c0_g1_i1	11.54	11.5	12.27	9.49
TRINITY_DN38799_c0_g2_i2	11.37	8.62	11.89	9.59
TRINITY_DN38805_c0_g1_i1	5.49	6.58	5.96	5.31
TRINITY_DN3880_c0_g1_i1	32.82	34.93	34.75	34.3
TRINITY_DN38853_c0_g2_i1	31.3	24.49	33.02	26.55
TRINITY_DN38853_c2_g1_i1	12.25	15.68	12.78	14.32
TRINITY_DN38863_c0_g1_i2	0	0.43	0.61	0
TRINITY_DN38873_c0_g1_i1	35.2	32.16	34.52	33.34
TRINITY_DN38887_c0_g1_i1	3.69	3.56	3.4	3.81
TRINITY_DN38923_c0_g2_i1	13.44	17.11	10.29	15.34
TRINITY_DN38943_c0_g3_i1	0	0.4	0	0.56
TRINITY_DN38989_c0_g2_i1	7.89	7.07	6.91	6.87
TRINITY_DN39004_c0_g1_i1	1.12	0.87	1.24	0.9
TRINITY_DN39026_c0_g1_i1	10.35	10.19	10.27	8.55
TRINITY_DN39127_c0_g2_i1	0.12	0	0	0.27
TRINITY_DN39190_c0_g1_i1	0.15	0.17	0	0
TRINITY_DN39202_c0_g2_i1	15.5	16.69	16.3	16.72
TRINITY_DN39215_c0_g2_i1	0	0	0	0
TRINITY_DN39229_c0_g1_i1	55.16	30.24	43.43	41.98
TRINITY_DN39310_c0_g2_i1	29.47	24.7	23.87	22.11
TRINITY_DN39310_c1_g2_i1	43.91	43.65	42.11	46.29
TRINITY_DN39321_c0_g1_i1	12.89	10.65	11.18	11.29
TRINITY_DN39325_c0_g1_i1	4.02	1.24	3.29	1.79
TRINITY_DN39377_c0_g1_i2	4.23	5.3	4.54	4.53
TRINITY_DN39385_c0_g1_i1	14.05	11.03	9.77	7.91
TRINITY_DN39403_c0_g1_i1	4.54	0	0	2.46
TRINITY_DN39409_c0_g1_i1	3.32	0.69	2.81	0.84
TRINITY_DN39412_c0_g1_i1	0	0	0	0
TRINITY_DN39430_c0_g1_i1	0	0	0	0
TRINITY_DN39568_c0_g1_i1	0	0.33	0	0.18
TRINITY_DN39582_c0_g1_i1	5.46	6.73	5.7	6.61
TRINITY_DN39620_c0_g1_i1	0.19	0	0.13	0.11
TRINITY_DN39629_c0_g1_i2	0	0	0	0
TRINITY_DN39707_c0_g2_i1	0	0	0	0.21
TRINITY_DN39716_c2_g1_i1	55.3	40.28	47.79	42.49
TRINITY_DN39718_c0_g2_i1	0.68	1.14	0.73	0.8
TRINITY_DN39723_c0_g4_i1	6.34	3.67	4.81	5.11
TRINITY_DN39741_c0_g1_i1	0.11	0.36	0.23	0
TRINITY_DN39742_c0_g1_i1	0.23	0	0.11	0.09
TRINITY_DN39765_c0_g1_i1	24.8	26.89	23.37	26.29
TRINITY_DN39775_c0_g1_i1	11.82	12.88	13.82	15.8
TRINITY_DN39798_c0_g2_i1	11.68	12.04	11.14	11.25
TRINITY_DN39811_c0_g2_i1	2.06	0	0.45	1.95
TRINITY_DN3982_c0_g1_i1	0.13	0	0.19	0
TRINITY_DN3983_c0_g2_i1	49.21	45.54	42.52	47.29
TRINITY_DN39840_c0_g2_i1	9.94	6.99	8.69	9.52
TRINITY_DN39871_c0_g1_i1	1.34	6.34	1.37	13.8
TRINITY_DN39875_c0_g2_i1	0	0	0	0
TRINITY_DN39882_c0_g1_i1	0.03	0.11	0.04	0.82
TRINITY_DN398_c0_g1_i1	1.3	0.41	0.27	0.43
TRINITY_DN39906_c0_g2_i1	0.23	1.53	0.33	1.35
TRINITY_DN39928_c0_g2_i1	1.03	4.21	1.66	5.6
TRINITY_DN39942_c0_g2_i1	0.84	0.45	0	0.43
TRINITY_DN39947_c0_g1_i1	0.55	0.89	0	0.63
TRINITY_DN39950_c0_g2_i1	23.76	18.81	19.4	22.23
TRINITY_DN39956_c0_g2_i1	9.82	7.14	8.54	7.26
TRINITY_DN39959_c0_g3_i1	6.02	4.06	6.66	4.45
TRINITY_DN39978_c0_g1_i1	6.05	8.32	7.58	9.09
TRINITY_DN39981_c0_g1_i1	28.17	34.45	29.33	33.67
TRINITY_DN39982_c0_g1_i1	18.49	17.91	18.51	17.04
TRINITY_DN39985_c0_g1_i1	16.69	19.37	16.1	14.36
TRINITY_DN39987_c0_g1_i1	20.15	28.44	26.72	28
TRINITY_DN39995_c0_g1_i1	39.12	36.15	39.66	42.64
TRINITY_DN3999_c0_g1_i1	0.32	0.24	0.3	0.13
TRINITY_DN40003_c0_g2_i1	16.84	16.42	17.62	15.8
TRINITY_DN40013_c0_g2_i1	41.68	36.04	41.64	42.49
TRINITY_DN40040_c0_g1_i2	18.64	17.31	16.42	20.72
TRINITY_DN40058_c0_g1_i1	25.91	34.86	22.07	26.65
TRINITY_DN40074_c0_g1_i1	0.1	0.22	0.14	0.47
TRINITY_DN40075_c0_g1_i1	12.95	14.04	11.67	14.19
TRINITY_DN40077_c0_g1_i1	19.72	32.28	25.7	31.6
TRINITY_DN40086_c0_g2_i1	21.51	14.86	21.06	17.33
TRINITY_DN40088_c0_g1_i1	19.39	17.55	17.8	15.47
TRINITY_DN40089_c0_g1_i1	0	0	0	0
TRINITY_DN40092_c0_g1_i4	34.61	29.35	31.41	34.5
TRINITY_DN40099_c0_g1_i2	10.88	6.87	10.28	9.5
TRINITY_DN40106_c0_g1_i1	33.18	37.36	32.49	36.6
TRINITY_DN40107_c0_g1_i1	16.89	14.39	14.96	13.36
TRINITY_DN40133_c0_g1_i2	13.49	8.14	10	13.78
TRINITY_DN40141_c0_g1_i1	11.38	10.81	12.73	9.81
TRINITY_DN40144_c0_g1_i1	0	0.12	0.15	0.13
TRINITY_DN40155_c0_g1_i1	1.47	2.53	2.44	2.36
TRINITY_DN40156_c0_g1_i1	0.16	0	0.13	0
TRINITY_DN40161_c0_g1_i1	7.15	9.06	6.96	7.39
TRINITY_DN40162_c0_g1_i1	0	0	0	0
TRINITY_DN40165_c0_g1_i1	0.35	0.11	0.47	0.76
TRINITY_DN40176_c0_g2_i1	145.56	85.19	110.8	110.52
TRINITY_DN40177_c0_g1_i1	7.31	3.97	6.4	6.69
TRINITY_DN40188_c0_g2_i2	2.16	2.27	2.94	2.28
TRINITY_DN40193_c0_g1_i2	11.81	10.08	9.51	10.95
TRINITY_DN40198_c0_g1_i4	2.44	0	0	1.9
TRINITY_DN4019_c0_g1_i1	13.46	8.29	10.42	9.08
TRINITY_DN40204_c0_g1_i1	15.26	11.8	13.93	12.78
TRINITY_DN40236_c0_g1_i1	31.02	27.58	29.59	27.84
TRINITY_DN40274_c0_g1_i1	9.73	7.96	7.45	11.12
TRINITY_DN40282_c0_g2_i1	0.36	0.66	0	0.07
TRINITY_DN40292_c0_g1_i1	13.91	9.58	9.72	8.65
TRINITY_DN40321_c0_g3_i1	0	0	0	0
TRINITY_DN40324_c0_g1_i1	15.78	11.02	16.2	11.95
TRINITY_DN40325_c0_g2_i1	4.59	3.31	7.49	1.13
TRINITY_DN40325_c1_g1_i2	81.53	95.52	88.07	82.45
TRINITY_DN40338_c0_g1_i2	0.2	0.22	0	0.12
TRINITY_DN40348_c0_g1_i1	12.39	13.05	12.74	12.56
TRINITY_DN40366_c0_g1_i4	16.49	16.71	17.58	16.53
TRINITY_DN40375_c0_g1_i1	7.85	10.04	5.55	10.14
TRINITY_DN40391_c0_g1_i1	0	0.47	0	0
TRINITY_DN40408_c0_g1_i1	8.03	8.25	10.42	9.05
TRINITY_DN40409_c0_g2_i1	36.88	31.42	31.23	37.28
TRINITY_DN40418_c0_g3_i1	6.97	3.56	4.28	4.02
TRINITY_DN40420_c1_g2_i1	10.91	8.3	12.75	9.43
TRINITY_DN40435_c0_g1_i1	32.54	28.77	27.66	32.6
TRINITY_DN4043_c0_g1_i1	0	0	0	0
TRINITY_DN40442_c0_g1_i1	0	0	0	0
TRINITY_DN40459_c0_g1_i1	13.83	14.92	13.74	15.85
TRINITY_DN40460_c0_g1_i1	3.89	4.61	4.13	27.33
TRINITY_DN40461_c0_g1_i2	0.58	0	0.5	0
TRINITY_DN40469_c0_g1_i1	6.22	4.81	9.31	4
TRINITY_DN40481_c0_g1_i1	2.11	1.96	1.99	1.36
TRINITY_DN40502_c1_g1_i1	6.05	0	8.7	2.49
TRINITY_DN40517_c0_g3_i1	0	0.46	0	0
TRINITY_DN40536_c0_g1_i1	146.34	154.46	144.96	154.68
TRINITY_DN40542_c0_g1_i2	7.67	9.53	8.1	9.49
TRINITY_DN40545_c0_g2_i2	1.3	1.3	0.86	0.55
TRINITY_DN40548_c0_g1_i2	4.12	4.77	4.94	3.72
TRINITY_DN40554_c0_g1_i2	0.53	0.55	0.62	0.39
TRINITY_DN40554_c1_g1_i1	47.16	46.41	49.56	46.12
TRINITY_DN40560_c1_g2_i1	59.21	50.35	61.87	54.36
TRINITY_DN40571_c1_g1_i2	57.75	55.94	51.79	52.52
TRINITY_DN40573_c0_g1_i1	32.41	26.94	28.61	28.37
TRINITY_DN40574_c0_g1_i1	32.75	31.6	33.65	36.22
TRINITY_DN40591_c0_g2_i1	0	0	0	0
TRINITY_DN40594_c0_g3_i1	23.92	19.84	23.07	19.79
TRINITY_DN40596_c1_g1_i1	24.98	20.75	23.82	23.09
TRINITY_DN40600_c0_g1_i1	9.15	10.77	9.63	10.62
TRINITY_DN40602_c0_g1_i1	60.24	55.13	60.28	67.23
TRINITY_DN40606_c0_g1_i2	0	0	0	0
TRINITY_DN40608_c0_g1_i1	0	0	0	0
TRINITY_DN40640_c0_g1_i1	0	0	0	0
TRINITY_DN40646_c0_g1_i1	21.16	24.48	21.86	22.41
TRINITY_DN40679_c0_g2_i1	5.55	5.13	5.55	4.81
TRINITY_DN4067_c0_g1_i1	0	0	0	0
TRINITY_DN40680_c0_g1_i1	30.28	24.8	27.57	25.5
TRINITY_DN40680_c0_g1_i2	1.84	4.04	3.05	4.76
TRINITY_DN40680_c0_g2_i1	14.18	19.95	13.05	14.97
TRINITY_DN40699_c0_g2_i1	0.91	3	0.2	2.06
TRINITY_DN40706_c0_g9_i1	18.1	14.27	15.62	15.74
TRINITY_DN40712_c0_g3_i1	0.03	0.07	0	0.07
TRINITY_DN40713_c0_g1_i1	0.32	0.44	0.13	0.07
TRINITY_DN40717_c0_g1_i1	4632.88	6651.03	5926.98	6666.74
TRINITY_DN40727_c0_g1_i1	3.41	0	0	0.3
TRINITY_DN40728_c1_g1_i1	7.92	8.52	8.78	8.4
TRINITY_DN40737_c0_g2_i2	19.96	16.71	21	17.08
TRINITY_DN40739_c0_g3_i1	92.27	73.42	79.71	78.12
TRINITY_DN40739_c0_g4_i1	63.62	60.11	58.82	60.33
TRINITY_DN40782_c0_g1_i1	27.42	26.7	24.02	26.93
TRINITY_DN40786_c0_g2_i1	219.26	157.97	186.47	198.73
TRINITY_DN40799_c0_g2_i1	26.97	25.72	27.03	26.46
TRINITY_DN40801_c0_g1_i3	6.17	5.33	2.56	3.7
TRINITY_DN40813_c0_g1_i1	47.3	46.17	45.83	45.33
TRINITY_DN40828_c0_g3_i1	0.1	0	0	0.04
TRINITY_DN40832_c0_g1_i1	1.09	1.89	1.78	3.22
TRINITY_DN40840_c0_g2_i1	48.75	47.61	48.82	52.5
[truncated: 8,174 more rows]

## Sheet: heat fat body
Supplementary File 2. RNA-seq FPKM data obtained in the current study. Under three conditions of balling, heat, and control, the gene expression levels of 3 tissues of brain, fat body, and flight muscle were measured by RNA-seq. The FPKM data for each condition and tissue are shown in separate worksheets.
Trinity_ID	heat_1	heat_2	heat_3	heat_4
TRINITY_DN100133_c0_g1_i1	0	0	0	0
TRINITY_DN100150_c0_g1_i1	0	0	0	0
TRINITY_DN100432_c0_g1_i1	0	0	0	0
TRINITY_DN100457_c0_g1_i1	0	0	0	0
TRINITY_DN100475_c0_g1_i1	0	0	0	0
TRINITY_DN100522_c0_g1_i1	0	0	0	0
TRINITY_DN100594_c0_g1_i1	0.39	0.09	0	0.26
TRINITY_DN100612_c0_g1_i1	0.37	0	0	0
TRINITY_DN10065_c0_g1_i1	9.63	6.29	4.55	2.73
TRINITY_DN100755_c0_g1_i1	0	0	0	0
TRINITY_DN100930_c0_g1_i1	0	0	0.29	0
TRINITY_DN1010_c1_g1_i1	0.71	0.13	0.4	0.93
TRINITY_DN10131_c0_g1_i1	0	0	0	0
TRINITY_DN101321_c0_g1_i1	0	0	0	0
TRINITY_DN10133_c0_g1_i1	2.75	1.35	1.63	1.67
TRINITY_DN101403_c0_g1_i1	0.52	0	0	0
TRINITY_DN10150_c0_g1_i1	3.07	1.66	0.55	0.97
TRINITY_DN1016_c0_g1_i1	9.12	3.32	5.8	4.69
TRINITY_DN10173_c0_g1_i2	0	0	0	0
TRINITY_DN101767_c0_g1_i1	0	0	0	0
TRINITY_DN101782_c0_g1_i1	0	0	0	0
TRINITY_DN10182_c0_g1_i1	15.69	12.07	12.26	13.92
TRINITY_DN101856_c0_g1_i1	0	0	0	0
TRINITY_DN101978_c0_g1_i1	0	0	0	0
TRINITY_DN10201_c0_g1_i1	0	0	0	0
TRINITY_DN102024_c0_g1_i1	0	0	0	0
TRINITY_DN10204_c0_g2_i1	42.06	29.63	46.74	48.49
TRINITY_DN102164_c0_g1_i1	0	0	0	0
TRINITY_DN10222_c0_g1_i1	68.52	42.21	60.77	72.94
TRINITY_DN102528_c0_g1_i1	0	0	0	0
TRINITY_DN102862_c0_g1_i1	0	0	0	0
TRINITY_DN10299_c0_g2_i1	0	0.29	0.55	0.14
TRINITY_DN10307_c0_g1_i1	11.11	6.09	14.29	6.68
TRINITY_DN103091_c0_g1_i1	0	0	0	0
TRINITY_DN1030_c0_g1_i1	17.93	12.45	15.3	16.25
TRINITY_DN103215_c0_g1_i1	0	0	0	1.59
TRINITY_DN103282_c0_g1_i1	0	0	0	0
TRINITY_DN1032_c0_g3_i1	1.01	0.58	0.45	1.24
TRINITY_DN1032_c0_g4_i1	72.66	58.54	78.11	95.32
TRINITY_DN104378_c0_g1_i1	2.08	1.02	0	1.76
TRINITY_DN10441_c0_g1_i1	1.1	0.41	0	1.33
TRINITY_DN10441_c0_g2_i1	32.34	26	32.02	34.24
TRINITY_DN1045_c0_g2_i1	39.08	24.98	31.99	33.18
TRINITY_DN104744_c0_g1_i1	0	0	0	0
TRINITY_DN1047_c0_g1_i1	29.42	19.24	26.68	24.65
TRINITY_DN10480_c0_g1_i1	10.62	6.06	9.06	8.56
TRINITY_DN10484_c0_g1_i1	0	0	0	0
TRINITY_DN104914_c0_g1_i1	0.18	0	0	0
TRINITY_DN105209_c0_g1_i1	0	0	0	0
TRINITY_DN105773_c0_g1_i1	0	0	0	0
TRINITY_DN10595_c0_g1_i4	0.06	0.06	0.02	0.03
TRINITY_DN106119_c2_g1_i1	38.73	18.05	37.1	36.53
TRINITY_DN106122_c1_g5_i1	173.34	171.99	152.76	202.76
TRINITY_DN106130_c0_g1_i1	615.27	494	672.54	614.77
TRINITY_DN106132_c0_g1_i1	41.14	31.47	44.08	50.74
TRINITY_DN106142_c0_g1_i1	2730.97	1184.28	2271.84	1664.04
TRINITY_DN106146_c0_g1_i1	47.05	26.9	38.35	47.08
TRINITY_DN106147_c0_g1_i1	22.74	18.89	22.92	23.57
TRINITY_DN106151_c1_g2_i1	110.89	73.29	92.04	98.19
TRINITY_DN106152_c0_g1_i1	440.13	486.32	503.44	484.72
TRINITY_DN106157_c0_g3_i1	35.64	20.12	30.73	32.25
TRINITY_DN106170_c0_g1_i1	0.41	0.08	0.1	0.26
TRINITY_DN106180_c0_g1_i1	39.67	27	37.76	39.12
TRINITY_DN106183_c0_g1_i1	17.2	11.41	13.26	13.38
TRINITY_DN106185_c0_g2_i1	155.94	175.16	201.52	196.2
TRINITY_DN106186_c0_g1_i1	238.06	280.39	347.19	332.56
TRINITY_DN106192_c0_g1_i1	3.91	2.13	4.43	3.9
TRINITY_DN106193_c0_g1_i1	127.41	112.77	139.83	159.17
TRINITY_DN106198_c0_g1_i1	94.82	29.46	65.73	76.93
TRINITY_DN106204_c0_g1_i1	259.65	139.03	191.8	243
TRINITY_DN106206_c0_g1_i1	51.01	27.55	38.08	43.31
TRINITY_DN106207_c0_g1_i1	32.81	19.3	28.28	31.69
TRINITY_DN106219_c0_g1_i1	18.54	11.41	20.47	21.67
TRINITY_DN10621_c0_g1_i1	0	0	0	0
TRINITY_DN106224_c0_g1_i1	829.07	820.47	902.43	1024.26
TRINITY_DN106229_c0_g1_i1	30.05	19.45	33.22	27.76
TRINITY_DN106237_c0_g1_i1	130.04	82.69	137.74	129.04
TRINITY_DN106243_c0_g1_i1	184.46	145.51	182.83	174.4
TRINITY_DN106257_c0_g1_i1	83.55	166.69	170.35	147.93
TRINITY_DN106258_c0_g1_i1	3577.03	4367.68	4698.89	3923
TRINITY_DN106258_c0_g2_i1	18.31	11.65	19.93	18.31
TRINITY_DN106259_c0_g1_i1	3.26	1.45	2.66	2.29
TRINITY_DN10625_c0_g2_i1	0	0.31	0	0.15
TRINITY_DN106262_c0_g1_i1	347.37	330.96	307.77	345.01
TRINITY_DN106275_c0_g1_i1	636.86	410.59	618.36	584.14
TRINITY_DN106318_c0_g1_i1	71.95	34.91	85.68	85.94
TRINITY_DN106319_c0_g1_i1	12.75	7.32	12.48	14.06
TRINITY_DN106324_c0_g1_i1	17.51	14.68	15.11	17.87
TRINITY_DN106334_c0_g1_i1	57.27	26.34	41.59	49.59
TRINITY_DN106342_c0_g1_i1	286.98	287.95	291.21	257.21
TRINITY_DN106353_c0_g1_i1	8.75	7.15	8.95	8.17
TRINITY_DN106354_c0_g1_i1	214.35	105.36	166.92	174.33
TRINITY_DN106358_c0_g1_i1	1.28	1.45	1.19	1.43
TRINITY_DN106359_c0_g1_i1	339.84	458.25	405.89	349.06
TRINITY_DN106360_c0_g1_i1	17.39	8.27	16.03	14.89
TRINITY_DN106365_c0_g1_i1	0	0	0	0
TRINITY_DN106369_c0_g1_i1	0	0	0	0
TRINITY_DN106377_c0_g22_i1	0	0	0	0
TRINITY_DN106379_c0_g1_i1	25.64	21.85	25.52	28.02
TRINITY_DN106400_c0_g1_i1	4.73	1.66	3.59	6.15
TRINITY_DN106403_c0_g1_i1	21.92	10.91	19.95	23
TRINITY_DN106410_c0_g1_i1	11.29	7.45	10.6	12.57
TRINITY_DN106413_c0_g1_i1	0	0	0	0
TRINITY_DN106426_c0_g1_i1	27.4	14.5	25.56	30.72
TRINITY_DN106430_c0_g1_i1	3.77	1.29	2.3	3.26
TRINITY_DN106432_c0_g1_i1	47.63	28.59	38.82	38.57
TRINITY_DN106434_c1_g1_i1	37.96	21.3	26.72	32.07
TRINITY_DN10643_c0_g1_i1	66.42	48.81	64.21	66.66
TRINITY_DN106440_c0_g1_i1	4.91	3.4	3.89	5.06
TRINITY_DN106445_c0_g1_i1	55.2	36.06	50.65	50.99
TRINITY_DN106448_c0_g1_i1	38.13	40.5	54.42	58.35
TRINITY_DN106458_c0_g1_i1	27.15	19.7	22.15	21.8
TRINITY_DN106479_c0_g1_i1	56.35	35.08	46.59	55.4
TRINITY_DN106491_c0_g1_i1	24.27	16.5	21.57	17.26
TRINITY_DN106520_c0_g1_i1	103.83	79.05	98.09	107.47
TRINITY_DN106582_c0_g1_i1	59.04	49.25	61.61	52.14
TRINITY_DN106628_c0_g1_i1	8.48	4.85	7.04	6.26
TRINITY_DN106636_c0_g1_i1	19.56	13.99	17.41	17.65
TRINITY_DN106651_c0_g1_i1	5.24	3.83	5.82	5.09
TRINITY_DN106667_c0_g1_i1	20.77	14.04	18.05	16.35
TRINITY_DN106679_c0_g1_i1	16.53	4.31	8.67	7.89
TRINITY_DN106682_c0_g1_i1	80.18	44.6	78.05	76.89
TRINITY_DN1066_c0_g2_i1	11.46	9.34	9.3	10.87
TRINITY_DN106741_c0_g1_i1	20.39	9.56	14.97	15.71
TRINITY_DN106744_c0_g1_i1	45.1	25.64	37.16	37.35
TRINITY_DN106760_c0_g1_i1	43.61	28.97	48.25	31.73
TRINITY_DN106785_c0_g1_i1	21.1	16.38	19.99	20.08
TRINITY_DN106791_c0_g1_i1	7.31	78.08	28.01	25.68
TRINITY_DN106793_c0_g1_i1	58.01	31.01	36.35	36.09
TRINITY_DN106796_c0_g1_i1	0	0	0	0
TRINITY_DN10679_c0_g2_i1	0	0	0.1	0
TRINITY_DN106800_c1_g1_i1	66.04	38.46	62.4	69.25
TRINITY_DN106806_c1_g1_i1	23.59	9.51	16.59	16.96
TRINITY_DN106809_c0_g2_i1	10.89	22.03	11.68	12.56
TRINITY_DN10682_c0_g2_i1	0	0	0	0
TRINITY_DN106845_c0_g1_i1	46.5	26.27	37.61	42.33
TRINITY_DN106847_c0_g1_i1	83.39	72.85	84.24	93.01
TRINITY_DN106872_c0_g1_i1	26.85	17.47	19.44	24.2
TRINITY_DN106879_c1_g1_i1	2.57	1.35	1.95	2.1
TRINITY_DN106936_c0_g1_i1	8.51	5.21	6.58	6.67
TRINITY_DN106951_c0_g1_i1	32.49	20.67	25.96	24.14
TRINITY_DN106966_c0_g1_i1	13.8	7.98	13.16	10.97
TRINITY_DN106973_c1_g1_i1	7.06	4.76	7.81	8.04
TRINITY_DN106988_c0_g1_i1	16.57	12.23	16.23	17.23
TRINITY_DN107034_c0_g1_i1	15.42	8.89	14.32	13.78
TRINITY_DN107046_c0_g1_i1	45.57	29.56	34.19	40.81
TRINITY_DN107055_c1_g1_i1	0	0	4.37	0
TRINITY_DN107062_c0_g1_i1	8.09	5.73	7.1	7.4
TRINITY_DN10706_c0_g1_i1	0.95	0	0	0.75
TRINITY_DN10718_c0_g1_i1	1.66	0.52	0.71	0.91
TRINITY_DN107203_c0_g1_i1	0.45	1.37	1.02	1.16
TRINITY_DN107217_c0_g1_i1	23.99	18.47	20.06	22.36
TRINITY_DN107233_c0_g1_i1	20.56	14.95	18.62	19.77
TRINITY_DN107284_c0_g1_i1	0	0	0	0
TRINITY_DN107314_c0_g1_i1	13.37	10.1	13.92	12.77
TRINITY_DN107325_c0_g1_i1	0	0	0	0
TRINITY_DN107354_c0_g1_i1	0.18	0	0.21	0
TRINITY_DN107420_c0_g1_i1	12.3	10.46	12.29	15.79
TRINITY_DN107421_c0_g2_i1	6.54	5.38	8.67	7.04
TRINITY_DN107459_c0_g1_i1	6.83	7.74	4.48	6.71
TRINITY_DN107493_c0_g1_i1	0	0.03	0.09	0
TRINITY_DN107498_c1_g14_i1	0	0	0	0
TRINITY_DN107508_c0_g1_i1	27.83	16.74	22.45	25.77
TRINITY_DN10751_c0_g1_i1	25.65	18.03	24.79	25.85
TRINITY_DN107552_c0_g1_i1	44.81	17.44	28.17	32.48
TRINITY_DN107560_c0_g1_i1	14.72	11.74	16.94	19.24
TRINITY_DN107572_c1_g1_i1	72.06	41.48	72.53	63.47
TRINITY_DN107573_c0_g1_i1	3.01	1.62	2.79	3.07
TRINITY_DN107576_c0_g1_i1	6.1	2.42	5.01	4.23
TRINITY_DN107584_c0_g1_i1	0	0.64	0	0
TRINITY_DN107587_c0_g1_i1	9.14	5.31	9.01	7.72
TRINITY_DN1075_c0_g1_i1	20.12	15.02	17.42	17.71
TRINITY_DN10764_c0_g1_i1	8.39	4.89	7.64	10.34
TRINITY_DN107787_c0_g1_i1	0	0.16	0	0
TRINITY_DN107837_c0_g1_i1	0	0	0	0.2
TRINITY_DN107856_c0_g1_i1	8.93	5	9.02	9.72
TRINITY_DN107864_c0_g1_i1	0	0	0	0
TRINITY_DN107916_c0_g1_i1	1.25	0.98	0.75	0.96
TRINITY_DN107948_c0_g1_i1	0.17	0.3	0.19	0.44
TRINITY_DN10794_c2_g1_i1	32.95	31.2	32.12	41.9
TRINITY_DN107954_c0_g5_i1	0.95	0.41	0.31	0.32
TRINITY_DN108006_c0_g1_i1	0	0	0	0
TRINITY_DN108008_c0_g1_i1	8.18	3.79	8.15	7.74
TRINITY_DN10804_c0_g1_i1	146.05	115.51	139.91	141.22
TRINITY_DN108051_c0_g1_i2	0	0	0	0
TRINITY_DN108068_c0_g1_i1	0	0	0	0.15
TRINITY_DN10806_c0_g2_i1	18.5	11.61	13.61	13.83
TRINITY_DN108123_c0_g1_i1	7.78	1.59	3.74	2.27
TRINITY_DN108224_c0_g1_i1	3.19	1.04	2.44	2.28
TRINITY_DN108229_c0_g1_i1	4.71	1.16	4.06	3.12
TRINITY_DN108242_c1_g1_i1	3.43	0.28	1.97	1.22
TRINITY_DN108308_c0_g1_i1	0.73	0	0	0
TRINITY_DN108349_c0_g1_i1	22.31	22.64	24.5	25.52
TRINITY_DN108373_c0_g1_i1	0.26	0.45	0	0.22
TRINITY_DN108416_c0_g1_i1	20.08	13.63	20.16	18.71
TRINITY_DN10843_c0_g1_i2	23.48	24.61	25.2	28.68
TRINITY_DN108499_c1_g1_i1	8.38	5.07	7.96	6.53
TRINITY_DN108516_c0_g1_i1	6.12	2.26	5.61	4.79
TRINITY_DN10852_c1_g1_i1	15.32	7.15	12.32	14.51
TRINITY_DN108553_c0_g1_i1	0.27	0	0.2	0
TRINITY_DN108600_c0_g1_i1	15.13	10.3	14.32	15.08
TRINITY_DN108634_c0_g1_i1	0	0.45	0	0
TRINITY_DN108785_c0_g3_i1	21.37	14.49	19.4	20.92
TRINITY_DN108823_c0_g8_i1	0	0	0	0
TRINITY_DN108841_c0_g1_i1	0.11	0	0	0.1
TRINITY_DN108843_c0_g1_i1	6.86	4.92	6.38	6.68
TRINITY_DN108990_c0_g1_i1	12.82	3.62	7.91	9.4
TRINITY_DN109073_c1_g1_i1	11.73	0.59	3.67	3.26
TRINITY_DN109195_c0_g2_i1	0	14.4	11.01	13.77
TRINITY_DN109221_c0_g1_i1	0.54	0	0	0
TRINITY_DN10925_c0_g1_i1	1.37	0.3	0.39	0
TRINITY_DN109261_c0_g1_i1	0	0	0	0
TRINITY_DN109319_c0_g1_i1	0	0	0	1.27
TRINITY_DN109325_c0_g1_i1	0	0	0	0
TRINITY_DN10939_c0_g2_i1	22.47	17.35	19.54	19.02
TRINITY_DN109460_c0_g1_i1	6.91	2.48	3.38	4.95
TRINITY_DN109465_c0_g1_i1	18.11	3.34	10.47	10.79
TRINITY_DN10961_c0_g1_i1	0.04	0.04	0	0.03
TRINITY_DN109905_c0_g1_i1	4.83	2.37	3.77	3.57
TRINITY_DN10994_c0_g1_i1	11.27	7.54	11.69	9.97
TRINITY_DN11009_c0_g1_i1	6.35	3.75	7.64	4.58
TRINITY_DN110168_c0_g1_i1	16.41	3.04	9.38	9.65
TRINITY_DN110193_c0_g1_i1	15.78	6.34	9.55	12.62
TRINITY_DN110213_c0_g1_i1	0	0	0	0
TRINITY_DN110299_c0_g1_i1	5.14	1.93	4.89	3.42
TRINITY_DN11036_c0_g2_i1	0.99	0.44	0.67	0.78
TRINITY_DN110512_c0_g1_i1	0	0	0	0
TRINITY_DN110650_c0_g1_i1	0	0.26	0	0
TRINITY_DN110751_c0_g1_i1	0	0	0	0
TRINITY_DN11079_c0_g1_i1	1.93	0.46	2.19	1.01
TRINITY_DN11103_c0_g1_i1	0	0	0.1	0
TRINITY_DN111188_c0_g1_i1	0	0	0	0
TRINITY_DN111320_c0_g1_i1	0	0	0	0
TRINITY_DN111322_c0_g1_i1	0	0	0.33	0
TRINITY_DN111368_c0_g1_i1	1.4	1.03	1.07	0.79
TRINITY_DN11138_c0_g1_i1	0	0	0	0
TRINITY_DN111428_c0_g1_i1	3.3	1.29	2.71	2.12
TRINITY_DN111478_c0_g1_i1	0.7	0.07	0.13	0.38
TRINITY_DN111522_c0_g1_i1	0	0	0	0
TRINITY_DN111568_c0_g1_i1	8.99	2.14	5.95	5.83
TRINITY_DN11166_c0_g1_i1	0.44	0.2	0.63	0.29
TRINITY_DN1116_c0_g2_i1	9.73	4.62	9.09	7.96
TRINITY_DN111715_c0_g1_i1	0	0	0	0
TRINITY_DN111718_c0_g1_i1	32.57	17.39	16.53	19.95
TRINITY_DN11177_c0_g2_i1	0.42	0	0.26	0.2
TRINITY_DN11184_c0_g2_i1	34.01	18.22	27.84	30.14
TRINITY_DN11197_c0_g1_i1	12.64	5.25	6.82	10.22
TRINITY_DN112013_c0_g1_i1	0	0	0	0
TRINITY_DN112024_c0_g1_i1	0.66	0	0	0
TRINITY_DN112220_c0_g1_i1	0.22	0.19	0	0.19
TRINITY_DN11225_c0_g1_i1	4.44	1.58	3.64	2.97
TRINITY_DN11227_c0_g1_i1	3.27	0.54	0.82	1.38
TRINITY_DN112420_c0_g1_i1	0	0	0	0
TRINITY_DN112894_c0_g1_i1	25.32	8.18	14.32	20.72
TRINITY_DN113119_c0_g1_i1	0	0	0	0
TRINITY_DN113192_c0_g1_i1	0	0	0	0
TRINITY_DN113428_c0_g1_i1	0	0	0.49	0
TRINITY_DN113517_c0_g1_i1	0	0	0	0
TRINITY_DN113612_c0_g1_i1	0	0	0	0
TRINITY_DN113652_c0_g1_i1	0	0	0	0
TRINITY_DN113710_c0_g1_i1	0	0	0	0
TRINITY_DN113737_c0_g1_i1	0	0	0	0
TRINITY_DN113871_c0_g1_i1	0	0	0	0
TRINITY_DN114053_c0_g1_i1	0	0	0	0
TRINITY_DN114279_c0_g1_i1	0	0	0	0
TRINITY_DN114320_c0_g1_i1	0	0	0	0
TRINITY_DN11443_c0_g1_i1	0	0	0	0
TRINITY_DN114556_c0_g1_i1	13.23	2.36	6.1	5.15
TRINITY_DN114581_c0_g1_i1	0.44	0	0	0
TRINITY_DN11469_c0_g1_i1	22.85	9.27	14.85	19.24
TRINITY_DN114742_c0_g1_i1	0.11	0	0	0
TRINITY_DN114772_c0_g1_i1	0.07	0.13	0.16	0.19
TRINITY_DN114831_c0_g1_i1	0.26	0	0	0.22
TRINITY_DN11503_c0_g1_i1	0.2	0.12	0.19	0
TRINITY_DN115180_c0_g2_i1	0	0	0	0
TRINITY_DN11524_c0_g2_i1	139.48	74.19	120.97	98.78
TRINITY_DN115371_c0_g1_i1	0	0	0	0
TRINITY_DN115483_c0_g1_i1	0	0	0	0
TRINITY_DN115605_c0_g1_i1	0	0	0	0.97
TRINITY_DN115617_c0_g1_i1	0	0.37	0	0
TRINITY_DN115626_c0_g1_i1	0	0	0	0
TRINITY_DN115667_c0_g2_i1	0	0	0	0
TRINITY_DN115669_c0_g1_i1	0	0.2	0.27	0
TRINITY_DN11586_c0_g2_i1	0.1	0.05	0.06	0.05
TRINITY_DN11589_c0_g2_i1	0	0.13	0	0.13
TRINITY_DN115999_c0_g1_i1	0	0	0	0
TRINITY_DN116508_c0_g1_i1	0	0	0	0
TRINITY_DN116570_c0_g1_i1	0	0	0	0
TRINITY_DN116619_c0_g1_i1	0	0	0	0
TRINITY_DN116642_c0_g1_i1	0.36	0	0	0
TRINITY_DN116653_c0_g1_i1	0	0.49	0	0
TRINITY_DN116832_c0_g1_i1	0	0	0	0
TRINITY_DN116868_c0_g1_i1	0	0	0	0
TRINITY_DN117145_c0_g1_i1	0	0	0	0
TRINITY_DN117443_c0_g1_i1	0	0	0	0
TRINITY_DN117942_c0_g1_i1	0.15	0	0	0
TRINITY_DN117962_c0_g1_i1	0	0	0	0
TRINITY_DN11801_c0_g1_i1	0.44	0.26	0.66	0.13
TRINITY_DN118028_c0_g1_i1	0	0	0	0
TRINITY_DN11822_c0_g1_i1	7.37	4.55	6.42	6.32
TRINITY_DN118280_c0_g1_i1	0	0	0	0.66
TRINITY_DN11829_c0_g2_i1	3.33	1.09	3.34	2.47
TRINITY_DN1182_c0_g1_i1	0	0.18	0.11	0.35
TRINITY_DN118555_c0_g1_i1	0	0	0	0
TRINITY_DN118851_c0_g1_i1	0	0	0	0
TRINITY_DN118873_c0_g1_i1	0.45	0.38	0.51	0.75
TRINITY_DN119196_c0_g1_i1	0	0	0	0
TRINITY_DN119679_c2_g1_i1	35391.7	80638.9	49524.4	39150
TRINITY_DN119680_c0_g1_i1	35.06	34.92	45.74	40.48
TRINITY_DN119685_c0_g1_i1	265.34	151.99	246.98	303.24
TRINITY_DN119690_c0_g1_i1	0.4	0.11	0.07	0.21
TRINITY_DN119694_c0_g1_i1	499.99	447.21	618	635.61
TRINITY_DN119696_c0_g2_i1	33.36	53.12	39	63.3
TRINITY_DN119700_c0_g35_i1	0	0	0	0
TRINITY_DN119702_c0_g1_i1	90.66	74.36	95.25	100.76
TRINITY_DN119703_c0_g1_i1	102.95	68.6	71.25	34.68
TRINITY_DN119714_c0_g1_i1	5.4	3.52	7.46	6.31
TRINITY_DN119721_c0_g1_i1	0	0	0	0
TRINITY_DN119727_c0_g2_i1	12.61	8.56	12.17	6.33
TRINITY_DN119731_c0_g1_i1	254.5	67.19	59.66	61.43
TRINITY_DN119746_c0_g1_i1	645.59	637.17	674.65	707.37
TRINITY_DN119754_c0_g1_i1	68.03	46.15	59.53	47.46
TRINITY_DN119762_c1_g1_i1	1059.5	446.67	924.92	703.81
TRINITY_DN119779_c0_g1_i1	68.42	47.5	59.87	60.17
TRINITY_DN119781_c0_g1_i1	99.89	59.15	83.08	89.7
TRINITY_DN119782_c0_g1_i1	415.17	183.49	422.51	701.77
TRINITY_DN119789_c0_g2_i1	0.86	0.39	0.68	0.5
TRINITY_DN119802_c0_g6_i1	0	10.07	0.01	0.14
TRINITY_DN119813_c0_g1_i1	45.18	30.16	47.03	46.45
TRINITY_DN119838_c0_g1_i1	72.44	39.15	55.87	47.74
TRINITY_DN119839_c0_g1_i1	143.07	100.87	109.39	133.03
TRINITY_DN119840_c0_g1_i1	4.68	2.77	2.5	3.02
TRINITY_DN119841_c0_g1_i1	287.21	283.2	330.85	314.87
TRINITY_DN119845_c0_g1_i1	19.25	9.51	16.52	19.1
TRINITY_DN119853_c0_g1_i1	24.49	14.15	26.29	24.84
TRINITY_DN119857_c0_g1_i1	12.26	10.47	11.13	12.95
TRINITY_DN119866_c0_g1_i1	71.97	58.24	64.45	67.26
TRINITY_DN119881_c0_g1_i1	212.08	129.37	185.48	181.03
TRINITY_DN119886_c0_g1_i1	1395.17	1437.38	1631.31	1584.29
TRINITY_DN119904_c1_g1_i1	40.62	27.71	38.76	39.08
TRINITY_DN119915_c0_g8_i1	41.31	17.15	30.08	34.42
TRINITY_DN119916_c0_g1_i1	57.92	27.6	51.05	53.39
TRINITY_DN119924_c0_g1_i1	24.47	16.72	21.41	20.88
TRINITY_DN119930_c0_g1_i1	20.65	14.08	13.3	13.84
TRINITY_DN119934_c0_g1_i1	19.73	9.03	15.85	16.7
TRINITY_DN119935_c0_g1_i1	56.83	51.26	55.98	56.56
TRINITY_DN119986_c0_g1_i1	33.55	26.91	27.24	29.71
TRINITY_DN120011_c0_g1_i1	57.51	47.1	62.09	51.25
TRINITY_DN120016_c0_g1_i1	41.08	20.76	25.69	29.21
TRINITY_DN120018_c0_g1_i1	1142.84	1254.74	1290.97	1302.05
TRINITY_DN120037_c0_g1_i1	32.5	15.04	18.42	19.49
TRINITY_DN120038_c0_g1_i1	399.85	278.36	423.65	369.8
TRINITY_DN120112_c0_g1_i1	14.75	6.36	12.45	12.47
TRINITY_DN120148_c0_g1_i1	10.62	6.22	10.55	8.87
TRINITY_DN120154_c0_g2_i1	37.29	17	36.36	38.19
TRINITY_DN120155_c0_g1_i1	15.79	10.59	12.88	15.78
TRINITY_DN120172_c0_g1_i1	22.64	13.57	21.11	18.68
TRINITY_DN120198_c0_g1_i1	0	0	0.32	0
TRINITY_DN120201_c0_g1_i1	0	0	0	0
TRINITY_DN120206_c0_g1_i1	13.22	7.45	11.28	14.77
TRINITY_DN120220_c0_g1_i1	44.27	28.98	44.92	50.68
TRINITY_DN120221_c0_g1_i1	43.28	24.9	31.35	33.31
TRINITY_DN120235_c0_g1_i1	24.99	9.98	15.72	14.77
TRINITY_DN120239_c0_g1_i1	4.67	3.06	3.43	3.45
TRINITY_DN120258_c0_g1_i1	9.99	4.43	7.56	8.85
TRINITY_DN120259_c0_g1_i1	0.09	0	0.19	0.08
TRINITY_DN120267_c0_g1_i1	19.53	9.32	15.62	20.41
TRINITY_DN120290_c1_g1_i1	0.22	0.2	0.32	0.25
TRINITY_DN120295_c0_g1_i1	54.52	25.57	41.67	38.8
TRINITY_DN120311_c0_g1_i1	28.34	21.37	27.87	27.92
TRINITY_DN120346_c0_g1_i1	124.61	73.71	94.09	135.69
TRINITY_DN120355_c1_g1_i1	8.85	6.03	7.6	8.41
TRINITY_DN120387_c0_g1_i1	9.2	6.47	6.48	6.41
TRINITY_DN120400_c0_g1_i1	61.29	40.23	54.29	60.93
TRINITY_DN120424_c0_g1_i2	114.6	91.06	120.88	134.55
TRINITY_DN120452_c1_g1_i1	8.99	8.55	8.18	7.31
TRINITY_DN120460_c0_g1_i1	183.31	108.91	131.77	121.5
TRINITY_DN120472_c0_g1_i1	11.6	9.71	11.4	11.01
TRINITY_DN12047_c0_g2_i1	23.42	17.13	21.98	29.22
TRINITY_DN120530_c0_g1_i1	3.22	3.45	1.62	2.17
TRINITY_DN120530_c1_g1_i1	268.89	263.57	306.95	277.79
TRINITY_DN120572_c0_g1_i1	0.37	0.53	1.17	0.98
TRINITY_DN120602_c0_g1_i1	8.93	4.14	8.07	7.93
TRINITY_DN120630_c0_g1_i1	0	0	0	0
TRINITY_DN120663_c0_g1_i1	7.18	3.08	5.89	6.58
TRINITY_DN120704_c0_g1_i1	0	0	0	0
TRINITY_DN120728_c0_g1_i1	9.39	8.65	10.71	9.85
TRINITY_DN12075_c0_g1_i1	104.77	100.33	119.99	113.46
TRINITY_DN120788_c0_g1_i1	5.77	4.09	6.56	5.93
TRINITY_DN120856_c0_g1_i1	60.41	48.68	46.16	46.4
TRINITY_DN120887_c0_g1_i1	83.51	64.31	92.42	86.31
TRINITY_DN120889_c0_g1_i1	0	0	0	0
TRINITY_DN120966_c0_g1_i1	1.75	0.69	0.63	1.05
TRINITY_DN121046_c0_g1_i1	0.73	0	0.27	0.21
TRINITY_DN121093_c0_g1_i1	22.23	14.93	16.2	21.96
TRINITY_DN121146_c0_g1_i1	12.12	7.16	9.8	9.47
TRINITY_DN12115_c0_g1_i1	113.99	28.95	68.16	70.38
TRINITY_DN121171_c0_g1_i1	88.18	47.05	58.72	71.77
TRINITY_DN121177_c0_g1_i1	66.65	44.48	68.49	80.96
TRINITY_DN121211_c0_g1_i1	33.42	22.13	18.48	20.23
TRINITY_DN121230_c1_g1_i1	3.59	1.5	3.04	3.07
TRINITY_DN121232_c0_g1_i1	1.26	0.23	0.69	1.07
TRINITY_DN121247_c0_g1_i1	0	0	0	0
TRINITY_DN121251_c0_g1_i1	28.87	27.72	24.93	30.72
TRINITY_DN121346_c0_g1_i1	0	0	0	0
TRINITY_DN121351_c0_g1_i1	0	0	0	0
TRINITY_DN121367_c0_g1_i1	69.55	27.08	37.81	36.75
TRINITY_DN121410_c0_g1_i1	0	0	0	0
TRINITY_DN121413_c0_g1_i1	18.99	9.57	10.11	17.53
TRINITY_DN121431_c0_g1_i1	0.15	0.13	0.86	0.66
TRINITY_DN121542_c0_g1_i1	0	0	0.13	0.05
TRINITY_DN121617_c0_g2_i1	1.37	0	0.51	0
TRINITY_DN121646_c0_g1_i1	105.37	84.56	83.73	91.05
TRINITY_DN121672_c0_g1_i1	0	0	0	0
TRINITY_DN121690_c0_g1_i1	71.89	38.07	56.43	70.11
TRINITY_DN121694_c0_g1_i1	23.05	13.03	21.75	20.76
TRINITY_DN121718_c0_g1_i1	4.07	0.5	3.14	1.39
TRINITY_DN121791_c0_g1_i1	7.41	4.94	6.79	6.99
TRINITY_DN1217_c0_g1_i1	1.17	0.44	0.76	2.61
TRINITY_DN121828_c0_g1_i1	28.63	26.12	30.18	31.81
TRINITY_DN1218_c0_g1_i1	6.67	1.57	3.85	3.76
TRINITY_DN121931_c0_g1_i1	5.93	4.22	5.1	6.75
TRINITY_DN121976_c0_g1_i1	2.43	1.23	2.54	2.04
TRINITY_DN122008_c0_g1_i1	7.16	3.29	7.61	5.11
TRINITY_DN122030_c0_g1_i1	0	0	0	0
TRINITY_DN122199_c0_g2_i1	11.01	11.08	10.19	8.71
TRINITY_DN122217_c0_g1_i1	212.06	151.28	168.33	207.41
TRINITY_DN122248_c0_g1_i1	0	0	0	0
TRINITY_DN122265_c0_g2_i1	2.38	0.5	1.79	1.65
TRINITY_DN122281_c0_g1_i1	5.87	3.22	6.98	7.51
TRINITY_DN122297_c0_g1_i1	13.19	6.47	9.52	11.42
TRINITY_DN122306_c0_g1_i1	0	0	0	0
TRINITY_DN122317_c0_g1_i1	3.51	2.3	2.95	3.3
TRINITY_DN122365_c0_g1_i1	0	0	0	0
TRINITY_DN122631_c0_g1_i1	8	4.75	5.76	5.82
TRINITY_DN122696_c0_g1_i1	0	0	0	0
TRINITY_DN122731_c0_g1_i1	0	0	0	0
TRINITY_DN122824_c0_g1_i1	0	0	0	0
TRINITY_DN122851_c0_g1_i1	3.89	1.22	2.24	2.67
TRINITY_DN122902_c0_g1_i1	0	0	0.49	0
TRINITY_DN122909_c0_g1_i1	0	0	0	0
TRINITY_DN122942_c0_g1_i1	1.1	0.24	1.56	0.23
TRINITY_DN122987_c0_g1_i1	2.88	1.67	2.56	2.69
TRINITY_DN123003_c0_g1_i1	0	0	0	0
TRINITY_DN123010_c1_g1_i1	54.54	33.64	48.19	41.03
TRINITY_DN123023_c0_g1_i1	0	0	0	0.48
TRINITY_DN123082_c0_g1_i1	0.34	0	0	0
TRINITY_DN12312_c0_g5_i1	3.08	1.77	3.83	2.95
TRINITY_DN123194_c0_g1_i1	0	0	0	0
TRINITY_DN123247_c0_g1_i1	2.63	1.21	2.26	0.84
TRINITY_DN12328_c0_g1_i1	10.88	5.03	8.33	8.44
TRINITY_DN123344_c0_g1_i1	9.07	3.8	5.86	9.1
TRINITY_DN123474_c0_g1_i1	5.16	3.68	6.46	4.53
TRINITY_DN123517_c0_g1_i1	0	0	0	0
TRINITY_DN12354_c0_g1_i1	6.72	9.2	7.28	10.79
TRINITY_DN123600_c0_g1_i1	0	0	0	0
TRINITY_DN123699_c0_g1_i1	0	0	0	0
TRINITY_DN12373_c0_g1_i1	0	5.8	1.99	4.68
TRINITY_DN12373_c0_g2_i1	1.34	28.08	17.45	19.2
TRINITY_DN123828_c0_g1_i1	0.28	0	0	0.24
TRINITY_DN123887_c0_g1_i1	0	0	0	0
TRINITY_DN124455_c0_g1_i1	0	0	0	0
TRINITY_DN12450_c0_g1_i1	0.19	0.08	0.32	0.33
TRINITY_DN124648_c0_g1_i1	0	0	0	0
TRINITY_DN124751_c0_g1_i1	0	0	0	0
TRINITY_DN12491_c0_g1_i2	5.43	2.75	5.42	5.14
TRINITY_DN124930_c0_g1_i1	0	0	0.13	0.1
TRINITY_DN125123_c0_g1_i1	0	0.87	0	0
TRINITY_DN125229_c0_g1_i1	0	0.05	0	0
TRINITY_DN125269_c0_g1_i1	0	0	0	0
TRINITY_DN125307_c0_g1_i1	1.25	0.42	1.68	1.99
TRINITY_DN125396_c0_g1_i1	0	0	0	0
TRINITY_DN12571_c0_g2_i1	146.77	48.11	98.25	96.4
TRINITY_DN125804_c0_g1_i1	0.16	0	0.14	0
TRINITY_DN125864_c0_g1_i1	0	0	0	0
TRINITY_DN125984_c0_g1_i1	0.33	0.34	0.21	0.25
TRINITY_DN126043_c0_g1_i1	11.45	3.09	7.1	7.9
TRINITY_DN126130_c0_g1_i1	0	0	2.4	0
TRINITY_DN126263_c0_g1_i1	0	0	0	0
TRINITY_DN12628_c0_g1_i1	2.53	1.31	2.02	2.46
TRINITY_DN126483_c0_g2_i1	0	0	0	0
TRINITY_DN126529_c0_g1_i1	0	0	0	0
TRINITY_DN126551_c0_g1_i1	0.37	0	1.25	0.48
TRINITY_DN126747_c0_g1_i1	0	0	0	0
TRINITY_DN126791_c0_g1_i1	8.08	11.11	4.57	6.68
TRINITY_DN126886_c0_g1_i1	0	0	0	0.48
TRINITY_DN127206_c0_g1_i1	0	0	0	0
TRINITY_DN12724_c0_g1_i1	0	0	0.3	0
TRINITY_DN127256_c0_g1_i1	0.18	0	0.2	0.31
TRINITY_DN127445_c0_g1_i1	0	0	0	0
TRINITY_DN127663_c0_g1_i1	0.43	0	0	0
TRINITY_DN12770_c0_g1_i1	7.89	1.68	5.53	3.62
TRINITY_DN128014_c0_g1_i1	0	0	0	0
TRINITY_DN128143_c0_g1_i1	0.38	0.67	0.43	0.99
TRINITY_DN12822_c0_g2_i1	0	0	0	0
TRINITY_DN12825_c0_g1_i1	15.19	10.43	15.17	14.13
TRINITY_DN12829_c0_g1_i1	0	0	0	0
TRINITY_DN128383_c0_g1_i1	0	0	0	0
TRINITY_DN128546_c0_g1_i1	19.82	14.09	15.08	20.63
TRINITY_DN12864_c0_g2_i1	0.34	0.27	0.52	1.09
TRINITY_DN128650_c0_g1_i1	0.6	0	0	0
TRINITY_DN128662_c0_g1_i1	0	0	0	0
TRINITY_DN128724_c0_g1_i1	0	0	0	0
TRINITY_DN12878_c0_g2_i1	20.73	7.76	16.8	15.93
TRINITY_DN128800_c0_g1_i1	0	0	0	0
TRINITY_DN128824_c0_g1_i1	0	0	0	0
TRINITY_DN128825_c0_g1_i1	0	0	0	0
TRINITY_DN12895_c0_g2_i1	8.5	2.32	5.69	6.42
TRINITY_DN129317_c0_g1_i1	0	0.66	0	0
TRINITY_DN12945_c0_g2_i1	17.49	15.26	17.65	17.54
TRINITY_DN12953_c0_g1_i1	38.55	32.1	35.95	43.14
TRINITY_DN129646_c0_g1_i1	1.6	1.75	1.36	1.55
TRINITY_DN12966_c0_g1_i1	0	0	0	0
TRINITY_DN130103_c0_g1_i1	0	0	0	0
TRINITY_DN13053_c0_g1_i1	0	0	0.17	0
TRINITY_DN130726_c0_g1_i1	0	0	0	0
TRINITY_DN13133_c0_g1_i1	15.34	13.07	18.72	16.66
TRINITY_DN131383_c0_g1_i1	0	0	0	0
TRINITY_DN13164_c0_g1_i1	45.21	28.03	42.52	45.02
TRINITY_DN13174_c0_g1_i1	0.18	0	0.31	0.16
TRINITY_DN132064_c0_g1_i1	0	0	0	0
TRINITY_DN132170_c0_g1_i1	0	0	0	0
TRINITY_DN132352_c2_g1_i1	2059.59	1730.96	1999.7	2520.67
TRINITY_DN132357_c0_g1_i1	222.37	20.76	42.32	41.47
TRINITY_DN132362_c0_g1_i1	35.52	19.02	28.99	33.56
TRINITY_DN132365_c0_g4_i1	155.83	136.07	196.65	193.08
TRINITY_DN132379_c0_g1_i1	522.59	534.73	585.74	576.28
TRINITY_DN132380_c0_g2_i1	1023.71	1318.37	1463.05	630.91
TRINITY_DN132381_c0_g1_i1	13.63	9.49	13.09	12.44
TRINITY_DN132383_c0_g1_i1	11.36	8.65	11.54	11.29
TRINITY_DN132386_c0_g1_i1	48.18	31.38	41.03	39.64
TRINITY_DN132404_c0_g1_i1	3.36	11.65	7.57	8.47
TRINITY_DN132411_c0_g2_i1	50.73	46.44	57.22	45.71
TRINITY_DN132431_c0_g1_i1	11.01	4.99	9.68	8.57
TRINITY_DN132454_c0_g2_i1	718.37	712.21	833.2	784.2
TRINITY_DN132455_c0_g1_i1	82.4	32.01	63.72	67.35
TRINITY_DN132459_c0_g1_i1	50.29	36.69	59.17	57.17
TRINITY_DN132460_c0_g1_i1	20.71	11.7	13.63	15.06
TRINITY_DN132464_c0_g1_i1	9.25	5.26	9.42	8.95
TRINITY_DN132467_c0_g1_i1	710.17	6382.31	2620.14	2893.28
TRINITY_DN132470_c0_g1_i1	233.83	507.02	331.73	294.57
TRINITY_DN132475_c0_g1_i1	37.7	27.45	34.98	35.8
TRINITY_DN132489_c0_g1_i1	37.11	24.79	29.69	32.33
TRINITY_DN132490_c0_g1_i1	5.08	3.19	4.85	3.39
TRINITY_DN132501_c0_g1_i1	203.61	140.49	172.33	180.41
TRINITY_DN132506_c0_g1_i1	6.56	6.27	8.52	8.78
TRINITY_DN132509_c1_g6_i1	1.74	1.3	1.47	0
TRINITY_DN132513_c0_g1_i1	47.87	32.89	31.66	44.81
TRINITY_DN132513_c1_g1_i1	10.46	5.67	8.71	8.2
TRINITY_DN132544_c0_g1_i1	13.02	8.83	14.04	12.26
TRINITY_DN132545_c0_g1_i1	35.64	24.18	27.65	33
TRINITY_DN132546_c0_g1_i1	17.92	20.06	15.18	14.03
TRINITY_DN132550_c0_g1_i1	14.15	5.35	10.24	10.84
TRINITY_DN132552_c0_g1_i1	47.31	32.97	42.24	45.22
TRINITY_DN132554_c0_g1_i1	58.44	33.2	45.49	43.47
TRINITY_DN132559_c0_g1_i1	15.09	5.5	6.77	7.7
TRINITY_DN132568_c0_g1_i1	20.89	12.15	16.19	17.81
TRINITY_DN132569_c0_g1_i1	1.8	1.1	1.41	2.15
TRINITY_DN132577_c0_g1_i1	332.68	200.95	338.06	236.63
TRINITY_DN132584_c0_g1_i1	31.64	17.13	25.39	27.89
TRINITY_DN132595_c0_g1_i1	0.07	0	0.15	0.23
TRINITY_DN132597_c0_g1_i1	84.55	60.94	89.52	73.23
TRINITY_DN132599_c0_g2_i1	69.48	61.55	98.84	114.82
TRINITY_DN132603_c0_g1_i1	9.05	6.87	10.03	9.4
TRINITY_DN132607_c0_g1_i1	0	0	0	0
TRINITY_DN132622_c0_g1_i1	47.49	37.39	49.53	51.96
TRINITY_DN132628_c0_g1_i1	27.53	18.22	25.19	25.66
TRINITY_DN132630_c0_g1_i1	14.33	6.59	7.74	7.26
TRINITY_DN132637_c0_g1_i1	18.46	10.26	14.3	10.25
TRINITY_DN132646_c1_g1_i1	10.26	5.41	8.67	10.48
TRINITY_DN132654_c0_g1_i1	12.71	7.02	7.99	10.64
TRINITY_DN132657_c0_g1_i1	113.43	86.16	101.82	101.43
TRINITY_DN132659_c0_g1_i1	0	0	0	0
TRINITY_DN132661_c0_g1_i1	15.25	10.52	14.22	17.8
TRINITY_DN13266_c0_g1_i1	3.95	3.18	3.41	3.96
TRINITY_DN132684_c0_g1_i1	0.13	0.35	0.15	0.23
TRINITY_DN132741_c0_g1_i1	111.12	148.6	200.37	164.91
TRINITY_DN132760_c0_g1_i1	7.13	4.02	8.03	6.67
TRINITY_DN132777_c0_g1_i1	3.4	2.36	2.97	2.21
TRINITY_DN132789_c0_g1_i1	13.81	7.67	13.74	13.19
TRINITY_DN132795_c0_g2_i1	0	0	0	0
TRINITY_DN132815_c0_g1_i1	203.04	164.66	178.17	171.53
TRINITY_DN132848_c0_g2_i1	7.47	4.41	5.9	7.7
TRINITY_DN132851_c0_g9_i1	0	0	0	0
TRINITY_DN13285_c0_g2_i1	9.1	6.5	10.86	8.59
TRINITY_DN132895_c0_g1_i1	6.92	3.21	6.04	6.46
TRINITY_DN132937_c0_g1_i1	0.31	0	0	0
TRINITY_DN132966_c0_g1_i1	26.97	17.02	28.42	22.88
TRINITY_DN132967_c0_g1_i1	2.3	4.37	1.67	1.49
TRINITY_DN132968_c0_g1_i1	121.91	68.76	133.6	138.43
TRINITY_DN132975_c0_g1_i1	0	0	0	0
TRINITY_DN132979_c0_g1_i1	29.53	20.36	24.11	29.34
TRINITY_DN133030_c0_g1_i1	0	0.54	0	0
TRINITY_DN133077_c0_g1_i1	44.17	27.77	38.96	38.79
TRINITY_DN133092_c0_g1_i1	3.57	0.84	1.29	1.86
TRINITY_DN133097_c0_g3_i1	0	0	0	0.23
TRINITY_DN133108_c0_g2_i1	13.21	5.36	4.87	5.96
TRINITY_DN133114_c0_g1_i1	12.16	5.95	10.83	10.58
TRINITY_DN133133_c0_g1_i1	7.65	5.24	7.15	6.85
TRINITY_DN133175_c0_g1_i2	0	0	0	0
TRINITY_DN133235_c0_g1_i1	869.81	553.21	992.72	973.86
TRINITY_DN133281_c0_g1_i1	0.08	0	0.09	0.07
TRINITY_DN133298_c1_g1_i1	54.53	39.49	50.49	50.71
TRINITY_DN133311_c0_g1_i1	2.21	1.78	3.37	1.99
TRINITY_DN133312_c0_g1_i1	76.32	65.7	65.64	64.04
TRINITY_DN133324_c0_g1_i1	17.6	9.76	13.3	14.44
TRINITY_DN13334_c0_g1_i1	0	0	0	0
TRINITY_DN133379_c0_g1_i1	60.35	32.42	51.7	50.9
TRINITY_DN133385_c0_g2_i1	4.39	2.02	2.88	3.42
TRINITY_DN133391_c0_g1_i1	20.38	16.27	19.4	17.62
TRINITY_DN133404_c0_g1_i1	5.55	2.68	4.4	4.42
TRINITY_DN133442_c0_g1_i1	116.16	80.1	118.86	104.91
TRINITY_DN133494_c0_g1_i1	8.72	3.14	7.45	5.34
TRINITY_DN133537_c0_g1_i1	3.8	1.63	2.86	2.91
TRINITY_DN133543_c0_g1_i1	31.61	12.52	22.52	31.61
TRINITY_DN133555_c0_g1_i1	6.32	1.92	3.47	4.7
TRINITY_DN133563_c0_g1_i1	22.38	11.95	20.6	24.58
TRINITY_DN133564_c0_g1_i1	77.41	58.23	58.99	71.45
TRINITY_DN133595_c0_g1_i1	74.82	51.86	58.83	79.24
TRINITY_DN133623_c0_g1_i2	0.76	0.62	3.14	2.17
TRINITY_DN133706_c0_g1_i1	3.34	0.85	2.57	2.5
TRINITY_DN133720_c0_g1_i1	0	0.12	0	0
TRINITY_DN133727_c0_g1_i1	4.64	1.94	4.21	3.1
TRINITY_DN133755_c1_g1_i1	35.22	19.11	27.09	27.05
TRINITY_DN133767_c0_g1_i1	21.17	13.5	20.64	21.45
TRINITY_DN133787_c0_g1_i1	0	1.16	0	0
TRINITY_DN133788_c0_g1_i1	0	0	0	0
TRINITY_DN133820_c0_g1_i1	0	0	0	0
TRINITY_DN133883_c0_g1_i1	0.52	0.36	0.34	0.31
TRINITY_DN133978_c0_g1_i1	0.22	0	0	0
TRINITY_DN133986_c0_g1_i1	13.5	7.21	9.87	9.27
TRINITY_DN134076_c0_g1_i1	14.07	4.49	9.83	9.56
TRINITY_DN134091_c0_g1_i1	0.43	0.5	0.16	0.49
TRINITY_DN134129_c0_g1_i1	0	0	0	0
TRINITY_DN134144_c0_g1_i1	260.63	263.31	273.13	276.18
TRINITY_DN134158_c0_g1_i1	0	0	0	0
TRINITY_DN13415_c0_g1_i1	1.31	0	0	0.25
TRINITY_DN134164_c0_g2_i1	3.76	1.68	1.65	2.89
TRINITY_DN134201_c0_g1_i1	0.29	0.21	0.13	0.15
TRINITY_DN134285_c0_g1_i1	0.93	1.58	0.74	0.65
TRINITY_DN134293_c0_g1_i1	11.85	5.25	12.28	4.89
TRINITY_DN134306_c0_g1_i1	0	0	0	0
TRINITY_DN13441_c0_g1_i1	82.78	58.82	51.23	52.85
TRINITY_DN134437_c0_g1_i1	6.72	3.42	4.13	4.9
TRINITY_DN134481_c0_g1_i1	5.56	4.48	2.1	6.16
TRINITY_DN134515_c0_g1_i1	7.48	4.06	6.68	7.21
TRINITY_DN134524_c0_g1_i1	2.19	1.7	3.14	1.67
TRINITY_DN134584_c0_g1_i1	37.14	22.88	23.69	29.32
TRINITY_DN134594_c0_g1_i1	0.89	0.23	0.43	0.39
TRINITY_DN134610_c0_g1_i1	20.66	16.77	18.7	15.21
TRINITY_DN134642_c0_g1_i1	6.69	4.41	5.68	6.07
TRINITY_DN134703_c0_g1_i1	0	0	0	0
TRINITY_DN134737_c0_g9_i1	0	0	0	0
TRINITY_DN135037_c0_g1_i1	5.82	0.63	2.96	2.72
TRINITY_DN135067_c0_g1_i1	3.42	0.38	6.92	0.49
TRINITY_DN13509_c0_g1_i1	0.81	0	0.46	0.2
TRINITY_DN135152_c0_g1_i1	0	0	0.43	0
TRINITY_DN135251_c0_g1_i1	0.34	3.78	2.05	2.01
TRINITY_DN135325_c0_g1_i1	0	0	0	0
TRINITY_DN135432_c0_g1_i1	0	0	0	0
TRINITY_DN135509_c0_g1_i1	0	0	0	0
TRINITY_DN135560_c0_g1_i1	0.39	0	0	0
TRINITY_DN135564_c0_g2_i1	43.48	33.01	34.37	43.84
TRINITY_DN135585_c0_g1_i1	1.53	0.93	1.44	1.43
TRINITY_DN135634_c0_g1_i1	0	0	0.19	0
TRINITY_DN135681_c0_g1_i1	0.36	0	0.2	0.47
TRINITY_DN135761_c0_g1_i1	21.72	10.39	10.66	14.13
TRINITY_DN135801_c0_g1_i1	0	0	0	0
TRINITY_DN135832_c0_g1_i1	1.3	0	0	0.22
TRINITY_DN135839_c0_g1_i1	6.31	1.73	3.89	4.9
TRINITY_DN13584_c0_g1_i1	4.43	3.85	3.82	6.14
TRINITY_DN135850_c0_g1_i1	11.47	6.93	13.76	12.64
TRINITY_DN135877_c1_g1_i1	11.07	6.79	10.02	10.01
TRINITY_DN135898_c0_g1_i1	11.91	6.66	10.62	9.79
TRINITY_DN135913_c0_g1_i1	2.5	1.07	2.56	2.12
TRINITY_DN135916_c0_g1_i1	2.88	2.7	1.81	2.24
TRINITY_DN135952_c0_g1_i1	0.1	0	0.11	0
TRINITY_DN135958_c0_g1_i1	0	0	0	0
TRINITY_DN135976_c0_g1_i1	8.95	1.29	5.29	4.79
TRINITY_DN136063_c0_g1_i1	47.07	24.45	33.2	30.01
TRINITY_DN136167_c2_g1_i1	35.88	11.55	26.63	22.82
TRINITY_DN136189_c0_g1_i1	3.96	1.33	2.4	2.12
TRINITY_DN136401_c0_g1_i1	0	0	0	0
TRINITY_DN136501_c0_g1_i1	14.42	6.68	9.93	8.34
TRINITY_DN136719_c0_g1_i1	0	0	0	0
TRINITY_DN136782_c0_g1_i1	0	0	0	0
TRINITY_DN137034_c0_g1_i1	0	0	0	0
TRINITY_DN137111_c0_g1_i1	0	0	0	0
TRINITY_DN137114_c0_g1_i1	0	0	0	0
TRINITY_DN137133_c0_g1_i1	6.35	2.76	6.2	3.37
TRINITY_DN137214_c0_g1_i1	0	0	0	0
TRINITY_DN137380_c0_g1_i1	0	0	0	0
TRINITY_DN137440_c0_g1_i1	0	0.73	0	0
TRINITY_DN13764_c0_g3_i1	0	0.1	0.46	0.4
TRINITY_DN137777_c0_g1_i1	0	0	0	0
TRINITY_DN13779_c0_g1_i1	0.66	0	0	0.14
TRINITY_DN137840_c0_g1_i1	0	0	0	0
TRINITY_DN137865_c0_g1_i1	0	0.75	0	0
TRINITY_DN137959_c0_g1_i1	0	0	0	0
TRINITY_DN137964_c0_g1_i1	0	0	0	0
TRINITY_DN138050_c0_g1_i1	0	0	0	0
TRINITY_DN138097_c0_g1_i1	0	0	0	0
TRINITY_DN13811_c0_g2_i1	8.47	5.81	4.47	10.38
TRINITY_DN138409_c0_g1_i1	0	0	0	0
TRINITY_DN13852_c0_g1_i1	24.28	15.6	22.34	23.81
TRINITY_DN138589_c0_g1_i1	0	0	0	0
TRINITY_DN138680_c0_g1_i1	0.92	0.26	0.35	1.04
TRINITY_DN138698_c0_g1_i1	0	0	0	0
TRINITY_DN13888_c0_g2_i1	12.57	3.57	9.18	8.29
TRINITY_DN139089_c0_g1_i1	0	0	0	0
TRINITY_DN139133_c0_g1_i1	0	0	0	0
TRINITY_DN139270_c0_g1_i1	0	0	0.49	0
TRINITY_DN139283_c0_g1_i1	21.9	12.54	15.88	19.65
TRINITY_DN13934_c0_g1_i1	0.12	0.52	0.26	0.2
TRINITY_DN139381_c0_g1_i1	1.27	0.2	0.39	0.4
TRINITY_DN139416_c0_g1_i1	0	0	0	0.24
TRINITY_DN139553_c0_g1_i1	0	0	0	0
TRINITY_DN139680_c0_g1_i1	0	0	0	0
TRINITY_DN14010_c0_g1_i1	19.4	10.07	18.27	20.19
TRINITY_DN140130_c0_g1_i1	0	0	0	0
TRINITY_DN14017_c0_g1_i1	19.18	12.6	20.15	21.29
TRINITY_DN140183_c0_g1_i1	0	0	0	0
TRINITY_DN140550_c0_g1_i1	0	0	0	0
TRINITY_DN140654_c0_g1_i1	0	0	0	0
TRINITY_DN14071_c0_g1_i1	13.62	12.79	9.14	9.22
TRINITY_DN140905_c0_g1_i1	0	0	0	0
TRINITY_DN140964_c0_g1_i1	0	0	0	0
TRINITY_DN14099_c0_g2_i1	0	0	0	0
TRINITY_DN141010_c0_g1_i1	0	0	0	0
TRINITY_DN141096_c0_g1_i1	0	0	0	0
TRINITY_DN141206_c0_g1_i1	0.13	0	0.44	0
TRINITY_DN141230_c0_g1_i1	0	0	0	0.41
TRINITY_DN141374_c0_g1_i1	0	0	0	0
TRINITY_DN14145_c0_g1_i1	0	0	0	0.1
TRINITY_DN141526_c0_g1_i1	0.17	0	0.19	0
TRINITY_DN14183_c0_g6_i1	0.14	0.1	0.13	0.38
TRINITY_DN141875_c0_g1_i1	0	0	0.16	0
TRINITY_DN141931_c0_g1_i1	0	0	0	0
TRINITY_DN141937_c0_g1_i1	0	0	0	0
TRINITY_DN142095_c0_g1_i1	0	0	0	0
TRINITY_DN14223_c0_g1_i1	0	0	0	0
TRINITY_DN142255_c0_g1_i1	0	0	0	0
TRINITY_DN142408_c0_g1_i1	0	0	0	0
TRINITY_DN142450_c0_g1_i1	0.59	0	0	0
TRINITY_DN142632_c0_g1_i1	0.27	0	0	0
TRINITY_DN142817_c0_g1_i1	0	0	1.06	1.16
TRINITY_DN142994_c0_g2_i1	0.45	0.13	0	0
TRINITY_DN143206_c0_g1_i1	0.65	0	0	0
TRINITY_DN14356_c0_g1_i1	0	0	0	0
TRINITY_DN14362_c0_g1_i1	0	0	0.47	0.36
TRINITY_DN14387_c0_g1_i1	30.7	20.18	27.82	27.55
TRINITY_DN143968_c0_g1_i1	0	0	0.49	0
TRINITY_DN144142_c0_g1_i1	0	0	0	0
TRINITY_DN14421_c0_g2_i1	6.36	4.43	6.82	6.82
TRINITY_DN144370_c0_g1_i1	0	0	0.47	0.35
TRINITY_DN14457_c0_g1_i1	0.42	0.43	0.24	0.7
TRINITY_DN1450_c0_g2_i1	6.64	5.05	4.69	4.44
TRINITY_DN14523_c0_g1_i1	0	0	0	0.38
TRINITY_DN14696_c0_g1_i1	41.6	33.37	40.83	27.73
TRINITY_DN1471_c0_g1_i1	2.07	0.64	1.68	1.32
TRINITY_DN14723_c0_g2_i1	158.72	92.22	129.69	177.4
TRINITY_DN14735_c0_g1_i1	48.92	36.44	41.32	44.3
TRINITY_DN1474_c1_g1_i1	0.75	1.04	2.36	0.77
TRINITY_DN14753_c0_g1_i1	0	0.38	0	0
TRINITY_DN14768_c0_g2_i1	1.99	0.7	1.73	1.17
TRINITY_DN14778_c0_g1_i1	0	0	0	2.1
TRINITY_DN14788_c0_g1_i1	37.99	29.29	39.97	36.35
TRINITY_DN14794_c0_g1_i1	31.37	21.84	29.92	27.99
TRINITY_DN14855_c0_g1_i1	1.56	0.94	1.6	1.24
TRINITY_DN14957_c0_g1_i1	1.23	0	0.56	0.63
TRINITY_DN14983_c0_g1_i1	0	0	0	0
TRINITY_DN1502_c0_g1_i1	4.42	1.89	2.11	1.77
TRINITY_DN15076_c0_g1_i1	344.57	285.79	241.97	318.95
TRINITY_DN15106_c0_g1_i1	42.95	19.05	31.33	33.15
TRINITY_DN1512_c0_g2_i1	1.78	1.06	1.38	1.4
TRINITY_DN15173_c0_g2_i1	13.83	11.77	8.96	10.63
TRINITY_DN15174_c0_g1_i1	4.26	1.92	3.07	3.46
TRINITY_DN15342_c0_g1_i1	614.93	1215.63	955.74	962.76
TRINITY_DN1535_c0_g1_i1	0	0.05	0.07	0.11
TRINITY_DN15369_c0_g1_i1	0	0	0	0.19
TRINITY_DN15371_c0_g1_i1	0.34	0.08	0.1	0.22
TRINITY_DN1541_c0_g1_i1	39.3	33.31	36.57	31.86
TRINITY_DN15450_c1_g1_i1	10.64	3.11	5.84	4.64
TRINITY_DN15523_c0_g2_i1	7.94	15.45	11.89	11.6
TRINITY_DN15527_c0_g1_i1	0	0	0.42	0.31
TRINITY_DN15533_c0_g2_i1	0.29	0	0	0
TRINITY_DN15572_c0_g2_i1	19.77	12.31	14.42	16.13
TRINITY_DN15573_c0_g1_i1	4.34	3.04	4.71	3.45
TRINITY_DN15574_c0_g2_i1	2.83	1.13	2.53	2.39
TRINITY_DN15589_c0_g2_i1	0	0	0	1
TRINITY_DN15592_c0_g2_i1	2.21	2.26	1.28	3.98
TRINITY_DN15602_c0_g2_i1	7.64	7.49	6.88	7.33
TRINITY_DN15621_c0_g1_i1	0.21	0.06	0.08	0.03
TRINITY_DN15644_c0_g1_i1	0	0.14	0.18	0
TRINITY_DN15683_c0_g2_i1	50.47	32.27	44.38	67.4
TRINITY_DN15716_c0_g2_i1	7.66	3.99	5.97	5.18
TRINITY_DN1582_c0_g1_i1	0.69	0	0	0.56
TRINITY_DN15848_c0_g1_i1	0	0	0	0
TRINITY_DN15909_c0_g1_i1	0.23	0	0	0
TRINITY_DN15954_c0_g2_i1	32.02	10.49	12.69	16.89
TRINITY_DN15970_c0_g2_i1	0.47	0.35	0.17	0.23
TRINITY_DN1600_c0_g1_i1	0	0.77	0.66	0.13
TRINITY_DN16018_c0_g1_i1	25.6	19.12	25.85	25.1
TRINITY_DN16287_c0_g1_i1	20.88	15.82	22.82	26.11
TRINITY_DN1628_c0_g1_i1	4.59	3.04	4.65	4.63
TRINITY_DN16337_c0_g2_i1	7.26	4.76	5.73	6.95
TRINITY_DN16348_c0_g1_i1	4.52	3.17	5.23	4.63
TRINITY_DN16363_c0_g2_i1	14.07	8.68	13.33	12.47
TRINITY_DN16394_c0_g1_i1	13.05	22	22.9	28.09
TRINITY_DN1640_c0_g1_i1	0.42	0.25	0.65	0.49
TRINITY_DN16468_c0_g1_i1	4.21	2.81	5.14	4
TRINITY_DN16493_c0_g1_i1	0	0	0.18	0
TRINITY_DN16495_c0_g1_i1	0.37	0.25	0.21	0.08
TRINITY_DN16702_c0_g1_i1	18.23	5.69	13.86	14.75
TRINITY_DN16767_c0_g1_i1	0	0	0	0
TRINITY_DN16811_c0_g1_i1	69.52	47.68	64.09	61.46
TRINITY_DN1681_c0_g1_i1	14.96	20.61	11.7	25.51
TRINITY_DN1681_c0_g2_i1	18.65	9.82	11.99	11.22
TRINITY_DN16850_c0_g2_i1	0	0	0	0
TRINITY_DN16893_c0_g1_i2	12.12	10.18	11.07	10.99
TRINITY_DN16945_c0_g1_i1	0.37	0	0	0
TRINITY_DN16954_c0_g2_i1	8.3	3.09	6.6	5.76
TRINITY_DN17018_c0_g1_i1	0.09	0	0.1	0.08
TRINITY_DN17024_c0_g1_i1	2.87	1.34	2.59	3.59
TRINITY_DN17061_c0_g1_i1	0	0.1	0	0
TRINITY_DN17085_c0_g1_i1	0	0	0	0
TRINITY_DN17094_c0_g2_i1	1.38	1.68	1.64	1.49
TRINITY_DN1709_c0_g2_i1	0	0	0	0
TRINITY_DN17103_c0_g1_i1	0	0	0	0
TRINITY_DN17151_c0_g1_i1	0.82	0.32	0.55	0.53
TRINITY_DN17170_c0_g1_i1	5.3	14.88	5.27	10.03
TRINITY_DN17174_c0_g2_i1	6.48	7.67	5.72	7.51
TRINITY_DN17188_c0_g1_i1	97.87	70.6	113	120.65
TRINITY_DN17195_c0_g1_i1	0	0	0	0
TRINITY_DN17202_c0_g1_i1	0.05	0.1	2.35	0.1
TRINITY_DN17210_c0_g1_i1	22.59	18.5	20.06	20.78
TRINITY_DN17222_c0_g1_i1	9.38	5.25	7.61	7.76
TRINITY_DN17234_c0_g1_i1	12.21	5.71	7.27	9.18
TRINITY_DN17242_c0_g1_i1	0.44	0	0.29	0.5
TRINITY_DN17284_c0_g2_i1	65.12	40.87	62.51	72.52
TRINITY_DN17293_c0_g1_i1	73.66	42.56	54.87	62.29
TRINITY_DN17302_c0_g1_i1	3.73	1.35	3.14	2.33
TRINITY_DN17307_c0_g1_i1	3.62	1.85	4.08	4.1
TRINITY_DN17314_c0_g2_i1	2.73	16.18	4.49	6.74
TRINITY_DN17356_c0_g1_i1	18.55	4.32	10.41	10.44
TRINITY_DN17386_c0_g2_i1	24.76	15.34	16.2	18.91
TRINITY_DN17399_c0_g1_i1	26.72	9	12.41	13.69
TRINITY_DN17412_c0_g1_i1	4.7	2.28	3.92	3.62
TRINITY_DN17413_c0_g1_i1	38.79	33.27	34.29	33.9
TRINITY_DN17460_c0_g1_i1	0	0	0	0
TRINITY_DN17465_c0_g1_i1	2.05	1.02	1.61	2.41
TRINITY_DN17485_c0_g1_i1	0	0	0	0
TRINITY_DN17487_c0_g1_i1	0	0	0	0.3
TRINITY_DN17523_c0_g1_i1	4.83	1.3	3.18	3.43
TRINITY_DN17583_c0_g1_i1	326.31	312.96	385.76	314.25
TRINITY_DN17618_c0_g1_i1	47.93	29.28	45.32	36.47
TRINITY_DN17648_c0_g1_i1	53.41	25.91	26.08	36.55
TRINITY_DN17677_c0_g1_i1	0.06	0	0	0
TRINITY_DN17719_c0_g1_i1	30.35	26.04	26.79	30.76
TRINITY_DN17727_c0_g1_i1	5.3	4.59	5.44	5.22
TRINITY_DN17746_c0_g1_i1	14.06	9.97	13.26	13.79
TRINITY_DN17756_c0_g1_i1	7.73	4.28	9.39	8.15
TRINITY_DN17762_c0_g1_i1	0	0.13	0	0
TRINITY_DN17781_c0_g2_i1	7.32	4.44	5.11	9.03
TRINITY_DN17782_c0_g1_i1	4.26	4.41	4.78	2.96
TRINITY_DN17793_c0_g1_i1	31.35	20.23	28.82	29.32
TRINITY_DN17822_c0_g1_i1	1522.6	1501.29	937.15	804.68
TRINITY_DN17841_c0_g1_i1	101.77	89.8	111.13	102.85
TRINITY_DN17848_c0_g1_i1	1.39	0	0.67	0.74
TRINITY_DN17849_c0_g1_i1	7.64	3.14	7.17	7.55
TRINITY_DN17850_c0_g2_i1	216.2	111.82	184.93	182.23
TRINITY_DN17861_c0_g1_i1	18.09	12.25	17.26	17.92
TRINITY_DN17862_c0_g1_i1	16.25	7.99	14.51	15.24
TRINITY_DN17864_c0_g1_i1	41.29	28.94	45.02	43.2
TRINITY_DN17868_c0_g2_i1	6.83	3.42	4.24	4.02
TRINITY_DN17869_c0_g2_i1	2.08	0.76	0.92	1.82
TRINITY_DN17870_c0_g2_i1	1826.99	933.81	1547.98	1651.77
TRINITY_DN17873_c0_g1_i1	0	0	0	0
TRINITY_DN17900_c0_g2_i1	0.95	0.8	1.03	1.05
TRINITY_DN17903_c0_g1_i1	41.8	31.05	40.25	38.84
TRINITY_DN17910_c0_g1_i1	8.64	2.83	6.47	5.85
TRINITY_DN17915_c0_g1_i1	3.25	2.24	2.8	2.6
TRINITY_DN17917_c0_g2_i1	36.63	36.63	33.16	28.4
TRINITY_DN17935_c0_g1_i1	23.26	13.49	19.89	19.14
TRINITY_DN17951_c0_g1_i4	0.8	0.49	1.29	0.45
TRINITY_DN17957_c0_g1_i1	226.45	152.62	193.06	234.65
TRINITY_DN17991_c0_g1_i1	63.09	98.6	99.42	103.72
TRINITY_DN17996_c0_g2_i1	0	0	2.33	0
TRINITY_DN17997_c1_g1_i1	26.91	20	25.57	37.81
TRINITY_DN18003_c0_g1_i1	10.42	5.47	8.89	8.67
TRINITY_DN18011_c0_g1_i1	29.15	26.31	30.02	31.4
TRINITY_DN18018_c0_g1_i1	0	0	0	0
TRINITY_DN18019_c0_g1_i1	0.35	0.53	6.46	0.93
TRINITY_DN18020_c0_g1_i1	91.07	104.68	93.67	97.71
TRINITY_DN18023_c0_g1_i1	30.85	12.77	24.29	20
TRINITY_DN18024_c0_g1_i1	27.27	20.64	29.94	37.3
TRINITY_DN18029_c0_g1_i1	31.36	21.55	27.94	27.22
TRINITY_DN18033_c0_g1_i1	4.34	2.95	5.14	4.11
TRINITY_DN18034_c0_g1_i1	3.57	2.63	3.56	4.09
TRINITY_DN18035_c0_g1_i1	4.25	2.38	4.32	3.71
TRINITY_DN18039_c0_g1_i1	163.04	166.3	196.6	224.55
TRINITY_DN18049_c0_g2_i1	5.76	1.95	4.03	2.44
TRINITY_DN18054_c0_g11_i1	8.9	8.8	11.14	17.04
TRINITY_DN18055_c0_g1_i1	67.58	42.62	51.6	51.56
TRINITY_DN18064_c0_g2_i1	8.2	4.34	7.85	8.32
TRINITY_DN18068_c0_g2_i1	10.99	8.04	14.04	10.11
TRINITY_DN18068_c1_g1_i1	91.68	68.42	100.32	60.28
TRINITY_DN18071_c0_g2_i1	93.29	80.41	42	61.35
TRINITY_DN18074_c0_g1_i1	47.75	22.83	37.13	33.77
TRINITY_DN1807_c0_g1_i1	20.63	12.87	19.87	19.39
TRINITY_DN18080_c0_g1_i1	57.18	31.33	43.82	54.22
TRINITY_DN18083_c4_g1_i1	8006.22	3531.42	5614.7	6266.78
TRINITY_DN18094_c0_g1_i1	378.02	404.22	369.82	457.07
TRINITY_DN18095_c0_g2_i1	660.65	706.5	837.19	792.9
TRINITY_DN18106_c0_g1_i1	41.46	14.88	28.8	31.61
TRINITY_DN18111_c0_g1_i1	25.33	13.85	19.35	27.22
TRINITY_DN18120_c2_g1_i1	18.01	8.67	14.95	17.98
TRINITY_DN18143_c0_g1_i1	23.48	19.11	21.63	25.34
TRINITY_DN18159_c0_g1_i1	16.34	9.04	11.96	8.34
TRINITY_DN18164_c0_g1_i1	38.45	15.34	23.62	27.17
TRINITY_DN18170_c0_g1_i1	9.39	6.76	10.45	8.33
TRINITY_DN18178_c0_g1_i1	6.07	4.46	8.38	6.32
TRINITY_DN18179_c0_g1_i1	6.55	3.55	4.32	5.22
TRINITY_DN18193_c0_g2_i1	1.72	2.58	1.78	2.49
TRINITY_DN18197_c0_g1_i1	6.95	4.71	6.74	6.47
TRINITY_DN18198_c0_g2_i1	0.33	0.09	0.19	0.12
TRINITY_DN18202_c0_g1_i1	107.23	36.55	60.16	89.02
TRINITY_DN18209_c0_g1_i1	1.44	0.47	4.28	2.8
TRINITY_DN18210_c0_g1_i1	10.63	7.7	11.27	10.65
TRINITY_DN18223_c0_g1_i1	47.12	32.56	41.9	48.95
TRINITY_DN18233_c0_g2_i1	2.01	1.2	1.85	2.2
TRINITY_DN18236_c0_g1_i1	5.56	3.4	4.97	5.05
TRINITY_DN18238_c0_g2_i1	20.17	8.34	14.08	15.1
TRINITY_DN18245_c0_g2_i1	59.64	31.41	37.68	39.17
TRINITY_DN18263_c0_g1_i1	47.41	27.97	33.53	40.91
TRINITY_DN18264_c0_g1_i1	12.81	13.21	13.68	11
TRINITY_DN18265_c0_g1_i1	72.29	50.42	60.26	64.85
TRINITY_DN18267_c0_g1_i1	24.27	14.48	12.4	12.79
TRINITY_DN18283_c0_g1_i4	20.56	14.5	16.06	24.75
TRINITY_DN18323_c0_g1_i1	18.11	21.69	19.12	30.02
TRINITY_DN18327_c0_g1_i1	2.04	0.76	0.79	1.08
TRINITY_DN18341_c0_g1_i1	8.13	4.5	6.83	6.27
[truncated: 9,230 more rows]

## Sheet: heat muscle
Supplementary File 2. RNA-seq FPKM data obtained in the current study. Under three conditions of balling, heat, and control, the gene expression levels of 3 tissues of brain, fat body, and flight muscle were measured by RNA-seq. The FPKM data for each condition and tissue are shown in separate worksheets.
[truncated: 10,173 more rows]

[truncated: 3 more sheets: control brain, control fat body, control muscle]
