# Supplementary material for: Genes associated with hot defensive bee ball in the Japanese honeybee, Apis cerana japonica
Source: BMC Ecol Evol. 2022 Mar 16;22:31. doi: 10.1186/s12862-022-01989-9 (PMC8925055; doi:10.1186/s12862-022-01989-9)
Supplement: Supplementary file 3 — Additional file 3. Defferentially expressed genes (DEGs) detected in the comparison1 and comparison 2. DEGs were listed in rank order based on the Trinity_ID. Red and blue letters indicate whether the gene expression level is upregulated or downregulated with relative to control. [file 12862_2022_1989_MOESM3_ESM.xlsx]

## Sheet: balling brain vs. control brain
Supplementary File 3. Defferentially expressed genes (DEGs) detected in the comparison1 and comparison 2. DEGs were listed in rank order based on the Trinity_ID. Red and blue letters indicate whether the gene expression level is upregulated or downregulated with relative to control.
Transcriptome_ID	Gene_name	q.value
TRINITY_DN10595_c0_g1_i4	ras-related protein Rab-2	1.65e-05
TRINITY_DN132380_c0_g2_i1	protein lethal(2)essential for life-like	1.11e-46
TRINITY_DN17314_c0_g2_i1	15-hydroxyprostaglandin dehydrogenase [NAD(+)]-like	1.25e-08
TRINITY_DN23507_c0_g1_i1	uncharacterized protein LOC107995648	5.8e-07
TRINITY_DN23923_c0_g1_i1	-	0.00370504
TRINITY_DN36449_c0_g1_i1	protein lethal(2)essential for life-like	1.49e-30
TRINITY_DN37395_c0_g1_i3	LOW QUALITY PROTEIN: serine-rich adhesin for platelets-like	0.000200468
TRINITY_DN40717_c0_g1_i1	protein lethal(2)essential for life-like	1.26e-45
TRINITY_DN43873_c0_g1_i1	proteasome subunit beta type-1	0.000153399
TRINITY_DN44852_c0_g1_i2	rhodopsin, long-wavelength	0.00423077
TRINITY_DN46372_c0_g5_i1	uncharacterized protein LOC107996830	0.0356437
TRINITY_DN46695_c0_g1_i3	atrophin-1-like isoform X6	0.012977
TRINITY_DN46710_c0_g2_i1	arrestin homolog	0.00818807
TRINITY_DN48528_c0_g3_i1	protein lethal(2)essential for life-like	1.03e-22
TRINITY_DN49007_c0_g1_i1	phenoloxidase 2	0.00527849
TRINITY_DN49068_c4_g4_i1	NADH dehydrogenase subunit 5 (mitochondrion)	0.037806
TRINITY_DN50914_c0_g1_i1	transcription factor AP-1	6.26e-05
TRINITY_DN51466_c0_g1_i1	1-phosphatidylinositol 4,5-bisphosphate phosphodiesterase-like	0.00446962
TRINITY_DN53906_c1_g2_i1	dnaJ protein homolog 1	6.4e-09
TRINITY_DN53921_c3_g1_i1	uncharacterized protein LOC408661 isoform X1	0.0455814
TRINITY_DN54063_c0_g1_i1	uncharacterized protein LOC107996372	0.0362583
TRINITY_DN54457_c2_g1_i1	Heat shock 70 kDa protein cognate 4	0.00875431
TRINITY_DN55008_c0_g1_i8	SLIT and NTRK-like protein 4 isoform X3	0.0311979
TRINITY_DN55109_c1_g1_i6	serine/arginine repetitive matrix protein 1	3.71e-07
TRINITY_DN55178_c0_g1_i1	heat shock protein 83	9.3e-06
TRINITY_DN56061_c0_g1_i2	protein polybromo-1 isoform X1	0.00488104
TRINITY_DN56321_c0_g1_i1	malate dehydrogenase, cytoplasmic-like isoform X2	0.0339264
TRINITY_DN56846_c0_g2_i6	plexin-B isoform X1	0.00404704
TRINITY_DN57088_c1_g1_i1	heat shock 70 kDa protein cognate 4-like	2.23e-19
TRINITY_DN57486_c0_g1_i1	farnesol dehydrogenase-like	0.00818807
TRINITY_DN57804_c1_g2_i1	arrestin homolog	7.76e-05
TRINITY_DN58190_c0_g15_i4	fatty-acid amide hydrolase 2-B	0.0174546
TRINITY_DN58239_c0_g1_i2	F-box/LRR-repeat protein 3-like isoform X1	0.0389125
TRINITY_DN59053_c0_g1_i3	protein tweety-like	8.59e-05
TRINITY_DN59105_c0_g1_i3	protein FAN isoform X1	1.44e-23
TRINITY_DN59141_c0_g1_i1	uncharacterized protein LOC107996575 isoform X1	0.0356437
TRINITY_DN59580_c1_g1_i3	uncharacterized protein LOC108000668 isoform X1	0.00104224
TRINITY_DN59839_c0_g2_i1	cysteine-rich venom protein 6-like	0.0416877
TRINITY_DN59984_c2_g2_i1	heat shock protein HSP 90-alpha-like	0.000165516
TRINITY_DN60477_c1_g2_i9	alpha-N-acetylglucosaminidase	0.043252
TRINITY_DN60766_c1_g2_i1	autophagy-related protein 9A	0.037943
TRINITY_DN60791_c1_g1_i4	calcium-transporting ATPase type 2C member 1 isoform X1	0.000704516
TRINITY_DN61990_c0_g1_i3	semaphorin-1A isoform X1	0.0389125
TRINITY_DN62098_c4_g1_i3	nuclear receptor subfamily 4 group A member 2 isoform X3	0.0282604
TRINITY_DN62133_c0_g1_i1	uncharacterized protein LOC108001633	7.32e-06
TRINITY_DN62142_c0_g4_i1	serine/threonine-protein kinase tousled-like 2 isoform X1	0.0181082
TRINITY_DN62866_c0_g2_i5	zinc finger protein 91-like isoform X1	0.0362583
TRINITY_DN63018_c0_g1_i2	protein lethal(2)essential for life-like	9.93e-20
TRINITY_DN63169_c0_g1_i7	uncharacterized protein LOC108001648 isoform X2	0.00627707
TRINITY_DN63796_c1_g1_i2	uncharacterized protein LOC409764 isoform X1	1.06e-05
TRINITY_DN64086_c1_g1_i1	uncharacterized serine-rich protein C215.13-like isoform X16	0.0183378
TRINITY_DN64176_c0_g1_i2	-	0.000195682
TRINITY_DN64356_c0_g1_i2	arylsulfatase B-like isoform X1	0.0453585
TRINITY_DN64357_c0_g5_i1	SPARC-related modular calcium-binding protein 1-like isoform X1	0.0397297
TRINITY_DN64398_c0_g3_i13	glycerophosphocholine phosphodiesterase GPCPD1-like isoform X1	0.0484118
TRINITY_DN64567_c2_g3_i2	serine-arginine protein 55 isoform X13	1.44e-06
TRINITY_DN64711_c0_g7_i3	uncharacterized protein LOC552608 isoform X2	0.0422086
TRINITY_DN64885_c0_g1_i1	Disintegrin and metalloproteinase domain-containing protein 12	0.0255839
TRINITY_DN64986_c0_g1_i3	choline/ethanolamine kinase isoform X2	0.0021747
TRINITY_DN64986_c0_g1_i6	choline/ethanolamine kinase-like isoform X1	0.0105184
TRINITY_DN65013_c0_g1_i4	uncharacterized protein LOC108003853	0.0174546
TRINITY_DN65197_c0_g1_i1	uncharacterized protein LOC107994593	0.0339787
TRINITY_DN65299_c3_g1_i2	chromodomain-helicase-DNA-binding protein 7-like isoform X4	2e-05
TRINITY_DN65329_c1_g1_i2	ribonuclease H1	2.84e-09
TRINITY_DN65347_c3_g1_i1	BAG domain-containing protein Samui isoform X2	1.02e-11
TRINITY_DN65593_c0_g1_i1	carotenoid isomerooxygenase	8.35e-06
TRINITY_DN65823_c0_g3_i1	inactive tyrosine-protein kinase 7-like	4.26e-05
TRINITY_DN66185_c0_g2_i1	adenylate cyclase type 3 isoform X1	0.0453585
TRINITY_DN66524_c6_g2_i5	uncharacterized protein LOC108003845 isoform X2	0.0200837
TRINITY_DN66590_c1_g23_i1	hypothetical protein WN48_09729	9.83e-05
TRINITY_DN66719_c0_g1_i6	ankycorbin-like isoform X1	5.8e-07
TRINITY_DN66896_c0_g1_i31	glutamate receptor ionotropic, kainate 2-like isoform X5	0.00013984
TRINITY_DN66903_c5_g1_i13	L-asparaginase	0.0210357
TRINITY_DN66956_c1_g2_i2	uncharacterized protein LOC107964475	0.0220135
TRINITY_DN66995_c4_g1_i1	dnaJ homolog subfamily C member 22	0.0423643
TRINITY_DN67002_c2_g2_i3	myotubularin-related protein 3 isoform X1	0.0282604
TRINITY_DN67009_c0_g1_i1	protein tincar-like isoform X2	1.38e-08
TRINITY_DN67132_c0_g2_i5	atrial natriuretic peptide receptor 1-like isoform X2	0.0143691
TRINITY_DN67173_c3_g1_i1	Krueppel-like factor 10	0.04359
TRINITY_DN7096_c3_g1_i1	LOW QUALITY PROTEIN: uncharacterized protein LOC100870104, partial	0.017301
TRINITY_DN7199_c0_g2_i1	uncharacterized protein LOC107999389	3.26e-06
TRINITY_DN729_c0_g2_i1	sHSP24.2a	7.67e-93

## Sheet: balling fat vs. control fat
Supplementary File 3. Defferentially expressed genes (DEGs) detected in the comparison1 and comparison 2. DEGs were listed in rank order based on the Trinity_ID. Red and blue letters indicate whether the gene expression level is upregulated or downregulated with relative to control.
Transcriptome_ID	Gene_name	q.value
TRINITY_DN106142_c0_g1_i1	lambda-crystallin homolog	0.0368035
TRINITY_DN107498_c1_g14_i1	eukaryotic translation initiation factor 5B	0.00473962
TRINITY_DN119703_c0_g1_i1	reticulon-4 receptor-like	0.0296238
TRINITY_DN132380_c0_g2_i1	protein lethal(2)essential for life-like	1.32e-41
TRINITY_DN132595_c0_g1_i1	uncharacterized protein LOC107997459	1.36e-05
TRINITY_DN18323_c0_g1_i1	homeobox protein Hox-C6b isoform X2	0.0404533
TRINITY_DN22348_c0_g1_i1	facilitated trehalose transporter Tret1-like	0.0499803
TRINITY_DN24083_c0_g1_i2	erythroid differentiation-related factor 1 isoform X1	0.0433235
TRINITY_DN34778_c0_g3_i1	defensin-1	0.0112644
TRINITY_DN36352_c0_g2_i1	cytochrome P450 4C1-like isoform X1	0.0196532
TRINITY_DN36449_c0_g1_i1	protein lethal(2)essential for life-like <>sHSP22.6	2.01e-58
TRINITY_DN37805_c0_g1_i2	cytochrome b5-like	0.0433235
TRINITY_DN38568_c0_g1_i2	protein HGV2 isoform X2	9.69e-23
TRINITY_DN40717_c0_g1_i1	protein lethal(2)essential for life-like	5.02e-25
TRINITY_DN43729_c0_g4_i1	abaecin-like	4.5e-05
TRINITY_DN43743_c0_g1_i1	inositol monophosphatase 2-like	0.0220723
TRINITY_DN43853_c3_g1_i1	asporin-like	0.00365573
TRINITY_DN43873_c0_g1_i1	proteasome subunit beta type-1	0.00199114
TRINITY_DN44852_c0_g1_i2	rhodopsin, long-wavelength	0.00792286
TRINITY_DN44963_c0_g1_i1	uncharacterized protein LOC107992411	4.67e-06
TRINITY_DN46710_c0_g2_i1	arrestin homolog	0.0413288
TRINITY_DN47219_c0_g1_i1	serine protease 44 isoform X1	0.00162031
TRINITY_DN47826_c0_g1_i2	uncharacterized protein LOC108003965	0.032283
TRINITY_DN47990_c6_g1_i1	uncharacterized protein LOC107995020	0.00206509
TRINITY_DN48030_c0_g1_i4	DNA-directed RNA polymerase III subunit RPC3	0.032543
TRINITY_DN48528_c0_g3_i1	protein lethal(2)essential for life-like	2.8e-38
TRINITY_DN48929_c0_g1_i1	uncharacterized protein LOC107998913	0.00687323
TRINITY_DN50914_c0_g1_i1	transcription factor AP-1	7.88e-10
TRINITY_DN51337_c0_g1_i1	vacuolar protein sorting-associated protein 13A isoform X2	0.000114649
TRINITY_DN52698_c0_g1_i3	asparagine synthetase domain-containing protein CG17486 isoform X2	0.0231335
TRINITY_DN53343_c0_g2_i1	integumentary mucin A.1-like	0.0114975
TRINITY_DN53906_c1_g2_i1	dnaJ protein homolog 1	1.69e-15
TRINITY_DN54457_c2_g1_i1	Heat shock 70 kDa protein cognate 4	0.0154569
TRINITY_DN55178_c0_g1_i1	heat shock protein 83	1.61e-23
TRINITY_DN55812_c0_g1_i2	ATP-dependent RNA helicase dbp2-like	0.000807408
TRINITY_DN55998_c0_g1_i1	protein Malvolio isoform X1	0.0338328
TRINITY_DN56471_c0_g3_i1	protein lethal(2)essential for life-like	2.71e-05
TRINITY_DN56712_c0_g1_i2	gastrula zinc finger protein xFG20-1-like	0.0433235
TRINITY_DN56905_c1_g3_i1	venom acid phosphatase Acph-1-like	0.0324768
TRINITY_DN56979_c0_g2_i1	synaptic vesicle glycoprotein 2B	0.000673958
TRINITY_DN57012_c0_g2_i1	forkhead box protein D3-like	0.0499803
TRINITY_DN57086_c0_g1_i1	dual specificity protein phosphatase 10-like	0.00206509
TRINITY_DN57088_c1_g1_i1	heat shock 70 kDa protein cognate 4-like	7.16e-74
TRINITY_DN58172_c0_g1_i1	beta-1,3-glucan-binding protein-like	1.77e-05
TRINITY_DN58190_c0_g15_i4	fatty-acid amide hydrolase 2-B	0.00792286
TRINITY_DN58416_c0_g1_i5	WD repeat-containing protein mio-B isoform X4	0.0034481
TRINITY_DN58513_c2_g2_i2	97 kDa heat shock protein isoform X2	0.0270503
TRINITY_DN58719_c0_g2_i1	LOW QUALITY PROTEIN: sorbitol dehydrogenase-like	0.00366612
TRINITY_DN58967_c2_g1_i2	venom carboxylesterase-6	0.0461828
TRINITY_DN59470_c4_g3_i1	major royal jelly protein MRJP2	0.00365573
TRINITY_DN59470_c4_g3_i2	major royal jelly protein 3	0.00662764
TRINITY_DN59633_c1_g1_i1	bifunctional 3'-phosphoadenosine 5'-phosphosulfate synthase-like isoform X1	0.032152
TRINITY_DN59917_c1_g1_i1	esterase E4-like	0.000147731
TRINITY_DN59984_c2_g2_i1	heat shock protein HSP 90-alpha-like	0.00365573
TRINITY_DN60082_c0_g1_i7	transcription initiation factor TFIID subunit 4-like isoform X3	0.0305604
TRINITY_DN60548_c0_g1_i1	uncharacterized protein LOC107998225	0.000511132
TRINITY_DN60922_c0_g2_i6	flocculation protein FLO11-like isoform X1	0.00285553
TRINITY_DN61660_c0_g1_i1	astakine-like	0.00662764
TRINITY_DN61751_c0_g1_i2	cytochrome b561 domain-containing protein 2-like	0.0499803
TRINITY_DN61781_c0_g2_i1	leucine-rich repeat-containing protein 15-like	0.00798176
TRINITY_DN61934_c1_g5_i1	tribbles homolog 2	2.65e-10
TRINITY_DN62457_c0_g1_i1	putative inorganic phosphate cotransporter	0.00729003
TRINITY_DN62648_c1_g1_i1	Interferon regulatory factor 2-binding protein-like	0.000807408
TRINITY_DN62988_c0_g1_i2	facilitated trehalose transporter Tret1-like	0.044329
TRINITY_DN63018_c0_g1_i2	protein lethal(2)essential for life-like	1.6e-31
TRINITY_DN63179_c6_g1_i17	intraflagellar transport protein 81 homolog isoform X2	0.0247319
TRINITY_DN63563_c0_g2_i2	facilitated trehalose transporter Tret1-like	0.032635
TRINITY_DN63724_c0_g1_i4	acetyl-CoA carboxylase isoform X5	0.00238551
TRINITY_DN64176_c0_g1_i2	-	0.0396984
TRINITY_DN64501_c1_g1_i1	sterol O-acyltransferase 1	0.0404533
TRINITY_DN64567_c2_g3_i2	serine-arginine protein 55 isoform X13	4.05e-05
TRINITY_DN64575_c3_g1_i1	uncharacterized protein LOC108000653 isoform X2	0.0335703
TRINITY_DN64663_c0_g1_i1	-	0.0196532
TRINITY_DN64986_c0_g1_i3	choline/ethanolamine kinase isoform X2	0.0256002
TRINITY_DN65069_c0_g1_i1	breast cancer anti-estrogen resistance protein 3 isoform X1	0.0175859
TRINITY_DN65215_c2_g14_i2	excitatory amino acid transporter 1-like	0.0140627
TRINITY_DN65307_c0_g1_i1	inositol-trisphosphate 3-kinase A isoform X1	0.00624874
TRINITY_DN65329_c1_g1_i2	ribonuclease H1	2.31e-15
TRINITY_DN65347_c3_g1_i1	BAG domain-containing protein Samui isoform X2	9.06e-50
TRINITY_DN65472_c3_g1_i4	intraflagellar transport protein 80 homolog isoform X1	0.00662764
TRINITY_DN65523_c2_g2_i1	uncharacterized protein LOC107996191	0.00687323
TRINITY_DN65712_c0_g1_i9	Protein lozenge	0.0499803
TRINITY_DN65960_c0_g1_i2	LOW QUALITY PROTEIN: coagulation factor X-like	0.0387047
TRINITY_DN65996_c7_g1_i3	rab3 GTPase-activating protein non-catalytic subunit isoform X2	1.36e-05
TRINITY_DN66085_c3_g16_i1	carboxypeptidase B-like isoform X1	9.4e-05
TRINITY_DN66326_c3_g2_i1	transferrin	0.00224961
TRINITY_DN66360_c1_g4_i3	inositol-trisphosphate 3-kinase A-like isoform X2	0.00162031
TRINITY_DN66407_c10_g2_i1	-	0.0387047
TRINITY_DN66696_c0_g2_i5	aminopeptidase N-like	0.000410194
TRINITY_DN66700_c0_g1_i9	DNA repair protein complementing XP-G cells	5.53e-07
TRINITY_DN66750_c0_g1_i5	uncharacterized protein LOC108002039	0.00729003
TRINITY_DN66759_c0_g1_i9	methylcytosine dioxygenase TET2-like isoform X2	0.000470328
TRINITY_DN66940_c3_g1_i2	feline leukemia virus subgroup C receptor-related protein 2	0.0391388
TRINITY_DN67009_c0_g1_i1	protein tincar-like isoform X2	0.0396405
TRINITY_DN67402_c0_g1_i1	slit homolog 2 protein-like	0.0034481
TRINITY_DN7199_c0_g2_i1	uncharacterized protein LOC107999389	4.59e-14
TRINITY_DN729_c0_g2_i1	sHSP24.2a	3.38e-92
TRINITY_DN80647_c0_g2_i1	hymenoptaecin	0.000446815
TRINITY_DN8387_c0_g1_i1	probable cytochrome P450 6a14	0.0384295
TRINITY_DN9411_c0_g1_i2	uncharacterized protein LOC107999684 isoform X1	0.00725663
TRINITY_DN9460_c0_g1_i1	acetylcholinesterase-like	0.0283748

## Sheet: balling muscle vs. contr muscle
Supplementary File 3. Defferentially expressed genes (DEGs) detected in the comparison1 and comparison 2. DEGs were listed in rank order based on the Trinity_ID. Red and blue letters indicate whether the gene expression level is upregulated or downregulated with relative to control.
Transcriptome_ID	Gene_name	q.value
TRINITY_DN10595_c0_g1_i4	ras-related protein Rab-2	0.00838871
TRINITY_DN132380_c0_g2_i1	protein lethal(2)essential for life-like	2.39e-10
TRINITY_DN132637_c0_g1_i1	cuticle protein-like isoform X2	3.85e-05
TRINITY_DN28217_c0_g1_i1	histone H1-like	0.0151478
TRINITY_DN34978_c0_g1_i1	endochitinase A1-like	0.0349203
TRINITY_DN36169_c0_g1_i2	uncharacterized protein LOC107998549	0.0337923
TRINITY_DN36449_c0_g1_i1	protein lethal(2)essential for life-like	8.45e-07
TRINITY_DN44852_c0_g1_i2	rhodopsin, long-wavelength	3.37e-06
TRINITY_DN44925_c1_g1_i1	decaprenyl-diphosphate synthase subunit 1	0.0152318
TRINITY_DN46710_c0_g2_i1	arrestin homolog	0.010878
TRINITY_DN47523_c0_g1_i1	hypothetical protein SINV_00135, partial	0.0167509
TRINITY_DN49008_c2_g1_i1	major royal jelly protein MRJP1 precursor	0.0493599
TRINITY_DN49068_c3_g1_i2	uncharacterized protein LOC107998437	0.00107951
TRINITY_DN55178_c0_g1_i1	heat shock protein 83	2.73e-10
TRINITY_DN56609_c0_g1_i2	LOW QUALITY PROTEIN: U1 small nuclear ribonucleoprotein 70 kDa-like	0.0080118
TRINITY_DN59470_c4_g3_i1	major royal jelly protein MRJP2	0.0396787
TRINITY_DN61204_c2_g3_i1	caprin homolog	0.0493599
TRINITY_DN62308_c0_g1_i3	galactosylgalactosylxylosylprotein 3-beta-glucuronosyltransferase P	1.91e-05
TRINITY_DN62352_c0_g1_i4	BAI1-associated protein 3 isoform X2	0.0151478
TRINITY_DN63018_c0_g1_i2	protein lethal(2)essential for life-like	0.0219338
TRINITY_DN63068_c1_g2_i4	U3 small nucleolar RNA-associated protein 18 homolog	6.2e-08
TRINITY_DN63648_c0_g2_i1	protein FAM69C	0.0489366
TRINITY_DN65329_c1_g1_i2	ribonuclease H1	1.29e-30
TRINITY_DN65879_c0_g1_i2	DNA ligase 1-like	0.0493599
TRINITY_DN66044_c2_g1_i4	discoidin domain-containing receptor 2-like isoform X1	0.0489366
TRINITY_DN66713_c0_g1_i18	-	3.21e-06
TRINITY_DN66841_c1_g1_i3	A disintegrin and metalloproteinase with thrombospondin motifs 7-like isoform X1	0.0149468
TRINITY_DN729_c0_g2_i1	sHSP24.2a	1.59e-05

## Sheet: heat brain vs. control brain
Supplementary File 3. Defferentially expressed genes (DEGs) detected in the comparison1 and comparison 2. DEGs were listed in rank order based on the Trinity_ID. Red and blue letters indicate whether the gene expression level is upregulated or downregulated with relative to control.
Transcriptome_ID	Gene_name	q.value
TRINITY_DN10595_c0_g1_i4	ras-related protein Rab-2	1.41e-07
TRINITY_DN132380_c0_g2_i1	protein lethal(2)essential for life-like	2.6e-40
TRINITY_DN132381_c0_g1_i1	putative RNA-binding protein 15B isoform X1	0.000239065
TRINITY_DN18035_c0_g1_i1	protein SMG8 isoform X1	0.0106918
TRINITY_DN20940_c0_g1_i1	band 4.1-like protein 5 isoform X1	0.024333
TRINITY_DN23923_c0_g1_i1	-	1.7e-06
TRINITY_DN25709_c0_g2_i2	uncharacterized protein LOC107994600	1.23e-06
TRINITY_DN34978_c0_g1_i1	endochitinase A1-like	0.00863976
TRINITY_DN35381_c0_g2_i1	exportin-6	0.0217959
TRINITY_DN36449_c0_g1_i1	protein lethal(2)essential for life-like	2.35e-23
TRINITY_DN36756_c0_g2_i1	uncharacterized protein LOC107997735	0.000109295
TRINITY_DN40717_c0_g1_i1	protein lethal(2)essential for life-like	1.6e-44
TRINITY_DN41110_c0_g1_i1	autophagy-related protein 2 homolog B	0.0344975
TRINITY_DN41428_c1_g1_i1	DNA fragmentation factor subunit alpha-like	0.0410168
TRINITY_DN43873_c0_g1_i1	proteasome subunit beta type-1	3.77e-09
TRINITY_DN43914_c0_g1_i2	membrane metallo-endopeptidase-like 1 isoform X1	0.0284301
TRINITY_DN46372_c0_g5_i1	uncharacterized protein LOC107996830	0.00653379
TRINITY_DN46695_c0_g1_i3	atrophin-1-like isoform X6	0.0091751
TRINITY_DN48030_c0_g1_i4	DNA-directed RNA polymerase III subunit RPC3	0.0437316
TRINITY_DN48233_c0_g9_i1	circadian clock-controlled protein-like	0.021242
TRINITY_DN48528_c0_g3_i1	protein lethal(2)essential for life-like	2.31e-17
TRINITY_DN48922_c1_g4_i1	calcyclin-binding protein	0.00223348
TRINITY_DN49006_c2_g1_i1	SAP30-binding protein	0.000111926
TRINITY_DN50202_c0_g1_i3	THO complex subunit 1 isoform X3	0.00535654
TRINITY_DN52110_c0_g1_i1	casein kinase I isoform X7	0.00419416
TRINITY_DN52142_c0_g3_i1	uncharacterized protein LOC107996837 isoform X1	0.047836
TRINITY_DN52583_c0_g1_i2	probable WRKY transcription factor protein 1	0.0173914
TRINITY_DN53879_c0_g1_i5	kinesin-like protein KIF21A isoform X1	0.0417056
TRINITY_DN53906_c1_g2_i1	dnaJ protein homolog 1	6.23e-12
TRINITY_DN54457_c2_g1_i1	Heat shock 70 kDa protein cognate 4	0.00029587
TRINITY_DN54920_c0_g1_i1	-	2.02e-06
TRINITY_DN54958_c0_g1_i2	UPF0047 protein YjbQ	0.025356
TRINITY_DN55075_c0_g1_i2	transmembrane protein adipocyte-associated 1 homolog	0.00343591
TRINITY_DN55109_c1_g1_i6	serine/arginine repetitive matrix protein 1	0.000220634
TRINITY_DN55178_c0_g1_i1	heat shock protein 83	1.21e-10
TRINITY_DN55812_c0_g1_i2	ATP-dependent RNA helicase dbp2-like	0.00633299
TRINITY_DN57088_c1_g1_i1	heat shock 70 kDa protein cognate 4-like	1.15e-14
TRINITY_DN57142_c0_g1_i5	WD repeat, SAM and U-box domain-containing protein 1-like isoform X1	0.0319224
TRINITY_DN57486_c0_g1_i1	farnesol dehydrogenase-like	0.00657353
TRINITY_DN57974_c1_g1_i10	axin-2 isoform X1	0.0342841
TRINITY_DN58095_c0_g1_i2	odorant binding protein 21	0.0334411
TRINITY_DN58506_c0_g2_i1	uncharacterized protein LOC100576387	0.0334411
TRINITY_DN59053_c0_g1_i3	protein tweety-like	0.00305077
TRINITY_DN59105_c0_g1_i3	protein FAN isoform X1	7.53e-22
TRINITY_DN59265_c0_g1_i2	REM2- and Rab-like small GTPase 1	0.0241453
TRINITY_DN59529_c0_g1_i1	-	0.0306484
TRINITY_DN59580_c1_g1_i3	uncharacterized protein LOC108000668 isoform X1	4.44e-06
TRINITY_DN59984_c2_g2_i1	heat shock protein HSP 90-alpha-like	2.44e-08
TRINITY_DN60764_c0_g1_i4	rho GTPase-activating protein 44-like isoform X2	0.0284301
TRINITY_DN61419_c0_g1_i1	putative uncharacterized protein DDB_G0286901	0.0196767
TRINITY_DN61732_c0_g1_i1	protein toll	0.0217992
TRINITY_DN61898_c0_g1_i8	semaphorin-5A	0.000320105
TRINITY_DN62225_c0_g1_i4	ubiquitin domain-containing protein UBFD1-like	0.0334411
TRINITY_DN62996_c0_g1_i2	zinc finger protein GLI1-like	2.9e-06
TRINITY_DN63018_c0_g1_i2	protein lethal(2)essential for life-like	1.18e-15
TRINITY_DN63169_c0_g1_i7	uncharacterized protein LOC108001648 isoform X2	0.0296876
TRINITY_DN63219_c0_g2_i1	putative uncharacterized protein DDB_G0271606	0.00148228
TRINITY_DN63306_c0_g1_i2	monocarboxylate transporter 3 isoform X2	0.0319224
TRINITY_DN63522_c0_g1_i1	guanylate cyclase 32E-like	0.000332736
TRINITY_DN63694_c0_g1_i2	mycosubtilin synthase subunit C isoform X1	0.00590484
TRINITY_DN63796_c1_g1_i2	uncharacterized protein LOC409764 isoform X1	1.47e-05
TRINITY_DN64398_c0_g3_i13	glycerophosphocholine phosphodiesterase GPCPD1-like isoform X1	0.0319224
TRINITY_DN64512_c0_g1_i2	iroquois-class homeodomain protein IRX-6 isoform X3	0.00209605
TRINITY_DN64567_c2_g3_i2	serine-arginine protein 55 isoform X13	8.17e-09
TRINITY_DN64986_c0_g1_i3	choline/ethanolamine kinase isoform X2	4.33e-06
TRINITY_DN64986_c0_g1_i6	choline/ethanolamine kinase-like isoform X1	2.44e-08
TRINITY_DN65039_c1_g1_i9	SEC23-interacting protein-like isoform X1	0.000268769
TRINITY_DN65212_c3_g1_i1	protein groucho-1-like isoform X1	0.0457029
TRINITY_DN65299_c3_g1_i2	chromodomain-helicase-DNA-binding protein 7-like isoform X4	4.65e-06
TRINITY_DN65329_c1_g1_i2	glutamyl aminopeptidase-like isoform X2	4.91e-12
TRINITY_DN65347_c3_g1_i1	ribonuclease H1	1.31e-13
TRINITY_DN65393_c2_g1_i2	BAG domain-containing protein Samui isoform X2	0.000150554
TRINITY_DN65408_c0_g1_i3	-	0.00121804
TRINITY_DN65446_c0_g1_i5	uncharacterized protein LOC102672163 isoform X3	0.0410168
TRINITY_DN65551_c4_g1_i2	putative inorganic phosphate cotransporter	0.00379705
TRINITY_DN65617_c0_g1_i1	-	0.000303457
TRINITY_DN65728_c2_g2_i5	protein BCL9 homolog isoform X1	0.00133416
TRINITY_DN65823_c0_g3_i1	inactive tyrosine-protein kinase 7-like	1.73e-05
TRINITY_DN65970_c0_g1_i4	uncharacterized protein LOC105736970	0.0499328
TRINITY_DN65971_c0_g1_i2	-	0.02817
TRINITY_DN66023_c3_g3_i3	luc7-like protein 3 isoform X1	0.000701367
TRINITY_DN66057_c1_g1_i4	platelet glycoprotein V-like isoform X1	0.00808442
TRINITY_DN66132_c11_g3_i3	protein similar-like	0.0444853
TRINITY_DN66166_c1_g1_i2	leucine-rich repeat and calponin homology domain-containing protein 1	0.00308726
TRINITY_DN66217_c4_g2_i2	-	0.00537241
TRINITY_DN66283_c0_g1_i3	uncharacterized protein LOC107995283	0.0499328
TRINITY_DN66310_c0_g1_i2	calponin homology domain-containing protein DDB_G0272472-like isoform X2	0.0288065
TRINITY_DN66346_c0_g1_i9	coiled-coil domain-containing protein 186	0.0156881
TRINITY_DN66512_c11_g1_i3	rho GTPase-activating protein 190	0.0241453
TRINITY_DN66590_c1_g23_i1	hypothetical protein WN48_09729	0.00596555
TRINITY_DN66624_c1_g1_i3	hypothetical protein WH47_08859	0.0437316
TRINITY_DN66670_c0_g1_i1	rho guanine nucleotide exchange factor osg-1 isoform X1	0.0334411
TRINITY_DN66704_c6_g1_i1	SLIT-ROBO Rho GTPase-activating protein 1-like isoform X4	0.0253744
TRINITY_DN66704_c7_g1_i9	hypothetical protein WN48_09041	4.22e-05
TRINITY_DN66746_c1_g5_i10	LOW QUALITY PROTEIN: microtubule-actin cross-linking factor 1	0.000728344
TRINITY_DN66747_c6_g1_i6	transcription termination factor 2-like	0.00741728
TRINITY_DN66764_c0_g1_i13	-	0.0297042
TRINITY_DN66896_c0_g1_i31	glutamate receptor ionotropic, kainate 2-like isoform X5	0.000109295
TRINITY_DN669_c0_g1_i1	facilitated trehalose transporter Tret1-like	0.000766711
TRINITY_DN66903_c5_g1_i13	protein tincar-like isoform X2	0.0140053
TRINITY_DN67009_c0_g1_i1	uncharacterized protein LOC107999389	3.66e-12
TRINITY_DN67078_c2_g1_i5	protein rhomboid isoform X11	0.0175917
TRINITY_DN67156_c5_g2_i2	multiple epidermal growth factor-like domains protein 11	0.0155291
TRINITY_DN67381_c0_g1_i1	ejaculatory bulb-specific protein 3-like	0.00148228
TRINITY_DN7199_c0_g2_i1	uncharacterized protein LOC107999389	8.91e-08
TRINITY_DN729_c0_g2_i1	sHSP24.2a	5.91e-90

## Sheet: heat fat vs. control fat
Supplementary File 3. Defferentially expressed genes (DEGs) detected in the comparison1 and comparison 2. DEGs were listed in rank order based on the Trinity_ID. Red and blue letters indicate whether the gene expression level is upregulated or downregulated with relative to control.
Transcriptome_ID	Gene_name	q.value
TRINITY_DN106192_c0_g1_i1	partitioning defective 3 homolog	0.000262618
TRINITY_DN119915_c0_g8_i1	ethanolamine-phosphate cytidylyltransferase-like isoform X1	0.00804664
TRINITY_DN120154_c0_g2_i1	BMP and activin membrane-bound inhibitor homolog	0.0372137
TRINITY_DN121230_c1_g1_i1	uncharacterized protein LOC108004283 isoform X2	0.00118333
TRINITY_DN132380_c0_g2_i1	protein lethal(2)essential for life-like	1.08e-21
TRINITY_DN132552_c0_g1_i1	ATP-binding cassette sub-family G member 1	0.0023955
TRINITY_DN21733_c0_g1_i1	ABC transporter G family member 20-like	0.0178372
TRINITY_DN25699_c0_g1_i1	C-1-tetrahydrofolate synthase, cytoplasmic isoform X1	0.0400067
TRINITY_DN25709_c0_g2_i2	uncharacterized protein LOC107994600	0.00289422
TRINITY_DN36160_c0_g3_i1	hexosaminidase D-like	0.00646745
TRINITY_DN36449_c0_g1_i1	protein lethal(2)essential for life-like	6.27e-30
TRINITY_DN36992_c0_g1_i1	ATP-binding cassette sub-family D member 1	0.000526616
TRINITY_DN37398_c0_g2_i1	serine/threonine-protein kinase TAO1	0.0397428
TRINITY_DN37427_c0_g2_i1	acyl-CoA Delta(11) desaturase	1.58e-05
TRINITY_DN37569_c0_g1_i2	LOW QUALITY PROTEIN: proton-coupled amino acid transporter 1-like	0.0272755
TRINITY_DN38568_c0_g1_i2	protein HGV2 isoform X2	0.00151567
TRINITY_DN40548_c0_g1_i2	uncharacterized protein LOC108001444 isoform X2	0.00117063
TRINITY_DN40717_c0_g1_i1	protein lethal(2)essential for life-like	6.17e-20
TRINITY_DN41860_c0_g1_i1	GTP-binding protein 1	0.0101344
TRINITY_DN43873_c0_g1_i1	proteasome subunit beta type-1	0.0280519
TRINITY_DN43914_c0_g1_i2	membrane metallo-endopeptidase-like 1 isoform X1	0.000854548
TRINITY_DN43974_c0_g1_i1	protein 5NUC-like isoform X1	0.0101344
TRINITY_DN44963_c0_g1_i1	uncharacterized protein LOC107992411	0.000591152
TRINITY_DN46102_c0_g1_i1	hexosaminidase D-like	0.0369375
TRINITY_DN46372_c0_g5_i1	uncharacterized protein LOC107996830	0.0054176
TRINITY_DN46930_c0_g1_i3	Upstream-binding protein 1	0.018043
TRINITY_DN48233_c0_g9_i1	circadian clock-controlled protein-like	0.00047914
TRINITY_DN48528_c0_g3_i1	protein lethal(2)essential for life-like	1.38e-15
TRINITY_DN49007_c0_g1_i1	phenoloxidase 2	6.4e-09
TRINITY_DN49082_c0_g1_i1	neurogenic protein mastermind isoform X4	0.034979
TRINITY_DN49256_c0_g1_i2	carboxylesterase 1C-like	0.00700937
TRINITY_DN49584_c0_g2_i1	-	0.00919888
TRINITY_DN50202_c0_g1_i3	THO complex subunit 1 isoform X3	0.01883
TRINITY_DN50527_c0_g1_i1	aminoacylase-1-like	0.0106331
TRINITY_DN52445_c0_g2_i2	glycerol-3-phosphate acyltransferase 1, mitochondrial isoform X2	0.000433356
TRINITY_DN52922_c0_g1_i1	uncharacterized protein LOC100866704 isoform X1	0.0272755
TRINITY_DN53454_c0_g23_i1	zinc finger E-box-binding homeobox protein zag-1-like	0.0272755
TRINITY_DN53906_c1_g2_i1	dnaJ protein homolog 1	0.000192448
TRINITY_DN54649_c0_g1_i2	uncharacterized protein LOC410987	0.0158607
TRINITY_DN55127_c1_g1_i1	neuromodulin	0.00043543
TRINITY_DN55178_c0_g1_i1	heat shock protein 83	6.33e-12
TRINITY_DN55255_c0_g1_i1	adenylate cyclase type 9 isoform X2	0.0102321
TRINITY_DN55451_c1_g1_i2	A disintegrin and metalloproteinase with thrombospondin motifs 2-like	0.0272755
TRINITY_DN55812_c0_g1_i2	ATP-dependent RNA helicase dbp2-like	8.83e-05
TRINITY_DN56471_c0_g3_i1	protein lethal(2)essential for life-like	1.94e-08
TRINITY_DN56665_c2_g4_i2	uncharacterized protein LOC107993273	6.64e-06
TRINITY_DN56671_c0_g1_i4	DNA oxidative demethylase ALKBH	0.0185119
TRINITY_DN56711_c0_g5_i1	elongation of very long chain fatty acids protein AAEL008004-like	0.0135003
TRINITY_DN57000_c0_g2_i1	protein alan shepard-like isoform X12	0.00081588
TRINITY_DN57088_c1_g1_i1	heat shock 70 kDa protein cognate 4-like	1.49e-26
TRINITY_DN57210_c3_g1_i1	LOW QUALITY PROTEIN: uncharacterized protein LOC105736982	1.86e-08
TRINITY_DN57262_c0_g1_i2	chitin-binding protein	0.0185119
TRINITY_DN57309_c0_g1_i2	putative inorganic phosphate cotransporter	0.00375788
TRINITY_DN57485_c0_g1_i2	myosin regulatory light chain 2	0.0405385
TRINITY_DN57606_c0_g2_i1	4-hydroxybutyrate coenzyme A transferase-like	0.0162946
TRINITY_DN57701_c1_g3_i1	39S ribosomal protein L50, mitochondrial	0.0238043
TRINITY_DN58427_c0_g1_i1	membrane-associated guanylate kinase, WW and PDZ domain-containing protein 1-like isoform X5	0.0400067
TRINITY_DN58646_c0_g1_i4	ABC transporter G family member 20 isoform X1	0.0286484
TRINITY_DN58967_c2_g1_i2	venom carboxylesterase-6	4.55e-10
TRINITY_DN59884_c0_g1_i2	zinc finger protein rotund-like	0.00083222
TRINITY_DN59928_c2_g4_i2	LOW QUALITY PROTEIN: serine/threonine-protein kinase minibrain	1.58e-05
TRINITY_DN59997_c0_g1_i1	uncharacterized protein LOC102681549 isoform X1	0.0117768
TRINITY_DN60319_c0_g1_i1	thyrotropin-releasing hormone receptor-like	0.00924634
TRINITY_DN60401_c0_g1_i1	GTP cyclohydrolase 1 isoform X1	0.00173865
TRINITY_DN60513_c1_g1_i1	epidermal growth factor receptor substrate 15-like 1 isoform X1	0.0372137
TRINITY_DN60676_c0_g1_i4	nicotinate phosphoribosyltransferase isoform X1	0.0156509
TRINITY_DN60683_c0_g1_i1	uncharacterized protein LOC107998157 isoform X2	0.00377319
TRINITY_DN60750_c5_g1_i1	uncharacterized protein LOC108001898	0.000118465
TRINITY_DN60782_c1_g1_i1	uncharacterized protein LOC108003309 isoform X2	0.0372137
TRINITY_DN60827_c0_g1_i5	acetylcholine receptor subunit beta-like 2 isoform X1	0.000260834
TRINITY_DN61087_c0_g1_i1	cylicin-1-like isoform X1	0.00919888
TRINITY_DN61419_c0_g1_i1	putative uncharacterized protein DDB_G0286901	0.00185654
TRINITY_DN62648_c1_g1_i1	Interferon regulatory factor 2-binding protein-like	0.0274658
TRINITY_DN62686_c0_g1_i3	uncharacterized protein LOC107998214 isoform X1	0.0171034
TRINITY_DN62871_c1_g1_i1	zinc finger protein 184-like	0.0251134
TRINITY_DN63018_c0_g1_i2	protein lethal(2)essential for life-like	5.03e-16
TRINITY_DN63179_c6_g1_i17	intraflagellar transport protein 81 homolog isoform X2	0.0400067
TRINITY_DN63219_c0_g2_i1	putative uncharacterized protein DDB_G0271606	0.00117063
TRINITY_DN63223_c2_g1_i1	-	0.0230193
TRINITY_DN63243_c1_g1_i2	ecdysone-induced protein 74EF isoform X3	0.0201412
TRINITY_DN63337_c0_g1_i3	DENN domain-containing protein 5B isoform X1	0.0278005
TRINITY_DN63379_c1_g1_i1	ATP-dependent RNA helicase vasa	0.0372137
TRINITY_DN63485_c2_g1_i1	protein cueball-like	0.0178372
TRINITY_DN63682_c1_g1_i1	catalase	0.000111876
TRINITY_DN63705_c4_g1_i2	serine-rich adhesin for platelets-like isoform X1	0.00151165
TRINITY_DN63919_c1_g1_i10	potassium voltage-gated channel protein Shaker, partial	0.0316516
TRINITY_DN64123_c2_g1_i3	solute carrier family 22 member 21-like isoform X1	0.0154312
TRINITY_DN64235_c0_g17_i2	uncharacterized protein LOC107996573 isoform X1	0.0491967
TRINITY_DN64356_c0_g1_i2	arylsulfatase B-like isoform X1	0.0373509
TRINITY_DN64398_c0_g3_i13	glycerophosphocholine phosphodiesterase GPCPD1-like isoform X1	0.0154312
TRINITY_DN64431_c3_g1_i3	uncharacterized protein LOC108001888 isoform X4	0.0400067
TRINITY_DN64567_c2_g3_i2	serine-arginine protein 55 isoform X13	0.00335866
TRINITY_DN64621_c1_g1_i2	alpha-2-macroglobulin-like protein 1 isoform X1	0.000123565
TRINITY_DN64663_c0_g1_i1	-	0.0201412
TRINITY_DN64751_c1_g1_i8	cell division control protein 45 homolog	0.0274658
TRINITY_DN64973_c2_g1_i1	amphoterin-induced protein 2-like	0.0460365
TRINITY_DN64986_c0_g1_i3	choline/ethanolamine kinase isoform X2	0.000481023
TRINITY_DN65329_c1_g1_i2	ribonuclease H1	2.36e-28
TRINITY_DN65347_c3_g1_i1	BAG domain-containing protein Samui isoform X2	1.7e-12
TRINITY_DN65503_c0_g1_i2	lysosomal acid phosphatase-like isoform X4	0.0400067
TRINITY_DN65576_c1_g2_i1	E3 ubiquitin-protein ligase RFWD2-like isoform X1	0.000627341
TRINITY_DN65605_c0_g1_i12	neurofilament heavy polypeptide-like, partial	0.0400067
TRINITY_DN65621_c0_g1_i1	uncharacterized protein LOC107998857	0.00117671
TRINITY_DN65823_c0_g3_i1	inactive tyrosine-protein kinase 7-like	0.00800923
TRINITY_DN65996_c7_g1_i3	rab3 GTPase-activating protein non-catalytic subunit isoform X2	1.58e-05
TRINITY_DN66185_c0_g2_i1	adenylate cyclase type 3 isoform X1	0.00262114
TRINITY_DN66190_c0_g3_i5	arf-GAP with SH3 domain, ANK repeat and PH domain-containing protein 2 isoform X2	8.53e-08
TRINITY_DN66236_c18_g1_i15	uncharacterized protein LOC107995892 isoform X1 <> uncharacterized protein LOC107995892 isoform X1	0.0304312
TRINITY_DN66407_c8_g1_i3	uncharacterized protein LOC108001483	0.00454671
TRINITY_DN66485_c10_g1_i15	DNA methyltransferase 3 isoform X1	1.4e-08
TRINITY_DN66526_c0_g1_i4	rho guanine nucleotide exchange factor 11 isoform X2	0.0394047
TRINITY_DN66548_c3_g1_i1	uncharacterized protein LOC108003857	0.0135003
TRINITY_DN66584_c2_g1_i1	G-protein coupled receptor Mth2	0.0387911
TRINITY_DN66696_c0_g2_i5	aminopeptidase N-like	0.000949581
TRINITY_DN66718_c0_g1_i1	1-acyl-sn-glycerol-3-phosphate acyltransferase alpha-like	0.0491967
TRINITY_DN66978_c6_g6_i4	hairy/enhancer-of-split related with YRPW motif protein 1 isoform X2	0.0101344
TRINITY_DN67009_c0_g1_i1	protein tincar-like isoform X2	0.0272755
TRINITY_DN67021_c1_g1_i1	otoferlin-like isoform X1	0.000628552
TRINITY_DN67130_c3_g1_i6	ATP-binding cassette sub-family G member 1-like	1.86e-08
TRINITY_DN67173_c3_g1_i1	Krueppel-like factor 10	0.00919888
TRINITY_DN67197_c0_g1_i1	protein takeout-like	0.0280519
TRINITY_DN67381_c0_g1_i1	ejaculatory bulb-specific protein 3-like	0.00711383
TRINITY_DN69326_c0_g1_i1	jmjC domain-containing protein 4	0.0494734
TRINITY_DN7199_c0_g2_i1	uncharacterized protein LOC107999389	4.53e-12
TRINITY_DN729_c0_g2_i1	sHSP24.2a	2.34e-51
TRINITY_DN95755_c0_g1_i1	glutamyl aminopeptidase-like	0.00553129
TRINITY_DN999_c0_g1_i1	uncharacterized protein LOC107998269, partial	0.00919888

## Sheet: heat muscle vs. control muscle
Supplementary File 3. Defferentially expressed genes (DEGs) detected in the comparison1 and comparison 2. DEGs were listed in rank order based on the Trinity_ID. Red and blue letters indicate whether the gene expression level is upregulated or downregulated with relative to control.
Transcriptome_ID	Gene_name	q.value
TRINITY_DN10595_c0_g1_i4	ras-related protein Rab-2	0.00119896
TRINITY_DN119685_c0_g1_i1	leucine-rich repeat-containing G-protein coupled receptor 5-like	0.0438357
TRINITY_DN132380_c0_g2_i1	protein lethal(2)essential for life-like	1.51e-09
TRINITY_DN132760_c0_g1_i1	trimeric intracellular cation channel type B	0.0132289
TRINITY_DN132967_c0_g1_i1	uncharacterized protein LOC108000151	0.0296304
TRINITY_DN17170_c0_g1_i1	-	0.0037129
TRINITY_DN34445_c0_g1_i1	lysophospholipid acyltransferase 2	0.0209465
TRINITY_DN36449_c0_g1_i1	protein lethal(2)essential for life-like	1.53e-07
TRINITY_DN38478_c0_g1_i1	tropomyosin-1	0.000355991
TRINITY_DN39871_c0_g1_i1	muscle-specific protein 20-like	0.000355991
TRINITY_DN39928_c0_g2_i1	PDZ and LIM domain protein 3-like isoform X4	0.0160938
TRINITY_DN40717_c0_g1_i1	protein lethal(2)essential for life-like	0.0068943
TRINITY_DN43873_c0_g1_i1	proteasome subunit beta type-1	6.89e-05
TRINITY_DN46372_c0_g5_i1	uncharacterized protein LOC107996830	0.00535677
TRINITY_DN47523_c0_g1_i1	hypothetical protein SINV_00135, partial	1.59e-08
TRINITY_DN48455_c1_g6_i1	transcription factor E2F2	0.000664625
TRINITY_DN48952_c0_g2_i1	uncharacterized protein LOC108003644 isoform X1	0.0143981
TRINITY_DN49068_c3_g1_i2	uncharacterized protein LOC107998437	0.0209465
TRINITY_DN49279_c0_g1_i5	protein EFR3 homolog cmp44E isoform X2	0.0390154
TRINITY_DN51968_c0_g2_i1	thrombospondin type-1 domain-containing protein 4-like isoform X1	0.00423214
TRINITY_DN52448_c1_g1_i2	uncharacterized protein LOC107995447	0.0241636
TRINITY_DN53731_c0_g1_i1	growth/differentiation factor 8-like	0.0212615
TRINITY_DN54457_c2_g1_i1	Heat shock 70 kDa protein cognate 4	0.0151003
TRINITY_DN55087_c0_g1_i1	PDZ and LIM domain protein Zasp isoform X5	4.31e-05
TRINITY_DN55087_c0_g4_i2	ras-associated and pleckstrin homology domains-containing protein 1-like isoform X2	7.2e-11
TRINITY_DN55109_c1_g1_i6	serine/arginine repetitive matrix protein 1	0.0390154
TRINITY_DN55178_c0_g1_i1	heat shock protein 83	1.08e-15
TRINITY_DN55647_c0_g1_i4	lipid storage droplets surface-binding protein 2-like	0.0375506
TRINITY_DN56609_c0_g1_i2	LOW QUALITY PROTEIN: U1 small nuclear ribonucleoprotein 70 kDa-like	0.0104197
TRINITY_DN57338_c0_g1_i1	hypothetical protein WN48_06394	0.0390154
TRINITY_DN57422_c0_g4_i1	muscle LIM protein Mlp84B-like isoform X2	1.33e-05
TRINITY_DN57530_c0_g1_i1	histone-lysine N-methyltransferase, H3 lysine-79 specific	0.0236688
TRINITY_DN58844_c0_g1_i1	beta-1,3-glucan-binding protein 1	0.0479721
TRINITY_DN59214_c0_g1_i2	uncharacterized protein LOC108001512 isoform X2	0.00721567
TRINITY_DN59753_c0_g1_i1	maltase 1-like	0.0037129
TRINITY_DN59829_c0_g1_i1	dipeptidyl aminopeptidase-like protein 6 isoform X3	0.000839477
TRINITY_DN59906_c1_g1_i9	cyclin-T isoform X1	0.049463
TRINITY_DN59984_c2_g2_i1	heat shock protein HSP 90-alpha-like	0.0130486
TRINITY_DN60081_c3_g1_i1	troponin C isoform X2	0.0130486
TRINITY_DN60099_c1_g1_i1	paramyosin, long form-like	0.000381498
TRINITY_DN60719_c1_g1_i1	rap1 GTPase-activating protein 1 isoform X9	0.0370644
TRINITY_DN60825_c0_g1_i4	protein roadkill-like isoform X1	0.00591793
TRINITY_DN61012_c0_g1_i13	succinyl-CoA ligase [ADP-forming] subunit beta, mitochondrial-like isoform X2	0.0384641
TRINITY_DN61204_c2_g3_i1	caprin homolog	0.0311709
TRINITY_DN61311_c0_g2_i1	aquaporin-like	0.0438357
TRINITY_DN61415_c4_g1_i4	hepatocyte nuclear factor 4-gamma isoform X4	0.0370644
TRINITY_DN61422_c0_g1_i3	LOW QUALITY PROTEIN: sterile alpha and TIR motif-containing protein 1-like	6.89e-05
TRINITY_DN61660_c0_g1_i1	astakine-like	0.00142678
TRINITY_DN61742_c0_g1_i5	GTP-binding protein Di-Ras2 isoform X1	7.04e-06
TRINITY_DN61771_c1_g1_i1	battenin-like	0.0209465
TRINITY_DN62016_c1_g1_i4	CD109 antigen	0.0104197
TRINITY_DN62866_c0_g2_i5	zinc finger protein 91-like isoform X1	0.0415573
TRINITY_DN63018_c0_g1_i2	protein lethal(2)essential for life-like	0.000664625
TRINITY_DN63068_c1_g2_i4	U3 small nucleolar RNA-associated protein 18 homolog	0.000910356
TRINITY_DN63178_c0_g1_i6	scaffold protein salvador-like	0.0472989
TRINITY_DN63219_c0_g2_i1	putative uncharacterized protein DDB_G0271606	0.0212615
TRINITY_DN63259_c2_g12_i2	golgin subfamily A member 6-like protein 22 isoform X2	0.00100974
TRINITY_DN63729_c0_g1_i2	cAMP-dependent protein kinase catalytic subunit PRKX isoform X1	0.04309
TRINITY_DN63796_c2_g1_i1	uncharacterized protein LOC107994437	0.0262819
TRINITY_DN63908_c2_g2_i1	uncharacterized protein LOC108000800	0.000355991
TRINITY_DN64162_c0_g1_i1	GTP-binding protein RAD-like isoform X2	0.007072
TRINITY_DN64350_c1_g1_i2	TPPP family protein CG45057	0.01194
TRINITY_DN65329_c1_g1_i2	ribonuclease H1	6.59e-38
TRINITY_DN65347_c9_g1_i1	uncharacterized protein LOC107965147	9.19e-06
TRINITY_DN65454_c0_g1_i1	angiotensin-converting enzyme	0.0428214
TRINITY_DN65457_c2_g1_i3	replication factor C subunit 1	0.0257721
TRINITY_DN65472_c3_g1_i4	intraflagellar transport protein 80 homolog isoform X1	0.0104197
TRINITY_DN65691_c2_g1_i1	-	0.00246608
TRINITY_DN65778_c0_g2_i1	nidogen-2-like isoform X1	0.0262819
TRINITY_DN66040_c5_g1_i3	glutamate receptor ionotropic, kainate 2-like isoform X2	0.00535677
TRINITY_DN66044_c2_g1_i4	discoidin domain-containing receptor 2-like isoform X1	0.035187
TRINITY_DN66060_c0_g1_i3	tyrosine 3-monooxygenase-like isoform X1	0.00135975
TRINITY_DN66078_c0_g5_i5	KN motif and ankyrin repeat domain-containing protein 1-like isoform X2	0.0233401
TRINITY_DN66195_c5_g1_i2	UNC93-like protein	0.00535677
TRINITY_DN66236_c15_g1_i1	four and a half LIM domains protein 2 isoform X7	0.025187
TRINITY_DN66276_c1_g1_i2	uncharacterized protein LOC108002360 isoform X1	0.0132289
TRINITY_DN66485_c10_g1_i15	DNA methyltransferase 3 isoform X1	0.0428214
TRINITY_DN66647_c0_g1_i8	uncharacterized protein LOC107995012	0.0389196
TRINITY_DN66770_c15_g1_i1	arginine kinase isoform X1	0.00069247
TRINITY_DN66981_c0_g1_i15	TNF receptor-associated factor 4 isoform X1	0.0479721
TRINITY_DN67077_c0_g1_i3	muscle M-line assembly protein unc-89 isoform X6	7.85e-07
TRINITY_DN67130_c3_g1_i6	ATP-binding cassette sub-family G member 1-like	0.025187
TRINITY_DN67148_c3_g2_i13	type 1 phosphatidylinositol 4,5-bisphosphate 4-phosphatase	0.00134904
TRINITY_DN67840_c0_g1_i1	myophilin	0.0389196
TRINITY_DN67897_c0_g2_i1	proton-associated sugar transporter A	0.00672746
TRINITY_DN7190_c0_g1_i1	troponin C type IIIa	7.25e-11
TRINITY_DN7199_c0_g2_i1	uncharacterized protein LOC107999389	0.000371349
TRINITY_DN729_c0_g2_i1	sHSP24.2a	1.34e-09
TRINITY_DN7493_c0_g1_i1	myosin light chain alkali isoform X2	0.01194
TRINITY_DN9460_c0_g1_i1	acetylcholinesterase-like	0.0104197
TRINITY_DN9935_c0_g1_i1	cuticular protein 14 precursor	0.00207699
